# Supplementary material for: ICAM-5: A Novel Marker for Neuronally Derived Extracellular Vesicles
Source: bioRxiv. 2025 Nov 10:2025.11.07.686794. Preprint. [Version 1] doi: 10.1101/2025.11.07.686794 (PMC12642397; doi:10.1101/2025.11.07.686794)
Supplement: Supplement 1 [file media-1.xlsx]

## Sheet: Sheet1
Protein.Group	Protein.Ids	Protein.Names	Genes	1st protein accesion	First.Protein.Description	Peptide Counts	Sample EV
Q8N8A2;Q8N8A2-2	Q8N8A2;Q8N8A2-2;Q8N8A2-4;A0A2R8Y7Y4;H7C209;H7C4A0	ANR44_HUMAN	ANKRD44	Q8N8A2	Serine/threonine-protein phosphatase 6 regulatory ankyrin repeat subunit B (PP6-ARS-B) (Serine/threonine-protein phosphatase 6 regulatory subunit ARS-B) (Ankyrin repeat domain-containing protein 44)	3	7360.07
Q9Y3E5	Q9Y3E5;J3KQ48	PTH2_HUMAN	PTRH2	Q9Y3E5	Peptidyl-tRNA hydrolase 2, mitochondrial (PTH 2) (EC 3.1.1.29) (Bcl-2 inhibitor of transcription 1)	2	7612.19
Q9UKB3	Q9UKB3;S4R3E2	DJC12_HUMAN	DNAJC12	Q9UKB3	DnaJ homolog subfamily C member 12 (J domain-containing protein 1)	2	7734.05
Q96EB1;Q96EB1-2;Q96EB1-3	Q96EB1;A0A1W2PNW2;A0A1W2PNY5;A0A1W2PP47;A0A1W2PPP6;A0A1W2PQZ6;A0A1W2PR08;A0A1W2PRF0;A0A1W2PRF5;A0A1W2PRJ0;A0A1W2PS93;A0A1X7SBS0;G5E9D4;Q96EB1-2;Q96EB1-3	ELP4_HUMAN	ELP4	Q96EB1	Elongator complex protein 4 (hELP4) (PAX6 neighbor gene protein)	2	7796.45
Q9NRX4;Q9NRX4-2	Q9NRX4;Q9NRX4-2	PHP14_HUMAN	PHPT1	Q9NRX4	14 kDa phosphohistidine phosphatase (EC 3.9.1.3) (Phosphohistidine phosphatase 1) (PHPT1) (Protein histidine phosphatase) (PHP) (Protein janus-A homolog)	3	9574.31
Q9BVC4;Q9BVC4-4	Q9BVC4;A0A0A0MR05;H3BM50;H3BN58;H3BPT1;H3BPU5;H3BR25;H3BR38;H3BSZ4;Q9BVC4-4	LST8_HUMAN	MLST8	Q9BVC4	Target of rapamycin complex subunit LST8 (TORC subunit LST8) (G protein beta subunit-like) (Gable) (Protein GbetaL) (Mammalian lethal with SEC13 protein 8) (mLST8)	2	9941
O43318;O43318-2;O43318-3;O43318-4	O43318;A0A8V8TQF2;A0A8V8TR17;A0A8V8TPW3;A0A8V8TQ28;A0A8V8TQF8;A0A8V8TRC0;O43318-2;O43318-3;O43318-4	M3K7_HUMAN	MAP3K7	O43318	Mitogen-activated protein kinase kinase kinase 7 (EC 2.7.11.25) (Transforming growth factor-beta-activated kinase 1) (TGF-beta-activated kinase 1)	2	9945.35
P31751	P31751;M0R0P9;J3QKW1;P31751-2	AKT2_HUMAN	AKT2	P31751	RAC-beta serine/threonine-protein kinase (EC 2.7.11.1) (Protein kinase Akt-2) (Protein kinase B beta) (PKB beta) (RAC-PK-beta)	2	10218.7
Q9H9A7	Q9H9A7;A0A0A0MSU3	RMI1_HUMAN	RMI1	Q9H9A7	RecQ-mediated genome instability protein 1 (BLM-associated protein of 75 kDa) (BLAP75) (FAAP75)	2	10583.6
Q14690	Q14690;A0A3B3IUD7	RRP5_HUMAN	PDCD11	Q14690	Protein RRP5 homolog (NF-kappa-B-binding protein) (NFBP) (Programmed cell death protein 11)	2	10783.9
Q9Y5Q9	Q9Y5Q9	TF3C3_HUMAN	GTF3C3	Q9Y5Q9	General transcription factor 3C polypeptide 3 (Transcription factor IIIC 102 kDa subunit) (TFIIIC 102 kDa subunit) (TFIIIC102) (Transcription factor IIIC subunit gamma) (TF3C-gamma)	2	11467.9
Q9BUR4	Q9BUR4;E9PMG4;A0A8V8TM44;A0A8V8TM74;A0A8V8TMM9;A0A8V8TNM2;A0A8V8TNY4;E9PMR3	TCAB1_HUMAN	WRAP53	Q9BUR4	Telomerase Cajal body protein 1 (WD repeat-containing protein 79) (WD40 repeat-containing protein antisense to TP53 gene) (WRAP53beta)	4	11571.3
O43156	O43156	TTI1_HUMAN	TTI1	O43156	TELO2-interacting protein 1 homolog (Protein SMG10)	3	11743.5
Q8IZQ5	Q8IZQ5;H0YE28	SELH_HUMAN	SELENOH	Q8IZQ5	Selenoprotein H (SelH)	3	11886.1
Q8IV63;Q8IV63-2;Q8IV63-3	Q8IV63;M0QYA8;Q8IV63-2;Q8IV63-3;M0R073	VRK3_HUMAN	VRK3	Q8IV63	Inactive serine/threonine-protein kinase VRK3 (Serine/threonine-protein pseudokinase VRK3) (Vaccinia-related kinase 3)	2	12230.7
Q14257;Q14257-2	Q14257;H0YL43;Q14257-2	RCN2_HUMAN	RCN2	Q14257	Reticulocalbin-2 (Calcium-binding protein ERC-55) (E6-binding protein) (E6BP)	2	12332.6
Q66K14;Q66K14-2	Q66K14;Q66K14-2	TBC9B_HUMAN	TBC1D9B	Q66K14	TBC1 domain family member 9B	3	12374.7
Q99707;Q99707-2	Q99707;A0A6Q8PGK3;A0A7P0T9G7;A0A7P0TAV2;B1ANE3;Q99707-2	METH_HUMAN	MTR	Q99707	Methionine synthase (MS) (EC 2.1.1.13) (5-methyltetrahydrofolate--homocysteine methyltransferase) (Cobalamin-dependent methionine synthase) (Vitamin-B12 dependent methionine synthase)	2	12445.6
Q13303;Q13303-2;Q13303-3;Q13303-4;Q13303-5	Q13303;A0A590UJB6;A0A590UJJ4;A0A5F9UN28;Q13303-2;Q13303-3;Q13303-4;Q13303-5;A0A590UJB8;A0A590UJU1;A0A590UJU4;A0A590UJV4;A0A590UJY1;A0A590UK89;K7EIR5;K7EKU4;Q5TG78;Q5TG81;Q5TG84	KCAB2_HUMAN	KCNAB2	Q13303	Voltage-gated potassium channel subunit beta-2 (EC 1.1.1.-) (K(+) channel subunit beta-2) (Kv-beta-2) (hKvbeta2)	2	12506.6
Q9BQC3	Q9BQC3;Q9BQC3-2;E9PLL2;E9PMH7	DPH2_HUMAN	DPH2	Q9BQC3	2-(3-amino-3-carboxypropyl)histidine synthase subunit 2 (Diphthamide biosynthesis protein 2) (Diphtheria toxin resistance protein 2) (S-adenosyl-L-methionine:L-histidine 3-amino-3-carboxypropyltransferase 2)	2	12661.2
Q9BZF9;Q9BZF9-2	Q9BZF9;F5H2B9;H0YNH8;Q9BZF9-2	UACA_HUMAN	UACA	Q9BZF9	Uveal autoantigen with coiled-coil domains and ankyrin repeats	2	12782.9
Q86VM9	Q86VM9;E7ERS3;H3BPD0	ZCH18_HUMAN	ZC3H18	Q86VM9	Zinc finger CCCH domain-containing protein 18 (Nuclear protein NHN1)	2	12953.9
Q9UBU8;Q9UBU8-2;Q9UBU8-3	Q9UBU8;Q9UBU8-2;B3KTM8;H0YMJ0;Q9UBU8-3;H0YLJ3;H0YM21;H0YMT8	MO4L1_HUMAN	MORF4L1	Q9UBU8	Mortality factor 4-like protein 1 (MORF-related gene 15 protein) (Protein MSL3-1) (Transcription factor-like protein MRG15)	3	13019.2
Q8TCA0;Q8TCA0-3	Q8TCA0;A0A0A0MS58;Q8TCA0-2;Q8TCA0-3;X6RK58	LRC20_HUMAN	LRRC20	Q8TCA0	Leucine-rich repeat-containing protein 20	2	13210.9
Q96QZ7;Q96QZ7-2;Q96QZ7-3;Q96QZ7-4;Q96QZ7-5;Q96QZ7-6;Q96QZ7-7	Q96QZ7;Q96QZ7-2;Q96QZ7-3;Q96QZ7-4;Q96QZ7-5;Q96QZ7-6;Q96QZ7-7;A0A087WT53;A0A087WXD2;H7C4U7;H7C535;H7C5T8	MAGI1_HUMAN	MAGI1	Q96QZ7	Membrane-associated guanylate kinase, WW and PDZ domain-containing protein 1 (Atrophin-1-interacting protein 3) (AIP-3) (BAI1-associated protein 1) (BAP-1) (Membrane-associated guanylate kinase inverted 1) (MAGI-1) (Trinucleotide repeat-containing gene 19 protein) (WW domain-containing protein 3) (WWP3)	2	13568.3
P10515	P10515;A0A7P0Z4G4;H0YDD4;A0A7P0T997;A0A7P0TA47;A0A7P0TAG1;A0A7P0TAX2;A0A7P0TBE2;A0A7P0TBK2	ODP2_HUMAN	DLAT	P10515	Dihydrolipoyllysine-residue acetyltransferase component of pyruvate dehydrogenase complex, mitochondrial (EC 2.3.1.12) (70 kDa mitochondrial autoantigen of primary biliary cirrhosis) (PBC) (Dihydrolipoamide acetyltransferase component of pyruvate dehydrogenase complex) (M2 antigen complex 70 kDa subunit) (Pyruvate dehydrogenase complex component E2) (PDC-E2) (PDCE2)	2	13648.8
Q7Z3J2	Q7Z3J2;E7EWW0;F5H7K1;H3BVG8	VP35L_HUMAN	VPS35L	Q7Z3J2	VPS35 endosomal protein-sorting factor-like (Esophageal cancer-associated protein)	2	13656.5
P11802	P11802;F8VTV8;F8VWX7;F8VXD2;F8VYH9;F8VZ51;F8VZZ0;F8W1L8	CDK4_HUMAN	CDK4	P11802	Cyclin-dependent kinase 4 (EC 2.7.11.22) (Cell division protein kinase 4) (PSK-J3)	3	14084.7
Q9Y2L5;Q9Y2L5-2	Q9Y2L5;J3KSL8;J3QQJ5;J3QSA1;Q9Y2L5-2	TPPC8_HUMAN	TRAPPC8	Q9Y2L5	Trafficking protein particle complex subunit 8 (Protein TRS85 homolog)	2	14280.3
Q86XR7-2;Q9Y3B3;Q9Y3B3-2	Q9Y3B3;Q86XR7-2;A0A0A6YYA0;Q9Y3B3-2	TCAM2_HUMAN;TMED7_HUMAN	TICAM2;TMED7	Q86XR7-2	TIR domain-containing adapter molecule 2 (TICAM-2) (Putative NF-kappa-B-activating protein 502) (TRIF-related adapter molecule) (Toll-like receptor adaptor protein 3) (Toll/interleukin-1 receptor domain-containing protein) (MyD88-4)	2	14570.3
P54646	P54646	AAPK2_HUMAN	PRKAA2	P54646	5'-AMP-activated protein kinase catalytic subunit alpha-2 (AMPK subunit alpha-2) (EC 2.7.11.1) (Acetyl-CoA carboxylase kinase) (ACACA kinase) (EC 2.7.11.27) (Hydroxymethylglutaryl-CoA reductase kinase) (HMGCR kinase) (EC 2.7.11.31)	2	14796.9
Q9Y2H1;Q9Y2H1-2	Q9Y2H1;Q9Y2H1-2	ST38L_HUMAN	STK38L	Q9Y2H1	Serine/threonine-protein kinase 38-like (EC 2.7.11.1) (NDR2 protein kinase) (Nuclear Dbf2-related kinase 2)	3	14846.8
Q15759	Q15759	MK11_HUMAN	MAPK11	Q15759	Mitogen-activated protein kinase 11 (MAP kinase 11) (MAPK 11) (EC 2.7.11.24) (Mitogen-activated protein kinase p38 beta) (MAP kinase p38 beta) (p38b) (Stress-activated protein kinase 2b) (SAPK2b) (p38-2)	2	14858
P09132	P09132;A0A087WYR0	SRP19_HUMAN	SRP19	P09132	Signal recognition particle 19 kDa protein (SRP19)	2	14939.8
Q92633;Q92633-2	Q92633;Q92633-2	LPAR1_HUMAN	LPAR1	Q92633	Lysophosphatidic acid receptor 1 (LPA receptor 1) (LPA-1) (Lysophosphatidic acid receptor Edg-2)	2	15583.3
Q92674;Q92674-2	Q92674;A0A8C8KX99;Q92674-2	CENPI_HUMAN	CENPI	Q92674	Centromere protein I (CENP-I) (FSH primary response protein 1) (Follicle-stimulating hormone primary response protein) (Interphase centromere complex protein 19) (Leucine-rich primary response protein 1)	2	15584.1
Q99496	Q99496;X6RFN3;Q99496-2	RING2_HUMAN	RNF2	Q99496	E3 ubiquitin-protein ligase RING2 (EC 2.3.2.27) (Huntingtin-interacting protein 2-interacting protein 3) (HIP2-interacting protein 3) (Protein DinG) (RING finger protein 1B) (RING1b) (RING finger protein 2) (RING finger protein BAP-1) (RING-type E3 ubiquitin transferase RING2)	3	15685.7
Q8IYB3;Q8IYB3-2	Q8IYB3;A0A0S2Z4Z6;A0A994J4Y3;A0A994J7H1;A0A994J7V4;A9Z1X7;M0QXG5;M0R088;M0R1E7;Q8IYB3-2	SRRM1_HUMAN	SRRM1	Q8IYB3	Serine/arginine repetitive matrix protein 1 (SR-related nuclear matrix protein of 160 kDa) (SRm160) (Ser/Arg-related nuclear matrix protein)	2	15711.1
Q9Y520;Q9Y520-2;Q9Y520-3;Q9Y520-4;Q9Y520-5;Q9Y520-6;Q9Y520-7	Q9Y520;Q9Y520-2;Q9Y520-3;Q9Y520-4;Q9Y520-5;Q9Y520-6;Q9Y520-7;E7EPN9	PRC2C_HUMAN	PRRC2C	Q9Y520	Protein PRRC2C (BAT2 domain-containing protein 1) (HBV X-transactivated gene 2 protein) (HBV XAg-transactivated protein 2) (HLA-B-associated transcript 2-like 2) (Proline-rich and coiled-coil-containing protein 2C)	4	15842.7
Q8NBL1	Q8NBL1	PGLT1_HUMAN	POGLUT1	Q8NBL1	Protein O-glucosyltransferase 1 (EC 2.4.1.376) (CAP10-like 46 kDa protein) (hCLP46) (KTEL motif-containing protein 1) (Myelodysplastic syndromes relative protein) (O-glucosyltransferase Rumi homolog) (hRumi) (Protein O-xylosyltransferase POGLUT1) (EC 2.4.2.63)	2	16222.7
Q9NQG6	Q9NQG6;B0QY95	MID51_HUMAN	MIEF1	Q9NQG6	Mitochondrial dynamics protein MIEF1 (Mitochondrial dynamics protein of 51 kDa) (Mitochondrial elongation factor 1) (Smith-Magenis syndrome chromosomal region candidate gene 7 protein-like) (SMCR7-like protein)	2	16376.7
P04844;P04844-2	P04844;A0A994J5J1;P04844-2;Q5JYR4;Q5JYR7	RPN2_HUMAN	RPN2	P04844	Dolichyl-diphosphooligosaccharide--protein glycosyltransferase subunit 2 (Dolichyl-diphosphooligosaccharide--protein glycosyltransferase 63 kDa subunit) (RIBIIR) (Ribophorin II) (RPN-II) (Ribophorin-2)	2	16566.6
O43149;O43149-2	O43149;I3L141;O43149-2	ZZEF1_HUMAN	ZZEF1	O43149	Zinc finger ZZ-type and EF-hand domain-containing protein 1	2	16591
O95989	O95989	NUDT3_HUMAN	NUDT3	O95989	Diphosphoinositol polyphosphate phosphohydrolase 1 (DIPP-1) (EC 3.6.1.52) (Diadenosine hexaphosphate hydrolase) (Ap6A hydrolase) (EC 3.6.1.61) (Endopolyphosphatase) (EC 3.6.1.10) (Nucleoside diphosphate-linked moiety X motif 3) (Nudix motif 3) (m7GpppN-mRNA hydrolase) (EC 3.6.1.62) (m7GpppX diphosphatase) (EC 3.6.1.59)	2	16598.2
Q99747;Q99747-2	Q99747;Q99747-2	SNAG_HUMAN	NAPG	Q99747	Gamma-soluble NSF attachment protein (SNAP-gamma) (N-ethylmaleimide-sensitive factor attachment protein gamma)	2	16633
P42224;P42224-2	P42224;A0A669KB52;A0A669KB53;A0A669KB56;A0A669KB68;A0A669KBA4;A0A669KBI6;J3KPM9;A0A669KB75;E7EPD2;P42224-2	STAT1_HUMAN	STAT1	P42224	Signal transducer and activator of transcription 1-alpha/beta (Transcription factor ISGF-3 components p91/p84)	3	16715.9
P56270;P56270-2;P56270-3;P56270-4	P56270;P56270-2;P56270-3;P56270-4;H3BQI4;H3BQS2;I3L2Z5	MAZ_HUMAN	MAZ	P56270	Myc-associated zinc finger protein (MAZI) (Pur-1) (Purine-binding transcription factor) (Serum amyloid A-activating factor-1) (SAF-1) (Transcription factor Zif87) (ZF87) (Zinc finger protein 801)	2	16740.6
A4D1P6;A4D1P6-2	A4D1P6;A0A804HHS8;A0A804HI90;A0A804HKV2;C9J1X0;A4D1P6-2;A4D1P6-3	WDR91_HUMAN	WDR91	A4D1P6	WD repeat-containing protein 91	3	16817.3
Q12982;Q12982-2;Q86WG3;Q86WG3-3	Q12982;Q86WG3;H7C096;Q12982-2;Q86WG3-3	ATCAY_HUMAN;BNIP2_HUMAN	ATCAY;BNIP2	Q12982	BCL2/adenovirus E1B 19 kDa protein-interacting protein 2	2	16933.3
Q9UQ35;Q9UQ35-2	Q9UQ35;Q9UQ35-2;I3L182;I3L4D8	SRRM2_HUMAN	SRRM2	Q9UQ35	Serine/arginine repetitive matrix protein 2 (300 kDa nuclear matrix antigen) (Serine/arginine-rich splicing factor-related nuclear matrix protein of 300 kDa) (SR-related nuclear matrix protein of 300 kDa) (Ser/Arg-related nuclear matrix protein of 300 kDa) (Splicing coactivator subunit SRm300) (Tax-responsive enhancer element-binding protein 803) (TaxREB803)	4	17027.3
Q8WZA2;Q8WZA2-2;Q8WZA2-3;Q8WZA2-4;Q8WZA2-5	Q8WZA2;Q8WZA2-2;Q8WZA2-3;Q8WZA2-4;Q8WZA2-5;B7Z278;E9PB94	RPGF4_HUMAN	RAPGEF4	Q8WZA2	Rap guanine nucleotide exchange factor 4 (Exchange factor directly activated by cAMP 2) (Exchange protein directly activated by cAMP 2) (EPAC 2) (cAMP-regulated guanine nucleotide exchange factor II) (cAMP-GEFII)	2	17046.8
Q8TBF2;Q8TBF2-2;Q8TBF2-3;Q8TBF2-4;Q8TBF2-6;Q8TBF2-7	Q8TBF2;Q8TBF2-2;Q8TBF2-3;Q8TBF2-4;Q8TBF2-6;Q8TBF2-7;A0A0A0MRV4;A0A0A0MT35;A0A0G2JRR6;A0A0G2JSF1;A0A2P0CTB1;A0A2P0CTH9;A0A2P0CU24;J3KPF5;J3KPF6;J3KRV9;J3QKK8	PXL2B_HUMAN	PRXL2B	Q8TBF2	Prostamide/prostaglandin F synthase (Prostamide/PG F synthase) (Prostamide/PGF synthase) (EC 1.11.1.20) (Peroxiredoxin-like 2B) (Protein FAM213B)	2	17190.1
Q8WX93;Q8WX93-2;Q8WX93-3;Q8WX93-4;Q8WX93-5;Q8WX93-7;Q8WX93-8;Q8WX93-9	Q8WX93;Q8WX93-2;Q8WX93-3;Q8WX93-4;Q8WX93-5;Q8WX93-7;Q8WX93-8;Q8WX93-9;A0A994J7A4;H0YA05	PALLD_HUMAN	PALLD	Q8WX93	Palladin (SIH002) (Sarcoma antigen NY-SAR-77)	2	17611.4
Q00536;Q00536-2;Q00536-3	O94921;Q00536;E5RGN0;O94921-2;O94921-3;Q00536-2;Q00536-3;E7EUK8;H0YAZ9	CDK16_HUMAN	CDK16	Q00536	Cyclin-dependent kinase 16 (EC 2.7.11.22) (Cell division protein kinase 16) (PCTAIRE-motif protein kinase 1) (Serine/threonine-protein kinase PCTAIRE-1)	2	17984.8
P12036	P12036	NFH_HUMAN	NEFH	P12036	Neurofilament heavy polypeptide (NF-H) (200 kDa neurofilament protein) (Neurofilament triplet H protein)	3	18341.5
Q9Y2V2	Q9Y2V2	CHSP1_HUMAN	CARHSP1	Q9Y2V2	Calcium-regulated heat-stable protein 1 (Calcium-regulated heat-stable protein of 24 kDa) (CRHSP-24)	2	18552.1
Q6KB66;Q6KB66-2	Q6KB66;Q6KB66-2;Q6KB66-3;Q6KB66-1	K2C80_HUMAN	KRT80	Q6KB66	Keratin, type II cytoskeletal 80 (Cytokeratin-80) (CK-80) (Keratin-80) (K80) (Type-II keratin Kb20)	5	18575.8
Q8N6T7;Q8N6T7-2	Q8N6T7;M0QZ09;Q8N6T7-2;M0R1F6	SIR6_HUMAN	SIRT6	Q8N6T7	NAD-dependent protein deacylase sirtuin-6 (EC 2.3.1.-) (NAD-dependent protein deacetylase sirtuin-6) (EC 2.3.1.286) (Protein mono-ADP-ribosyltransferase sirtuin-6) (EC 2.4.2.-) (Regulatory protein SIR2 homolog 6) (hSIRT6) (SIR2-like protein 6)	4	18907.1
Q765P7;Q765P7-2	Q765P7;Q765P7-2	MTSS2_HUMAN	MTSS2	Q765P7	Protein MTSS 2 (Actin-bundling with BAIAP2 homology protein 1) (ABBA-1) (MTSS1-like protein)	2	18976.1
P10644	P10644;P10644-2;K7EM13;K7EPB2	KAP0_HUMAN	PRKAR1A	P10644	cAMP-dependent protein kinase type I-alpha regulatory subunit (Tissue-specific extinguisher 1) (TSE1)	5	19560.1
Q9UPT6	Q9UPT6;A0A087WYG2;E9PFH7;A0A669KB35	JIP3_HUMAN	MAPK8IP3	Q9UPT6	C-Jun-amino-terminal kinase-interacting protein 3 (JIP-3) (JNK-interacting protein 3) (JNK MAP kinase scaffold protein 3) (Mitogen-activated protein kinase 8-interacting protein 3)	4	20303.5
Q12872;Q12872-2	Q12872;Q12872-2	SFSWA_HUMAN	SFSWAP	Q12872	Splicing factor, suppressor of white-apricot homolog (Splicing factor, arginine/serine-rich 8) (Suppressor of white apricot protein homolog)	4	20368.5
Q9Y4A5;Q9Y4A5-2	Q9Y4A5;F2Z2U4;H0Y4W2;Q9Y4A5-2;A0A994J575	TRRAP_HUMAN	TRRAP	Q9Y4A5	Transformation/transcription domain-associated protein (350/400 kDa PCAF-associated factor) (PAF350/400) (STAF40) (Tra1 homolog)	4	20488.2
Q6MZW2;Q6MZW2-2;Q6MZW2-3	Q6MZW2;Q6MZW2-2;Q6MZW2-3	FSTL4_HUMAN	FSTL4	Q6MZW2	Follistatin-related protein 4 (Follistatin-like protein 4)	1	20669.9
P60484;P60484-2	A0A8V8TQX2;P60484;P60484-2;A0A087X033;A0A8I5KSF9;A0A8V8TPK6	PTEN_HUMAN	PTEN	P60484	Phosphatidylinositol 3,4,5-trisphosphate 3-phosphatase and dual-specificity protein phosphatase PTEN (EC 3.1.3.16) (EC 3.1.3.48) (EC 3.1.3.67) (Mutated in multiple advanced cancers 1) (Phosphatase and tensin homolog)	2	20850.6
Q6UWE0;Q6UWE0-2;Q6UWE0-3	Q6UWE0;Q6UWE0-2;Q6UWE0-3;A0A6Q8PFL5;A0A6Q8PFT9;A0A6Q8PG02;A0A6Q8PGB2;A0A6Q8PGF7;A0A6Q8PGT8;A0A6Q8PGW1	LRSM1_HUMAN	LRSAM1	Q6UWE0	E3 ubiquitin-protein ligase LRSAM1 (EC 2.3.2.27) (Leucine-rich repeat and sterile alpha motif-containing protein 1) (RING-type E3 ubiquitin transferase LRSAM1) (Tsg101-associated ligase) (hTAL)	2	20972.7
Q9BW92	Q9BW92	SYTM_HUMAN	TARS2	Q9BW92	Threonine--tRNA ligase, mitochondrial (EC 6.1.1.3) (Threonyl-tRNA synthetase) (ThrRS) (Threonyl-tRNA synthetase-like 1)	6	20996.4
P15153	P15153;B1AH77;B1AH78;B1AH80	RAC2_HUMAN	RAC2	P15153	Ras-related C3 botulinum toxin substrate 2 (GX) (Small G protein) (p21-Rac2)	1	21026.4
O75140;O75140-1;O75140-4;O75140-5;O75140-8;O75140-9	O75140;O75140-1;O75140-4;O75140-5;O75140-8;O75140-9;A0A2R8Y5K9;A0A2R8Y6H3;A0A2R8Y721;A0A2R8Y7U0;A0A5F9UWT1;H0Y770	DEPD5_HUMAN	DEPDC5	O75140	GATOR1 complex protein DEPDC5 (DEP domain-containing protein 5)	2	21169.4
Q9UPN9;Q9UPN9-2	Q9UPN9;Q9UPN9-2;H0Y612	TRI33_HUMAN	TRIM33	Q9UPN9	E3 ubiquitin-protein ligase TRIM33 (EC 2.3.2.27) (Ectodermin homolog) (RET-fused gene 7 protein) (Protein Rfg7) (RING-type E3 ubiquitin transferase TRIM33) (Transcription intermediary factor 1-gamma) (TIF1-gamma) (Tripartite motif-containing protein 33)	4	21328.4
Q9HC56;Q9HC56-2	Q9HC56;B7ZM79;Q5VT82;Q9HC56-2	PCDH9_HUMAN	PCDH9	Q9HC56	Protocadherin-9	2	21501
Q9H008	Q9H008	LHPP_HUMAN	LHPP	Q9H008	Phospholysine phosphohistidine inorganic pyrophosphate phosphatase (hLHPP) (EC 3.1.3.-) (EC 3.6.1.1)	2	21739.2
Q9Y664	Q9Y664;M0QXX4;M0R238;Q9Y664-2	KPTN_HUMAN	KPTN	Q9Y664	KICSTOR complex protein kaptin (Actin-associated protein 2E4)	4	21773.2
O43924	O43924;B8ZZK5	PDE6D_HUMAN	PDE6D	O43924	Retinal rod rhodopsin-sensitive cGMP 3',5'-cyclic phosphodiesterase subunit delta (GMP-PDE delta) (Protein p17)	4	21792.1
O94830	O94830;H0YF30	DDHD2_HUMAN	DDHD2	O94830	Phospholipase DDHD2 (EC 3.1.1.-) (DDHD domain-containing protein 2) (KIAA0725p) (SAM, WWE and DDHD domain-containing protein 1)	4	22132.2
Q16773	Q16773;Q16773-2;Q16773-3;A0A494C066;B7Z4W5;Q5T276;Q5T277;Q5T278	KAT1_HUMAN	KYAT1	Q16773	Kynurenine--oxoglutarate transaminase 1 (EC 2.6.1.7) (Cysteine-S-conjugate beta-lyase) (EC 4.4.1.13) (Glutamine transaminase K) (GTK) (Glutamine--phenylpyruvate transaminase) (EC 2.6.1.64) (Kynurenine aminotransferase 1) (Kynurenine aminotransferase I) (KATI) (Kynurenine--oxoglutarate transaminase I)	5	22273.7
Q6IAA8	Q6IAA8;F5GX19;F5H3Y3;F5H479;H0YFI1	LTOR1_HUMAN	LAMTOR1	Q6IAA8	Ragulator complex protein LAMTOR1 (Late endosomal/lysosomal adaptor and MAPK and MTOR activator 1) (Lipid raft adaptor protein p18) (Protein associated with DRMs and endosomes) (p27Kip1-releasing factor from RhoA) (p27RF-Rho)	4	22427
Q14693;Q14693-2;Q14693-3;Q14693-4;Q14693-5;Q14693-7	Q14693;Q92539;Q14693-3;Q14693-4;A0A8V8TLW1;Q14693-2;Q14693-5;Q14693-7;A0A8V8TKZ9	LPIN1_HUMAN	LPIN1	Q14693	Phosphatidate phosphatase LPIN1 (EC 3.1.3.4) (Lipin-1)	2	22517.6
Q9H5N1;Q9H5N1-2	Q9H5N1;B4DHR0;Q9H5N1-2	RABE2_HUMAN	RABEP2	Q9H5N1	Rab GTPase-binding effector protein 2 (Rabaptin-5beta)	2	22523.4
P82930	P82930;C9JJ19	RT34_HUMAN	MRPS34	P82930	Small ribosomal subunit protein mS34 (28S ribosomal protein S34, mitochondrial) (MRP-S34) (S34mt)	2	22580.2
Q9NVF7	Q9NVF7;Q9NVF7-2	FBX28_HUMAN	FBXO28	Q9NVF7	F-box only protein 28	5	22582.5
A0A994J4I5;A0A994J6K9	A0A994J4I5;A0A994J6K9	A0A994J4I5_HUMAN;A0A994J6K9_HUMAN	NCKAP1	A0A994J4I5	NCK associated protein 1	2	22629.6
Q6ZMI0;Q6ZMI0-2;Q6ZMI0-3;Q6ZMI0-5	Q6ZMI0;Q6ZMI0-5;Q6ZMI0-2;Q6ZMI0-3;Q6ZMI0-4	PPR21_HUMAN	PPP1R21	Q6ZMI0	Protein phosphatase 1 regulatory subunit 21 (Coiled-coil domain-containing protein 128) (KLRAQ motif-containing protein 1)	4	22696.1
Q8IX18;Q8IX18-2;Q8IX18-3;Q8IX18-4	Q8IX18;Q8IX18-2;Q8IX18-3;Q8IX18-4;F5H625	DHX40_HUMAN	DHX40	Q8IX18	Probable ATP-dependent RNA helicase DHX40 (EC 3.6.4.13) (DEAH box protein 40) (Protein PAD)	2	23044.1
O75530;O75530-2;O75530-3	O75530;O75530-2;A0A5F9ZI63;O75530-3	EED_HUMAN	EED	O75530	Polycomb protein EED (hEED) (Embryonic ectoderm development protein) (WD protein associating with integrin cytoplasmic tails 1) (WAIT-1)	4	23149.2
Q96RQ3	Q96RQ3;E9PG35;E9PHF7;G5E9X5	MCCA_HUMAN	MCCC1	Q96RQ3	Methylcrotonoyl-CoA carboxylase subunit alpha, mitochondrial (MCCase subunit alpha) (EC 6.4.1.4) (3-methylcrotonyl-CoA carboxylase 1) (3-methylcrotonyl-CoA carboxylase biotin-containing subunit) (3-methylcrotonyl-CoA:carbon dioxide ligase subunit alpha)	2	23166.7
O94842;O94842-2;O94842-3	O94842;O94842-2;O94842-3;A0A669KB71	TOX4_HUMAN	TOX4	O94842	TOX high mobility group box family member 4 (Epidermal Langerhans cell protein LCP1)	4	23256.7
Q9H8Y8;Q9H8Y8-3	Q9H8Y8;Q9H8Y8-2;Q9H8Y8-3	GORS2_HUMAN	GORASP2	Q9H8Y8	Golgi reassembly-stacking protein 2 (GRS2) (Golgi phosphoprotein 6) (GOLPH6) (Golgi reassembly-stacking protein of 55 kDa) (GRASP55) (p59)	4	23326.9
Q75QN2;Q75QN2-2	Q75QN2;H0YBS1;H0YC12;J3KNV5;Q75QN2-2	INT8_HUMAN	INTS8	Q75QN2	Integrator complex subunit 8 (Int8) (Protein kaonashi-1)	2	23394.1
O15484	O15484;A0A3B3IRX8;E7EV01	CAN5_HUMAN	CAPN5	O15484	Calpain-5 (EC 3.4.22.-) (Calpain htra-3) (New calpain 3) (nCL-3)	3	23570
Q68D91	Q68D91	MBLC2_HUMAN	MBLAC2	Q68D91	Acyl-coenzyme A thioesterase MBLAC2 (Acyl-CoA thioesterase MBLAC2) (EC 3.1.2.2) (Beta-lactamase MBLAC2) (EC 3.5.2.6) (Metallo-beta-lactamase domain-containing protein 2) (Palmitoyl-coenzyme A thioesterase MBLAC2)	3	23656.5
P10415;P10415-2	P10415;A0A7I2V3S7;A0A7I2V5Q7;P10415-2	BCL2_HUMAN	BCL2	P10415	Apoptosis regulator Bcl-2	2	23773.5
Q15262	P28827;Q15262;E9PGC5;Q5TG12;E7EPS8;H0Y6P5;Q15262-2;Q15262-3;Q15262-4;A0A0G2JQF6;H0Y6V4;P28827-2	PTPRK_HUMAN	PTPRK	Q15262	Receptor-type tyrosine-protein phosphatase kappa (Protein-tyrosine phosphatase kappa) (R-PTP-kappa) (EC 3.1.3.48)	2	23904.2
P06756;P06756-2;P06756-3	P06756;A0A8V8TKF7;A0A8V8TKG0;A0A8V8TKI2;A0A8V8TKT8;A0A8V8TKU8;A0A8V8TLN8;A0A8V8TLW4;A0A8V8TLW9;P06756-2;P06756-3	ITAV_HUMAN	ITGAV	P06756	Integrin alpha-V (Vitronectin receptor) (Vitronectin receptor subunit alpha) (CD antigen CD51) [Cleaved into: Integrin alpha-V heavy chain; Integrin alpha-V light chain]	2	23910.2
O95602	O95602;B9ZVN9	RPA1_HUMAN	POLR1A	O95602	DNA-directed RNA polymerase I subunit RPA1 (RNA polymerase I subunit A1) (EC 2.7.7.6) (A190) (DNA-directed RNA polymerase I largest subunit) (DNA-directed RNA polymerase I subunit A) (RNA polymerase I 194 kDa subunit) (RPA194)	6	23926.4
A0A087X1S3	A0A087X1S3	A0A087X1S3_HUMAN	HUWE1	A0A087X1S3	HECT, UBA and WWE domain containing E3 ubiquitin protein ligase 1	2	23986.1
A0A0U1RQQ9	A0A0U1RQQ9	A0A0U1RQQ9_HUMAN	SCYL2	A0A0U1RQQ9	SCY1 like pseudokinase 2	2	24074.4
Q9UBR2	Q9UBR2;A0A7P0T8I6;A0A7P0T8X2;A0A7P0T900;A0A7P0T989;A0A7P0T9G9;A0A7P0TA25;A0A7P0TB41;A0A7P0TBB5;A0A7P0TBM7;A0A7P0T926;A0A7P0T9U1;A0A7P0TAD4;A0A7P0TAT6;A0A7P0Z469;A0A7P0Z4R9	CATZ_HUMAN	CTSZ	Q9UBR2	Cathepsin Z (EC 3.4.18.1) (Cathepsin P) (Cathepsin X)	2	24411.6
Q9H0F7;Q9H0F7-2	Q9H0F7;A0A0J9YXT0;H7C5H6;Q9H0F7-2	ARL6_HUMAN	ARL6	Q9H0F7	ADP-ribosylation factor-like protein 6 (Bardet-Biedl syndrome 3 protein)	2	24446.2
Q9Y5P8;Q9Y5P8-2	Q9Y5P8;A0A0G2JN52;A0A0G2JNR6;Q9Y5P8-2	P2R3B_HUMAN	PPP2R3B	Q9Y5P8	Serine/threonine-protein phosphatase 2A regulatory subunit B'' subunit beta (PP2A subunit B isoform PR48) (Protein phosphatase 2A 48 kDa regulatory subunit)	1	24539.8
P0CG41;Q8IX94	Q8IX94;P0CG41;A0A5F9ZHA4	CTGE4_HUMAN;CTGE8_HUMAN	CTAGE4;CTAGE8	P0CG41	cTAGE family member 8 (Protein cTAGE-8)	1	24545
Q7L2E3;Q7L2E3-2;Q7L2E3-3	Q7L2E3;H7BXY3;Q7L2E3-2;Q7L2E3-3	DHX30_HUMAN	DHX30	Q7L2E3	ATP-dependent RNA helicase DHX30 (EC 3.6.4.13) (DEAH box protein 30)	9	24708.4
Q96SY0;Q96SY0-3;Q96SY0-4	Q96SY0;B4DJL6;Q96SY0-3;Q96SY0-4;B4DVT3;H3BRY6	INT14_HUMAN	INTS14	Q96SY0	Integrator complex subunit 14 (von Willebrand factor A domain-containing protein 9)	7	24800.2
Q8WWC4	Q8WWC4;H7C0V0	MAIP1_HUMAN	MAIP1	Q8WWC4	m-AAA protease-interacting protein 1, mitochondrial (Matrix AAA peptidase-interacting protein 1)	2	25057.7
O43913	O43913	ORC5_HUMAN	ORC5	O43913	Origin recognition complex subunit 5	2	25119.1
A0A3B3IRZ4	A0A3B3IRZ4	A0A3B3IRZ4_HUMAN	IQSEC1	A0A3B3IRZ4	IQ motif and Sec7 domain ArfGEF 1	2	25396.6
Q9UBB9	Q9UBB9	TFP11_HUMAN	TFIP11	Q9UBB9	Tuftelin-interacting protein 11 (Septin and tuftelin-interacting protein 1) (STIP-1)	2	25493.1
O95819-6	O95819-6;G5E948	M4K4_HUMAN	MAP4K4	O95819-6	Mitogen-activated protein kinase kinase kinase kinase 4 (EC 2.7.11.1) (HPK/GCK-like kinase HGK) (MAPK/ERK kinase kinase kinase 4) (MEK kinase kinase 4) (MEKKK 4) (Nck-interacting kinase)	2	25624.5
O15164;O15164-2	O15164;O15164-2	TIF1A_HUMAN	TRIM24	O15164	Transcription intermediary factor 1-alpha (TIF1-alpha) (EC 2.3.2.27) (E3 ubiquitin-protein ligase TRIM24) (RING finger protein 82) (RING-type E3 ubiquitin transferase TIF1-alpha) (Tripartite motif-containing protein 24)	7	25744.9
Q14145	Q14145;K7EJ49;K7EJD8;K7ESE0	KEAP1_HUMAN	KEAP1	Q14145	Kelch-like ECH-associated protein 1 (Cytosolic inhibitor of Nrf2) (INrf2) (Kelch-like protein 19)	5	25844.6
Q9HCM2	Q9HCM2	PLXA4_HUMAN	PLXNA4	Q9HCM2	Plexin-A4	3	26144.5
Q9ULT8	Q9ULT8;A0A087X2H1;A0A8I5KU01;A0A8I5QJU2;H0YJD4;H0YJP0	HECD1_HUMAN	HECTD1	Q9ULT8	E3 ubiquitin-protein ligase HECTD1 (EC 2.3.2.26) (E3 ligase for inhibin receptor) (EULIR) (HECT domain-containing protein 1)	2	26147.6
P32121;P32121-2;P32121-3;P32121-4;P32121-5	P32121;P32121-2;P32121-3;P32121-4;P32121-5;Q68DZ5	ARRB2_HUMAN	ARRB2	P32121	Beta-arrestin-2 (Arrestin beta-2) (Non-visual arrestin-3)	2	26201.9
Q8NCE2;Q8NCE2-2;Q8NCE2-3	Q8NCE2;Q8NCE2-2;Q8NCE2-3;C9JR61;C9JSR1	MTMRE_HUMAN	MTMR14	Q8NCE2	Myotubularin-related protein 14 (EC 3.1.3.-) (HCV NS5A-transactivated protein 4 splice variant A-binding protein 1) (NS5ATP4ABP1) (hJumpy)	2	26367.8
Q5EBL4;Q5EBL4-2	Q5EBL4;A0A1B0GVV3;Q5EBL4-2;Q5EBL4-3	RIPL1_HUMAN	RILPL1	Q5EBL4	RILP-like protein 1 (Rab-interacting lysosomal-like protein 1)	7	26452.3
Q99504;Q99504-2;Q99504-3;Q99504-4;Q99504-5	Q99504;B1APR7;Q99504-2;Q99504-3;Q99504-4;Q99504-5	EYA3_HUMAN	EYA3	Q99504	Eyes absent homolog 3 (EC 3.1.3.48)	3	26481.4
Q15363	Q15363;F5GX39	TMED2_HUMAN	TMED2	Q15363	Transmembrane emp24 domain-containing protein 2 (Membrane protein p24A) (p24) (p24 family protein beta-1) (p24beta1)	2	26701.7
Q13637	Q13637	RAB32_HUMAN	RAB32	Q13637	Ras-related protein Rab-32	4	26819.8
O75569;O75569-2;O75569-3	O75569;O75569-2;O75569-3;A0A7I2V2P4;A0A7I2V315;A0A7I2V3L6;A0A7I2V593;A0A7I2V5C2;A0A7I2V5H3;A0A7I2YQ87;C9JMM3;F8WEG8;G5E9Q4	PRKRA_HUMAN	PRKRA	O75569	Interferon-inducible double-stranded RNA-dependent protein kinase activator A (PKR-associated protein X) (PKR-associating protein X) (Protein activator of the interferon-induced protein kinase) (Protein kinase, interferon-inducible double-stranded RNA-dependent activator)	2	26925.5
Q13216	Q13216;A0A6Q8PH55;A0A7I2PE23;A0A804HIH7;A0A804HJN0;B3KPW7;C9JNT2	ERCC8_HUMAN	ERCC8	Q13216	DNA excision repair protein ERCC-8 (Cockayne syndrome WD repeat protein CSA)	2	26963.2
P56182	P56182	RRP1_HUMAN	RRP1	P56182	Ribosomal RNA processing protein 1 homolog A (Novel nuclear protein 1) (NNP-1) (Nucleolar protein Nop52) (RRP1-like protein)	2	27157.5
Q6AI08	Q6AI08	HEAT6_HUMAN	HEATR6	Q6AI08	HEAT repeat-containing protein 6 (Amplified in breast cancer protein 1)	2	27196.9
Q8NI08;Q8NI08-2;Q8NI08-7	Q8NI08;Q8NI08-2;Q8NI08-3;Q8NI08-4;Q8NI08-7	NCOA7_HUMAN	NCOA7	Q8NI08	Nuclear receptor coactivator 7 (140 kDa estrogen receptor-associated protein) (Estrogen nuclear receptor coactivator 1)	4	27405.9
P23786	P23786;A0A1B0GTB8;A0A1B0GV75;A0A1B0GVF3;A0A1B0GWC0	CPT2_HUMAN	CPT2	P23786	Carnitine O-palmitoyltransferase 2, mitochondrial (EC 2.3.1.21) (Carnitine palmitoyltransferase II) (CPT II)	3	27420.6
P40938;P40938-2	P40938;P40938-2	RFC3_HUMAN	RFC3	P40938	Replication factor C subunit 3 (Activator 1 38 kDa subunit) (A1 38 kDa subunit) (Activator 1 subunit 3) (Replication factor C 38 kDa subunit) (RF-C 38 kDa subunit) (RFC38)	3	27427.7
Q6YN16	Q6YN16	HSDL2_HUMAN	HSDL2	Q6YN16	Hydroxysteroid dehydrogenase-like protein 2 (EC 1.-.-.-) (Short chain dehydrogenase/reductase family 13C member 1)	3	27429.3
Q96SW2;Q96SW2-2	Q96SW2;A0A1W2PPJ5;J3QT87;J3QT51;Q96SW2-2	CRBN_HUMAN	CRBN	Q96SW2	Protein cereblon	2	27658.2
P49459	P49459;A0A8Q3SIL6;A0A0D9SEZ6;A0A0D9SG71;A0A0R4J2E5	UBE2A_HUMAN	UBE2A	P49459	Ubiquitin-conjugating enzyme E2 A (EC 2.3.2.23) (E2 ubiquitin-conjugating enzyme A) (RAD6 homolog A) (HR6A) (hHR6A) (Ubiquitin carrier protein A) (Ubiquitin-protein ligase A)	2	27675.7
P43155;P43155-2;P43155-3	P43155;H0Y4Z7;P43155-2;P43155-3;A0A7P0T9E7;A0A7P0T9R9;A0A7P0TAQ4;A0A7P0TAR1;A0A7P0TBF3	CACP_HUMAN	CRAT	P43155	Carnitine O-acetyltransferase (Carnitine acetylase) (EC 2.3.1.137) (EC 2.3.1.7) (Carnitine acetyltransferase) (CAT) (CrAT)	3	27842.6
A0A1B0GV68	A0A1B0GV68	A0A1B0GV68_HUMAN	FARP1	A0A1B0GV68	FERM, ARH/RhoGEF and pleckstrin domain protein 1	2	27950.1
P42229;P42229-2;P51692	P42229;P51692;A0A7I2V380;A0A7I2YQF1;A0A7I2YQY3;A0A8V8TM84;A0A8V8TMP4;A0A8V8TMR0;A0A8V8TP00;A0A8V8TP16;A0A8V8TP21;K7EIF9;K7EK35;A0A8V8TM91;P42229-2	STA5A_HUMAN;STA5B_HUMAN	STAT5A;STAT5B	P42229	Signal transducer and activator of transcription 5A	4	27990
O00762;O00762-3;O00762-4	O00762;O00762-3;O00762-4;A0A087WVK1;A0A0A0MSE8;K4DI81	UBE2C_HUMAN	UBE2C	O00762	Ubiquitin-conjugating enzyme E2 C (EC 2.3.2.23) ((E3-independent) E2 ubiquitin-conjugating enzyme C) (EC 2.3.2.24) (E2 ubiquitin-conjugating enzyme C) (UbcH10) (Ubiquitin carrier protein C) (Ubiquitin-protein ligase C)	1	28017.1
Q8WWQ0	Q8WWQ0;A0A8V8TP75;A0A8V8TPK0;A0A8V8TPV5;A0A8V8TQM4;A0A8V8TQZ3	PHIP_HUMAN	PHIP	Q8WWQ0	PH-interacting protein (PHIP) (DDB1- and CUL4-associated factor 14) (IRS-1 PH domain-binding protein) (WD repeat-containing protein 11)	2	28086.8
O43929;O43929-2;O43929-3	O43929;O43929-2;O43929-3;Q2YDI2	ORC4_HUMAN	ORC4	O43929	Origin recognition complex subunit 4	2	28100.6
Q9Y6K1;Q9Y6K1-2	Q9Y6K1;A0A0C4DG02;F8WE91;Q9Y6K1-2;A0A8I5KXG9	DNM3A_HUMAN	DNMT3A	Q9Y6K1	DNA (cytosine-5)-methyltransferase 3A (Dnmt3a) (EC 2.1.1.37) (Cysteine methyltransferase DNMT3A) (EC 2.1.1.-) (DNA methyltransferase HsaIIIA) (DNA MTase HsaIIIA) (M.HsaIIIA)	2	28146.3
Q96A83;Q96A83-2	Q96A83;Q96A83-2	COQA1_HUMAN	COL26A1	Q96A83	Collagen alpha-1(XXVI) chain (Alpha-1 type XXVI collagen) (EMI domain-containing protein 2) (Emilin and multimerin domain-containing protein 2) (Emu2)	2	28200.1
Q8N201	Q8N201	INT1_HUMAN	INTS1	Q8N201	Integrator complex subunit 1 (Int1)	4	28391.2
Q96HR3;Q96HR3-2	Q96HR3;Q96HR3-2	MED30_HUMAN	MED30	Q96HR3	Mediator of RNA polymerase II transcription subunit 30 (Mediator complex subunit 30) (TRAP/Mediator complex component TRAP25) (Thyroid hormone receptor-associated protein 6) (Thyroid hormone receptor-associated protein complex 25 kDa component) (Trap25)	2	28464.2
Q9H6W3;Q9H6W3-2	Q9H6W3;Q9H6W3-2	RIOX1_HUMAN	RIOX1	Q9H6W3	Ribosomal oxygenase 1 (60S ribosomal protein L8 histidine hydroxylase) (Bifunctional lysine-specific demethylase and histidyl-hydroxylase NO66) (EC 1.14.11.27, EC 1.14.11.79) (Myc-associated protein with JmjC domain) (Nucleolar protein 66) (hsNO66) (Ribosomal oxygenase NO66) (ROX)	4	28500.6
Q9NQ66;Q9NQ66-2	Q9NQ66;A0A087WT80;A0A087WW73;A0A0D9SF51;A0A0D9SG17;A0A1B0GWB6;H0YCJ2;Q9NQ66-2	PLCB1_HUMAN	PLCB1	Q9NQ66	1-phosphatidylinositol 4,5-bisphosphate phosphodiesterase beta-1 (EC 3.1.4.11) (PLC-154) (Phosphoinositide phospholipase C-beta-1) (Phospholipase C-I) (PLC-I) (Phospholipase C-beta-1) (PLC-beta-1)	2	28527.7
O96006	O96006;C9JXP4	ZBED1_HUMAN	ZBED1	O96006	E3 SUMO-protein ligase ZBED1 (EC 2.3.2.-) (DNA replication-related element-binding factor) (Putative Ac-like transposable element) (Zinc finger BED domain-containing protein 1) (dREF homolog)	2	28528.2
Q9UID3;Q9UID3-2	Q9UID3;Q9UID3-2	VPS51_HUMAN	VPS51	Q9UID3	Vacuolar protein sorting-associated protein 51 homolog (Another new gene 2 protein) (Protein fat-free homolog)	7	28603.2
O14757;O14757-3	O14757;E9PKQ3;O14757-3;E9PJI4;E9PQW7	CHK1_HUMAN	CHEK1	O14757	Serine/threonine-protein kinase Chk1 (EC 2.7.11.1) (CHK1 checkpoint homolog) (Cell cycle checkpoint kinase) (Checkpoint kinase-1)	3	28743.8
P07099	P07099	HYEP_HUMAN	EPHX1	P07099	Epoxide hydrolase 1 (EC 3.3.2.9) (Epoxide hydratase) (Microsomal epoxide hydrolase) (mEH)	2	28798.6
Q8WZA0;Q8WZA0-2	Q8WZA0;Q8WZA0-2	LZIC_HUMAN	LZIC	Q8WZA0	Protein LZIC (Leucine zipper and CTNNBIP1 domain-containing protein) (Leucine zipper and ICAT homologous domain-containing protein)	2	28806.9
O14763;O14763-2	O14763;O14763-2	TR10B_HUMAN	TNFRSF10B	O14763	Tumor necrosis factor receptor superfamily member 10B (Death receptor 5) (TNF-related apoptosis-inducing ligand receptor 2) (TRAIL receptor 2) (TRAIL-R2) (CD antigen CD262)	4	29078.1
Q96KP1	Q96KP1	EXOC2_HUMAN	EXOC2	Q96KP1	Exocyst complex component 2 (Exocyst complex component Sec5)	2	29099.8
Q8IWJ2	Q8IWJ2;A0A8I5KW38;A0A8I5QJB7	GCC2_HUMAN	GCC2	Q8IWJ2	GRIP and coiled-coil domain-containing protein 2 (185 kDa Golgi coiled-coil protein) (GCC185) (CLL-associated antigen KW-11) (CTCL tumor antigen se1-1) (Ran-binding protein 2-like 4) (RanBP2L4) (Renal carcinoma antigen NY-REN-53)	14	29099.8
Q9Y217	Q9Y217;Q9Y217-2	MTMR6_HUMAN	MTMR6	Q9Y217	Myotubularin-related protein 6 (Phosphatidylinositol-3,5-bisphosphate 3-phosphatase) (EC 3.1.3.95) (Phosphatidylinositol-3-phosphate phosphatase) (EC 3.1.3.64)	7	29278.7
Q6ZU35	Q6ZU35;A0A1B0GWF1;A0A2R8Y6P1;F5H1N7	CRACD_HUMAN	CRACD	Q6ZU35	Capping protein-inhibiting regulator of actin dynamics (Cancer-related regulator of actin dynamics)	6	29326.6
Q15334	Q15334;A0A087WW77	L2GL1_HUMAN	LLGL1	Q15334	Lethal(2) giant larvae protein homolog 1 (LLGL) (DLG4) (Hugl-1) (Human homolog to the D-lgl gene protein)	6	29514.7
Q8IXJ6;Q8IXJ6-2;Q8IXJ6-3;Q8IXJ6-4;Q8IXJ6-5	Q8IXJ6;Q8IXJ6-2;Q8IXJ6-5;A0A0A0MRF5;E7EWX6;Q8IXJ6-3;Q8IXJ6-4;B5MCS1;C9J3U7;C9JR33;C9JZQ0;F8WCF4	SIR2_HUMAN	SIRT2	Q8IXJ6	NAD-dependent protein deacetylase sirtuin-2 (EC 2.3.1.286) (NAD-dependent protein defatty-acylase sirtuin-2) (EC 2.3.1.-) (Regulatory protein SIR2 homolog 2) (SIR2-like protein 2)	2	29546.2
Q6P6C2;Q6P6C2-1;Q6P6C2-3	Q6P6C2;Q6P6C2-1;Q6P6C2-3	ALKB5_HUMAN	ALKBH5	Q6P6C2	RNA demethylase ALKBH5 (EC 1.14.11.53) (Alkylated DNA repair protein alkB homolog 5) (Alpha-ketoglutarate-dependent dioxygenase alkB homolog 5)	3	29608.7
O95208;O95208-2;O95208-3	O95208;O95208-2;E9PBC1;O95208-3;F6PQP6;I3L2B2	EPN2_HUMAN	EPN2	O95208	Epsin-2 (EPS-15-interacting protein 2)	4	29621.6
Q96C19	Q96C19;H0Y4Y4	EFHD2_HUMAN	EFHD2	Q96C19	EF-hand domain-containing protein D2 (Swiprosin-1)	2	29709.6
Q96E17	Q96E17	RAB3C_HUMAN	RAB3C	Q96E17	Ras-related protein Rab-3C	2	29725.7
Q9UJC5	Q9UJC5	SH3L2_HUMAN	SH3BGRL2	Q9UJC5	SH3 domain-binding glutamic acid-rich-like protein 2 (Fovea-associated SH3 domain-binding protein)	4	29805.2
Q9BQ61	Q9BQ61;K7ELS0;K7EN60;K7ERU7	TRIR_HUMAN	TRIR	Q9BQ61	Telomerase RNA component interacting RNase (EC 3.1.13.-) (Exoribonuclease TRIR)	1	29891.5
O14936-2;O14936-4;O14936-6	O14936-4;O14936-2;O14936-6;A0A2R8YEK3;A0A2R8YFN5;A0A2U3TZM4;A0A2U3TZN6;Q5JS79	CSKP_HUMAN	CASK	O14936-2	Peripheral plasma membrane protein CASK (hCASK) (EC 2.7.11.1) (Calcium/calmodulin-dependent serine protein kinase) (Protein lin-2 homolog)	2	30058.5
Q9UL45;Q9UL45-2	Q9UL45;H3BST1;Q9UL45-2;H3BN13;H3BPR6	BL1S6_HUMAN	BLOC1S6	Q9UL45	Biogenesis of lysosome-related organelles complex 1 subunit 6 (BLOC-1 subunit 6) (Pallid protein homolog) (Pallidin) (Syntaxin 13-interacting protein)	2	30170.7
Q5SY16	Q5SY16	NOL9_HUMAN	NOL9	Q5SY16	Polynucleotide 5'-hydroxyl-kinase NOL9 (EC 2.7.1.-) (Nucleolar protein 9)	2	30181.1
Q9NV70;Q9NV70-2	Q9NV70;Q9NV70-2	EXOC1_HUMAN	EXOC1	Q9NV70	Exocyst complex component 1 (Exocyst complex component Sec3)	3	30262.1
P07951;P07951-2;P07951-3	P07951;P07951-2;P07951-3;A7XZE4;Q5TCU3;Q3SX28	TPM2_HUMAN	TPM2	P07951	Tropomyosin beta chain (Beta-tropomyosin) (Tropomyosin-2)	2	30320.4
Q96DV4;Q96DV4-2	Q96DV4;Q96DV4-2	RM38_HUMAN	MRPL38	Q96DV4	Large ribosomal subunit protein mL38 (39S ribosomal protein L38, mitochondrial) (L38mt) (MRP-L38)	3	30357.1
Q13151	Q13151	ROA0_HUMAN	HNRNPA0	Q13151	Heterogeneous nuclear ribonucleoprotein A0 (hnRNP A0)	2	30398.3
Q96EK5	Q96EK5;A0A1B0GUA3;A0A6Q8PH45;A0A6Q8PGG2;A0A6Q8PHL8	KBP_HUMAN	KIFBP	Q96EK5	KIF-binding protein (KIF1-binding protein) (Kinesin family binding protein)	6	30399.6
O60343;O60343-2;O60343-3;O60343-4;O60343-5	O60343;O60343-2;O60343-3;O60343-4;O60343-5;A0A3B3IRT3	TBCD4_HUMAN	TBC1D4	O60343	TBC1 domain family member 4 (Akt substrate of 160 kDa) (AS160)	3	30541
O95747	O95747;C9JIG9	OXSR1_HUMAN	OXSR1	O95747	Serine/threonine-protein kinase OSR1 (EC 2.7.11.1) (Oxidative stress-responsive 1 protein)	5	30646.7
Q13131;Q13131-2	Q13131;Q13131-2	AAPK1_HUMAN	PRKAA1	Q13131	5'-AMP-activated protein kinase catalytic subunit alpha-1 (AMPK subunit alpha-1) (EC 2.7.11.1) (Acetyl-CoA carboxylase kinase) (ACACA kinase) (EC 2.7.11.27) (Hydroxymethylglutaryl-CoA reductase kinase) (HMGCR kinase) (EC 2.7.11.31) (Tau-protein kinase PRKAA1) (EC 2.7.11.26)	5	30656.5
Q9C0D3	Q9C0D3;A8DPD7	ZY11B_HUMAN	ZYG11B	Q9C0D3	Protein zyg-11 homolog B	3	30827.9
Q9Y343;Q9Y343-2	Q9Y343;A8MXB7;Q9Y343-2	SNX24_HUMAN	SNX24	Q9Y343	Sorting nexin-24	2	30917.3
P04818;P04818-2	P04818;P04818-2	TYSY_HUMAN	TYMS	P04818	Thymidylate synthase (TS) (TSase) (EC 2.1.1.45)	2	31033.3
P35269	P35269;M0R0R9	T2FA_HUMAN	GTF2F1	P35269	General transcription factor IIF subunit 1 (General transcription factor IIF 74 kDa subunit) (Transcription initiation factor IIF subunit alpha) (TFIIF-alpha) (Transcription initiation factor RAP74)	3	31037.5
Q8N1G2	Q8N1G2	CMTR1_HUMAN	CMTR1	Q8N1G2	Cap-specific mRNA (nucleoside-2'-O-)-methyltransferase 1 (EC 2.1.1.57) (Cap methyltransferase 1) (Cap1 2'O-ribose methyltransferase 1) (MTr1) (hMTr1) (FtsJ methyltransferase domain-containing protein 2) (Interferon-stimulated gene 95 kDa protein) (ISG95)	3	31061.8
Q7Z7H5;Q7Z7H5-2	Q7Z7H5;Q7Z7H5-2;Q7Z7H5-3	TMED4_HUMAN	TMED4	Q7Z7H5	Transmembrane emp24 domain-containing protein 4 (Endoplasmic reticulum stress-response protein 25) (ERS25) (GMP25iso) (Putative NF-kappa-B-activating protein 156) (p24 family protein alpha-3) (p24alpha3)	4	31085.6
O15394;O15394-2	O15394;H9KV31;O15394-2	NCAM2_HUMAN	NCAM2	O15394	Neural cell adhesion molecule 2 (N-CAM-2) (NCAM-2)	2	31231.3
Q14103-2;Q14103-4	Q14103-4;Q14103-2;D6RBQ9	HNRPD_HUMAN	HNRNPD	Q14103-2	Heterogeneous nuclear ribonucleoprotein D0 (hnRNP D0) (AU-rich element RNA-binding protein 1)	3	31334.9
Q6WCQ1;Q6WCQ1-2;Q6WCQ1-3	Q6WCQ1;A0A494BZV2;H0Y2S9;H0Y7E2;J3KSW8;Q6WCQ1-2;Q6WCQ1-3;H7C3G6;J3QRL2;K7EL39	MPRIP_HUMAN	MPRIP	Q6WCQ1	Myosin phosphatase Rho-interacting protein (M-RIP) (Rho-interacting protein 3) (RIP3) (p116Rip)	8	31373.5
Q14CN4;Q14CN4-2;Q14CN4-3	Q14CN4;Q3SY84;Q7RTS7;Q86Y46;F8W1S1;Q14CN4-2;Q14CN4-3;Q86Y46-2;H0YIG3;Q32MB2;Q6IME9;Q14CN4-1	K2C72_HUMAN	KRT72	Q14CN4	Keratin, type II cytoskeletal 72 (Cytokeratin-72) (CK-72) (Keratin-72) (K72) (Type II inner root sheath-specific keratin-K6irs2) (Type-II keratin Kb35)	2	31378.2
Q96AY3	Q96AY3;H0Y827;Q96AY3-2	FKB10_HUMAN	FKBP10	Q96AY3	Peptidyl-prolyl cis-trans isomerase FKBP10 (PPIase FKBP10) (EC 5.2.1.8) (65 kDa FK506-binding protein) (65 kDa FKBP) (FKBP-65) (FK506-binding protein 10) (FKBP-10) (Immunophilin FKBP65) (Rotamase)	5	31382.8
Q9H6R7;Q9H6R7-2	Q9H6R7;Q9H6R7-2	WDCP_HUMAN	WDCP	Q9H6R7	WD repeat and coiled-coil-containing protein	4	31401.4
P52799	P52799	EFNB2_HUMAN	EFNB2	P52799	Ephrin-B2 (EPH-related receptor tyrosine kinase ligand 5) (LERK-5) (HTK ligand) (HTK-L)	2	31457.2
Q9H1A4	Q9H1A4;A0A2R8YF63;H0Y564	APC1_HUMAN	ANAPC1	Q9H1A4	Anaphase-promoting complex subunit 1 (APC1) (Cyclosome subunit 1) (Mitotic checkpoint regulator) (Testis-specific gene 24 protein)	6	31578.8
Q8N5M4	Q8N5M4;E9PKV8;H0YDR3	TTC9C_HUMAN	TTC9C	Q8N5M4	Tetratricopeptide repeat protein 9C (TPR repeat protein 9C)	2	31619.4
O75891;O75891-3;O75891-4;Q3SY69;Q3SY69-2;Q3SY69-3	O75891;Q3SY69;A0A494C1M4;O75891-3;O75891-4;Q3SY69-2;Q3SY69-3;C9IZ36	AL1L1_HUMAN;AL1L2_HUMAN	ALDH1L1;ALDH1L2	O75891	Cytosolic 10-formyltetrahydrofolate dehydrogenase (10-FTHFDH) (FDH) (EC 1.5.1.6) (Aldehyde dehydrogenase family 1 member L1)	2	31746.6
Q13613;Q13613-2	Q13613;F8WA39;E9PPP8;Q13613-2	MTMR1_HUMAN	MTMR1	Q13613	Myotubularin-related protein 1 (Phosphatidylinositol-3,5-bisphosphate 3-phosphatase) (EC 3.1.3.95) (Phosphatidylinositol-3-phosphate phosphatase) (EC 3.1.3.64)	8	31748
Q9UJ41;Q9UJ41-3;Q9UJ41-4	Q9UJ41;Q9UJ41-4;E9PFK9;Q9UJ41-3	RABX5_HUMAN	RABGEF1	Q9UJ41	Rab5 GDP/GTP exchange factor (RAP1) (Rabaptin-5-associated exchange factor for Rab5) (Rabex-5)	4	31777.1
P50851;P50851-2	P50851;P50851-2;A0A494BZW2;A0A494C1L5;A0A8V8TM79;E9PEM5	LRBA_HUMAN	LRBA	P50851	Lipopolysaccharide-responsive and beige-like anchor protein (Beige-like protein) (CDC4-like protein)	4	31800.9
P00966	P00966	ASSY_HUMAN	ASS1	P00966	Argininosuccinate synthase (EC 6.3.4.5) (Citrulline--aspartate ligase)	2	31840.1
Q9UBG3	Q9UBG3	CRNN_HUMAN	CRNN	Q9UBG3	Cornulin (53 kDa putative calcium-binding protein) (53 kDa squamous epithelial-induced stress protein) (58 kDa heat shock protein) (Squamous epithelial heat shock protein 53) (Tumor-related protein)	2	31865.3
Q02509;Q02509-3	Q02509;I6L893;Q02509-3	OC90_HUMAN	OC90	Q02509	Otoconin-90 (Oc90) (Phospholipase A2 homolog)	2	32085
P10636-2;P10636-3;P10636-4;P10636-5	P10636-2;P10636-3;P10636-4;P10636-5;A0A7I2PLE3;I3L170	TAU_HUMAN	MAPT	P10636-2	Microtubule-associated protein tau (Neurofibrillary tangle protein) (Paired helical filament-tau) (PHF-tau)	3	32189.2
Q9H336;Q9H336-2	Q9H336;Q9H336-2;B7Z8V9	CRLD1_HUMAN	CRISPLD1	Q9H336	Cysteine-rich secretory protein LCCL domain-containing 1 (CocoaCrisp) (Cysteine-rich secretory protein 10) (CRISP-10) (LCCL domain-containing cysteine-rich secretory protein 1) (Trypsin inhibitor Hl)	4	32236.3
A6NHR9;A6NHR9-2	A6NHR9;A6NHR9-2;A6NHR9-3;A0A8I5KQZ7;A0A8I5KRS9;A0A8I5KW02;J3KTL8	SMHD1_HUMAN	SMCHD1	A6NHR9	Structural maintenance of chromosomes flexible hinge domain-containing protein 1 (SMC hinge domain-containing protein 1) (EC 3.6.1.-)	5	32263.2
Q4KMZ8;Q4KMZ8-3	Q4KMZ8;H0YDA0;Q4KMZ8-3	NKAI1_HUMAN	NKAIN1	Q4KMZ8	Sodium/potassium-transporting ATPase subunit beta-1-interacting protein 1 (Na(+)/K(+)-transporting ATPase subunit beta-1-interacting protein 1) (Protein FAM77C)	2	32374.2
O75334;O75334-2;O75334-3;O75334-4;O75334-5;O75334-6;O75335	O75334;O75335;A0A8J8YUZ5;O75334-2;O75334-3;O75334-4;O75334-5;O75334-6;O75334-7;A0A8I5QJ45;B1APN9;F8VWG6;F8VYK7;F8W1Y8;G3V200;H0YHK3;M0QZB5	LIPA2_HUMAN;LIPA4_HUMAN	PPFIA2;PPFIA4	O75334	Liprin-alpha-2 (Protein tyrosine phosphatase receptor type f polypeptide-interacting protein alpha-2) (PTPRF-interacting protein alpha-2)	2	32402.3
P18858;P18858-2;P18858-3	P18858;F5GZ28;A0A8V8TNZ9;A0A8V8TP03;A0A8V8TPB0;A0A8V8TPH8;A0A8V8TQC4;A0A8V8TQC8;A0A8V8TQQ7;M0R0Q7;P18858-2;P18858-3	DNLI1_HUMAN	LIG1	P18858	DNA ligase 1 (EC 6.5.1.1) (DNA ligase I) (Polydeoxyribonucleotide synthase [ATP] 1)	2	32406.2
P30793	P30793;P30793-2;P30793-3;P30793-4	GCH1_HUMAN	GCH1	P30793	GTP cyclohydrolase 1 (EC 3.5.4.16) (GTP cyclohydrolase I) (GTP-CH-I)	4	32422.9
Q5TA45;Q5TA45-2;Q5TA45-3	Q5TA45;E9PNS4;Q5TA45-2;Q5TA45-3;A0A087WXT8;C9J979;E9PJG0;E9PKA4;E9PMA2;H0YE15	INT11_HUMAN	INTS11	Q5TA45	Integrator complex subunit 11 (Int11) (EC 3.1.27.-) (Cleavage and polyadenylation-specific factor 3-like protein) (CPSF3-like protein) (Protein related to CPSF subunits of 68 kDa) (RC-68)	2	32524.2
Q9UIG8;Q9UIG8-2	Q9UIG8;Q9UIG8-2	SO3A1_HUMAN	SLCO3A1	Q9UIG8	Solute carrier organic anion transporter family member 3A1 (OATP3A1) (Organic anion transporter polypeptide-related protein 3) (OATP-RP3) (OATPRP3) (Organic anion-transporting polypeptide D) (OATP-D) (PGE1 transporter) (Sodium-independent organic anion transporter D) (Solute carrier family 21 member 11)	2	32537.6
P43378	P43378	PTN9_HUMAN	PTPN9	P43378	Tyrosine-protein phosphatase non-receptor type 9 (EC 3.1.3.48) (Protein-tyrosine phosphatase MEG2) (PTPase MEG2)	3	32544.6
Q9NVT9	Q9NVT9;E5RJ86	ARMC1_HUMAN	ARMC1	Q9NVT9	Armadillo repeat-containing protein 1	3	32615.8
Q7Z3B1	Q7Z3B1	NEGR1_HUMAN	NEGR1	Q7Z3B1	Neuronal growth regulator 1 (IgLON family member 4)	1	32623.3
Q14699	Q14699;C9JHG2;G3XAJ6	RFTN1_HUMAN	RFTN1	Q14699	Raftlin (Cell migration-inducing gene 2 protein) (Raft-linking protein)	2	32676.9
P14649	P14649;A0A8Q3SIC5;A0A8Q3SIF0	MYL6B_HUMAN	MYL6B	P14649	Myosin light chain 6B (Myosin light chain 1 slow-twitch muscle A isoform) (MLC1sa) (Smooth muscle and nonmuscle myosin light chain alkali 6B)	2	32712.4
Q8TB36;Q8TB36-2	Q8TB36;A0A6Q8PEZ4;A0A6Q8PFG4;A0A6Q8PGL3;A0A6Q8PGS2;A0A6Q8PGU0;A0A6Q8PH79;A0A7I2RYU0;B4DIH2;Q8TB36-2	GDAP1_HUMAN	GDAP1	Q8TB36	Ganglioside-induced differentiation-associated protein 1 (GDAP1)	6	32741.8
O00622	O00622	CCN1_HUMAN	CCN1	O00622	CCN family member 1 (Cellular communication network factor 1) (Cysteine-rich angiogenic inducer 61) (Insulin-like growth factor-binding protein 10) (IBP-10) (IGF-binding protein 10) (IGFBP-10) (Protein CYR61) (Protein GIG1)	4	32805.3
Q9UN66;Q9Y5E2;Q9Y5E4;Q9Y5E5;Q9Y5E6	Q9NRJ7;Q9UN66;Q9UN67;Q9Y5E2;Q9Y5E4;Q9Y5E5;Q9Y5E6;A0A096LP81;A0A096LP94	PCDB3_HUMAN;PCDB4_HUMAN;PCDB5_HUMAN;PCDB7_HUMAN;PCDB8_HUMAN	PCDHB3;PCDHB4;PCDHB5;PCDHB7;PCDHB8	Q9UN66	Protocadherin beta-8 (PCDH-beta-8) (Protocadherin-3I)	1	32925.7
P19525;P19525-2	P19525;P19525-2;A0A7P0TAL9;A0A7P0TBA9;A0A7P0Z4M0	E2AK2_HUMAN	EIF2AK2	P19525	Interferon-induced, double-stranded RNA-activated protein kinase (EC 2.7.11.1) (Eukaryotic translation initiation factor 2-alpha kinase 2) (eIF-2A protein kinase 2) (Interferon-inducible RNA-dependent protein kinase) (P1/eIF-2A protein kinase) (Protein kinase RNA-activated) (PKR) (Protein kinase R) (Tyrosine-protein kinase EIF2AK2) (EC 2.7.10.2) (p68 kinase)	5	32942.8
Q96H79	Q96H79	ZCCHL_HUMAN	ZC3HAV1L	Q96H79	Zinc finger CCCH-type antiviral protein 1-like	4	32976.3
P83876	P83876;K7ES07;O14835;K7EJU2;K7EMX5;K7EPA6	TXN4A_HUMAN	TXNL4A	P83876	Thioredoxin-like protein 4A (DIM1 protein homolog) (Spliceosomal U5 snRNP-specific 15 kDa protein) (Thioredoxin-like U5 snRNP protein U5-15kD)	2	33122.5
Q8WXA9-2	Q8WXA9-2;A0A087WY03;E5RFV3	SREK1_HUMAN	SREK1	Q8WXA9-2	Splicing regulatory glutamine/lysine-rich protein 1 (Serine/arginine-rich-splicing regulatory protein 86) (SRrp86) (Splicing factor, arginine/serine-rich 12) (Splicing regulatory protein 508) (SRrp508)	2	33135.2
Q8IWV7	Q8IWV7	UBR1_HUMAN	UBR1	Q8IWV7	E3 ubiquitin-protein ligase UBR1 (EC 2.3.2.27) (N-recognin-1) (RING-type E3 ubiquitin transferase UBR1) (Ubiquitin-protein ligase E3-alpha-1) (Ubiquitin-protein ligase E3-alpha-I)	14	33191
Q8TCT7;Q8TCT7-2;Q8TCT7-4	Q8TCT7;Q8TCT7-2;Q8TCT7-4;A0A087WWL4;A0A087WZ93	SPP2B_HUMAN	SPPL2B	Q8TCT7	Signal peptide peptidase-like 2B (SPP-like 2B) (SPPL2b) (EC 3.4.23.-) (Intramembrane protease 4) (IMP-4) (Presenilin homologous protein 4) (PSH4) (Presenilin-like protein 1)	2	33473
P52294	P52294;C9J352;C9J4U1;C9JWD9;C9JYI4;F2Z3G4	IMA5_HUMAN	KPNA1	P52294	Importin subunit alpha-5 (Karyopherin subunit alpha-1) (Nucleoprotein interactor 1) (NPI-1) (RAG cohort protein 2) (SRP1-beta) [Cleaved into: Importin subunit alpha-5, N-terminally processed]	4	33474.3
Q9BTE1;Q9BTE1-2;Q9BTE1-3	Q9BTE1;H3BR94;H3BS05;H3BUD2;Q9BTE1-2;Q9BTE1-3	DCTN5_HUMAN	DCTN5	Q9BTE1	Dynactin subunit 5 (Dynactin subunit p25)	2	33532.4
Q6PJI9;Q6PJI9-2	Q6PJI9;Q6PJI9-2;B7Z7V6;H3BR95	WDR59_HUMAN	WDR59	Q6PJI9	GATOR complex protein WDR59 (WD repeat-containing protein 59)	3	33785.5
Q15059;Q15059-2	O60885;Q15059;O60885-2;O60885-3;Q15059-2;M0QZD9	BRD3_HUMAN	BRD3	Q15059	Bromodomain-containing protein 3 (RING3-like protein)	3	33988.7
P20226;P20226-2	P20226;Q6SJ96;P20226-2;A0A1B0GVC6	TBP_HUMAN	TBP	P20226	TATA-box-binding protein (TATA sequence-binding protein) (TATA-binding factor) (TATA-box factor) (Transcription initiation factor TFIID TBP subunit)	5	34029.1
P40818;P40818-2	P40818;P40818-2	UBP8_HUMAN	USP8	P40818	Ubiquitin carboxyl-terminal hydrolase 8 (EC 3.4.19.12) (Deubiquitinating enzyme 8) (Ubiquitin isopeptidase Y) (hUBPy) (Ubiquitin thioesterase 8) (Ubiquitin-specific-processing protease 8)	3	34031.7
Q9Y3T9	Q9Y3T9	NOC2L_HUMAN	NOC2L	Q9Y3T9	Nucleolar complex protein 2 homolog (Protein NOC2 homolog) (NOC2-like protein) (Novel INHAT repressor)	5	34059
P05106	P05106;H3BM21;P05106-2;P05106-3	ITB3_HUMAN	ITGB3	P05106	Integrin beta-3 (Platelet membrane glycoprotein IIIa) (GPIIIa) (CD antigen CD61)	3	34126.5
Q63HM9	Q63HM9	PLCX3_HUMAN	PLCXD3	Q63HM9	PI-PLC X domain-containing protein 3	4	34127.3
Q8ND04;Q8ND04-2	Q8ND04;Q8ND04-2;Q8ND04-3	SMG8_HUMAN	SMG8	Q8ND04	Nonsense-mediated mRNA decay factor SMG8 (Amplified in breast cancer gene 2 protein) (Protein smg-8 homolog)	6	34145.1
Q6RFH5;Q6RFH5-2	Q6RFH5;E9PS41;Q6RFH5-2	WDR74_HUMAN	WDR74	Q6RFH5	WD repeat-containing protein 74 (NOP seven-associated protein 1)	3	34236.4
Q92560	Q92560;C9J7L9;F8W6N3	BAP1_HUMAN	BAP1	Q92560	Ubiquitin carboxyl-terminal hydrolase BAP1 (EC 3.4.19.12) (BRCA1-associated protein 1) (Cerebral protein 6)	4	34271.1
P15144	P15144	AMPN_HUMAN	ANPEP	P15144	Aminopeptidase N (AP-N) (hAPN) (EC 3.4.11.2) (Alanyl aminopeptidase) (Aminopeptidase M) (AP-M) (Microsomal aminopeptidase) (Myeloid plasma membrane glycoprotein CD13) (gp150) (CD antigen CD13)	3	34478.6
Q9UBI1	Q9UBI1;H0Y4E5;H0Y4W0;R4GNF2	COMD3_HUMAN	COMMD3	Q9UBI1	COMM domain-containing protein 3 (Protein Bup) (Protein PIL)	4	34537.4
P52732	P52732;A0A7I2V3A9;A0A7I2YQY4	KIF11_HUMAN	KIF11	P52732	Kinesin-like protein KIF11 (Kinesin-like protein 1) (Kinesin-like spindle protein HKSP) (Kinesin-related motor protein Eg5) (Thyroid receptor-interacting protein 5) (TR-interacting protein 5) (TRIP-5)	2	34683.9
Q8TD16;Q8TD16-2	Q8TD16;Q8TD16-2	BICD2_HUMAN	BICD2	Q8TD16	Protein bicaudal D homolog 2 (Bic-D 2)	3	34709.5
P62699	P62699	YPEL5_HUMAN	YPEL5	P62699	Protein yippee-like 5	2	34842.7
P30740	P30740	ILEU_HUMAN	SERPINB1	P30740	Leukocyte elastase inhibitor (LEI) (Monocyte/neutrophil elastase inhibitor) (EI) (M/NEI) (Peptidase inhibitor 2) (PI-2) (Serpin B1)	3	34907
Q96B54	Q96B54;M0QXZ5	ZN428_HUMAN	ZNF428	Q96B54	Zinc finger protein 428 (Enzyme-like protein PIT13)	2	34988.5
Q9BUK6;Q9BUK6-2;Q9BUK6-3;Q9BUK6-5;Q9BUK6-7	Q9BUK6;A0A3B3IUD2;Q9BUK6-2;Q9BUK6-3;Q9BUK6-5;Q9BUK6-7;A0A8V8TLP0	MSTO1_HUMAN	MSTO1	Q9BUK6	Protein misato homolog 1	2	35304.7
O43426;O43426-2;O43426-4	O43426;A0A0D9SGJ6;C9JFZ1;J3KPK1;J3KQV8;O43426-2;O43426-4	SYNJ1_HUMAN	SYNJ1	O43426	Synaptojanin-1 (EC 3.1.3.36) (Synaptic inositol 1,4,5-trisphosphate 5-phosphatase 1)	11	35320.5
Q9H8M7;Q9H8M7-2	Q9H8M7;Q9H8M7-2	MINY3_HUMAN	MINDY3	Q9H8M7	Ubiquitin carboxyl-terminal hydrolase MINDY-3 (EC 3.4.19.12) (Dermal papilla-derived protein 5) (Deubiquitinating enzyme MINDY-3) (Protein CARP)	2	35328
P09668	P09668;A0A087X0D5;E9PKT6;A0A7I2V2L7;A0A7I2V3E8;A0A7I2V4X5;A0A7I2V673;A0A7I2YQ92;A0A7I2YQX6	CATH_HUMAN	CTSH	P09668	Pro-cathepsin H [Cleaved into: Cathepsin H mini chain; Cathepsin H (EC 3.4.22.16); Cathepsin H heavy chain; Cathepsin H light chain]	1	35381.9
Q9HBE1;Q9HBE1-2;Q9HBE1-3;Q9HBE1-4	Q9HBE1;Q9HBE1-4;Q9HBE1-2;Q9HBE1-3	PATZ1_HUMAN	PATZ1	Q9HBE1	POZ-, AT hook-, and zinc finger-containing protein 1 (BTB/POZ domain zinc finger transcription factor) (Protein kinase A RI subunit alpha-associated protein) (Zinc finger and BTB domain-containing protein 19) (Zinc finger protein 278) (Zinc finger sarcoma gene protein)	4	35493.2
Q53EZ4	Q53EZ4	CEP55_HUMAN	CEP55	Q53EZ4	Centrosomal protein of 55 kDa (Cep55) (Up-regulated in colon cancer 6)	1	35530.1
P06400	P06400;A0A3B3IS71	RB_HUMAN	RB1	P06400	Retinoblastoma-associated protein (p105-Rb) (p110-RB1) (pRb) (Rb) (pp110)	6	35566.8
Q2NL82	Q2NL82;I3L1Q5	TSR1_HUMAN	TSR1	Q2NL82	Pre-rRNA-processing protein TSR1 homolog	5	35709.1
Q9H444	Q9H444	CHM4B_HUMAN	CHMP4B	Q9H444	Charged multivesicular body protein 4b (Chromatin-modifying protein 4b) (CHMP4b) (SNF7 homolog associated with Alix 1) (SNF7-2) (hSnf7-2) (Vacuolar protein sorting-associated protein 32-2) (Vps32-2) (hVps32-2)	4	35843.1
Q13085;Q13085-2;Q13085-3;Q13085-4	Q13085;Q13085-2;Q13085-3;Q13085-4;Q59FY4	ACACA_HUMAN	ACACA	Q13085	Acetyl-CoA carboxylase 1 (ACC1) (EC 6.4.1.2) (Acetyl-Coenzyme A carboxylase alpha) (ACC-alpha)	4	35883.1
P29122;P29122-2;P29122-4;P29122-5;P29122-6;P29122-7;P29122-8	P29122;P29122-2;P29122-4;P29122-5;P29122-6;P29122-7;P29122-8;A0A087WY68;A0A087WZR0;A0A7I2YQH5;H0YKZ4;H7BXT3;A0A7I2V3M4;A0A7I2V3T2;H0Y3Q0	PCSK6_HUMAN	PCSK6	P29122	Proprotein convertase subtilisin/kexin type 6 (EC 3.4.21.-) (Paired basic amino acid cleaving enzyme 4) (Subtilisin-like proprotein convertase 4) (SPC4) (Subtilisin/kexin-like protease PACE4)	2	35989
O14745;O14745-2	O14745;O14745-2	NHRF1_HUMAN	NHERF1	O14745	Na(+)/H(+) exchange regulatory cofactor NHE-RF1 (NHERF-1) (Ezrin-radixin-moesin-binding phosphoprotein 50) (EBP50) (Regulatory cofactor of Na(+)/H(+) exchanger) (Sodium-hydrogen exchanger regulatory factor 1) (Solute carrier family 9 isoform A3 regulatory factor 1)	2	36147.8
O00445;O00445-2	O00445;O00445-2	SYT5_HUMAN	SYT5	O00445	Synaptotagmin-5 (Synaptotagmin V) (SytV)	1	36163.4
P50579;P50579-3	P50579;F8VQZ7;F8VRR3;P50579-2;P50579-3	MAP2_HUMAN	METAP2	P50579	Methionine aminopeptidase 2 (MAP 2) (MetAP 2) (EC 3.4.11.18) (Initiation factor 2-associated 67 kDa glycoprotein) (p67) (p67eIF2) (Peptidase M)	4	36232.6
Q8N142	Q8N142;Q8N142-2	PURA1_HUMAN	ADSS1	Q8N142	Adenylosuccinate synthetase isozyme 1 (AMPSase 1) (AdSS 1) (EC 6.3.4.4) (Adenylosuccinate synthetase, basic isozyme) (Adenylosuccinate synthetase, muscle isozyme) (M-type adenylosuccinate synthetase) (Adenylosuccinate synthetase-like 1) (AdSSL1) (IMP--aspartate ligase 1)	2	36366.1
Q7L0J3;Q7L0J3-2	Q7L0J3;Q7L0J3-2	SV2A_HUMAN	SV2A	Q7L0J3	Synaptic vesicle glycoprotein 2A	2	36422.5
Q6IA69	Q6IA69;Q6IA69-2;A0A0B4J216;H0YDH3;H0YED2	NADE_HUMAN	NADSYN1	Q6IA69	Glutamine-dependent NAD(+) synthetase (EC 6.3.5.1) (NAD(+) synthase [glutamine-hydrolyzing]) (NAD(+) synthetase)	4	36537.2
P22670	P22670;P48378;P48380;F6USP3;P48378-2;P48380-2	RFX1_HUMAN	RFX1	P22670	MHC class II regulatory factor RFX1 (Enhancer factor C) (EF-C) (Regulatory factor X 1) (RFX) (Transcription factor RFX1)	10	36773
Q5JSL3	Q5JSL3;A0A0J9YW64;A6NIW2	DOC11_HUMAN	DOCK11	Q5JSL3	Dedicator of cytokinesis protein 11 (Activated Cdc42-associated guanine nucleotide exchange factor) (ACG) (Zizimin-2)	4	36789.2
P57088	P57088;D6RAA6	TMM33_HUMAN	TMEM33	P57088	Transmembrane protein 33 (Protein DB83) (SHINC-3)	2	36837.1
Q7Z3D6;Q7Z3D6-2;Q7Z3D6-3;Q7Z3D6-4;Q7Z3D6-5	Q7Z3D6;Q7Z3D6-2;Q7Z3D6-3;Q7Z3D6-4;Q7Z3D6-5;H0YB09;H0YB11;H0YB62	GLUCM_HUMAN	DGLUCY	Q7Z3D6	D-glutamate cyclase, mitochondrial (EC 4.2.1.48)	6	36843.9
Q8TB22;Q8TB22-2;Q8TB22-3	Q8TB22;A0A0U1RRL8;Q8TB22-2;Q8TB22-3;Q8TB22-4	SPT20_HUMAN	SPATA20	Q8TB22	Spermatogenesis-associated protein 20 (Sperm-specific protein 411) (Ssp411)	13	36927.6
P51572;P51572-2	P51572;A0A2R8Y5M6;C9J0M4;C9JMD7;C9JQ75;C9JSP1;P51572-2	BAP31_HUMAN	BCAP31	P51572	B-cell receptor-associated protein 31 (BCR-associated protein 31) (Bap31) (6C6-AG tumor-associated antigen) (Protein CDM) (p28)	3	37013.9
Q13418;Q13418-2;Q13418-3	Q13418;A0A0A0MTH3;Q13418-2;Q13418-3	ILK_HUMAN	ILK	Q13418	Integrin-linked protein kinase (EC 2.7.11.1) (59 kDa serine/threonine-protein kinase) (Beta-integrin-linked kinase) (ILK-1) (ILK-2) (p59ILK)	2	37139.5
Q12768	Q12768	WASC5_HUMAN	WASHC5	Q12768	WASH complex subunit 5 (Strumpellin) (WASH complex subunit strumpellin)	15	37141
Q5T5C0;Q5T5C0-2;Q5T5C0-3	Q5T5C0;Q5T5C0-2;Q5T5C0-3	STXB5_HUMAN	STXBP5	Q5T5C0	Syntaxin-binding protein 5 (Lethal(2) giant larvae protein homolog 3) (Tomosyn-1)	3	37253.7
Q96I99	Q96I99;Q96I99-2;E9PDQ8	SUCB2_HUMAN	SUCLG2	Q96I99	Succinate--CoA ligase [GDP-forming] subunit beta, mitochondrial (EC 6.2.1.4) (GTP-specific succinyl-CoA synthetase subunit beta) (G-SCS) (GTPSCS) (Succinyl-CoA synthetase beta-G chain) (SCS-betaG)	3	37359.8
P11279;P11279-2	P11279;P11279-2	LAMP1_HUMAN	LAMP1	P11279	Lysosome-associated membrane glycoprotein 1 (LAMP-1) (Lysosome-associated membrane protein 1) (CD107 antigen-like family member A) (CD antigen CD107a)	6	37412.7
Q9Y2H5	Q9Y2H5;A0A1B0GUN5;A0A5F9ZH45;Q5VTI5	PKHA6_HUMAN	PLEKHA6	Q9Y2H5	Pleckstrin homology domain-containing family A member 6 (PH domain-containing family A member 6) (Phosphoinositol 3-phosphate-binding protein 3) (PEPP-3)	2	37465.9
P46100;P46100-3;P46100-4;P46100-5	P46100;P46100-3;P46100-4;P46100-5;P46100-6;A0A096LNL6;A0A096LNL9;A0A096LNN3;A0A096LNW1	ATRX_HUMAN	ATRX	P46100	Transcriptional regulator ATRX (EC 3.6.4.12) (ATP-dependent helicase ATRX) (X-linked helicase II) (X-linked nuclear protein) (XNP) (Znf-HX)	12	37552.2
Q8IWB7	Q8IWB7	WDFY1_HUMAN	WDFY1	Q8IWB7	WD repeat and FYVE domain-containing protein 1 (FYVE domain-containing protein localized to endosomes 1) (FENS-1) (Phosphoinositide-binding protein 1) (WD40- and FYVE domain-containing protein 1) (Zinc finger FYVE domain-containing protein 17)	4	37556.1
Q8N0W3;Q8N0W3-2	Q8N0W3;I3L106;I3L171;I3L1X0;I3L3J1;Q8N0W3-2	FCSK_HUMAN	FCSK	Q8N0W3	L-fucose kinase (Fucokinase) (EC 2.7.1.52)	4	37632
O75061;O75061-2;O75061-3;O75061-4	O75061;O75061-2;O75061-3;O75061-4;S4R305	AUXI_HUMAN	DNAJC6	O75061	Putative tyrosine-protein phosphatase auxilin (EC 3.1.3.48) (DnaJ homolog subfamily C member 6)	2	37659.2
Q9HAB3	Q9HAB3;A0A6Q8PG35;A0A6Q8PGB9;A0A6Q8PHF8;E9PKE4	S52A2_HUMAN	SLC52A2	Q9HAB3	Solute carrier family 52, riboflavin transporter, member 2 (Porcine endogenous retrovirus A receptor 1) (PERV-A receptor 1) (Protein GPR172A) (Riboflavin transporter 3) (hRFT3)	2	37728.1
P15374	P15374;A0A087WTB8;Q5TBK7	UCHL3_HUMAN	UCHL3	P15374	Ubiquitin carboxyl-terminal hydrolase isozyme L3 (UCH-L3) (EC 3.4.19.12) (Ubiquitin thioesterase L3)	3	37811.9
O43663;O43663-2;O43663-3;O43663-4	O43663;O43663-2;O43663-3;O43663-4	PRC1_HUMAN	PRC1	O43663	Protein regulator of cytokinesis 1	2	37830.3
Q96T37	Q96T37;A0A087WWP4;A0A494C001;A0A499FJY3;Q96T37-2;Q96T37-3;Q96T37-4	RBM15_HUMAN	RBM15	Q96T37	RNA-binding protein 15 (One-twenty two protein 1) (RNA-binding motif protein 15)	3	37843.3
P98175;P98175-2;P98175-3;P98175-4;P98175-5	P98175;P98175-2;P98175-3;P98175-4;P98175-5	RBM10_HUMAN	RBM10	P98175	RNA-binding protein 10 (G patch domain-containing protein 9) (RNA-binding motif protein 10) (RNA-binding protein S1-1) (S1-1)	4	37846.8
O95619	O95619;F8W0J4	YETS4_HUMAN	YEATS4	O95619	YEATS domain-containing protein 4 (Glioma-amplified sequence 41) (Gas41) (NuMA-binding protein 1) (NuBI-1) (NuBI1)	2	37942.5
Q9UBB6;Q9UBB6-2	Q9UBB6;Q9UBB6-2	NCDN_HUMAN	NCDN	Q9UBB6	Neurochondrin	8	38013.1
Q9UQ53;Q9UQ53-2;Q9UQ53-3	Q9UQ53;Q9UQ53-2;Q9UQ53-3;H0YC11	MGT4B_HUMAN	MGAT4B	Q9UQ53	Alpha-1,3-mannosyl-glycoprotein 4-beta-N-acetylglucosaminyltransferase B (EC 2.4.1.145) (N-glycosyl-oligosaccharide-glycoprotein N-acetylglucosaminyltransferase IVb) (GlcNAc-T IVb) (GnT-IVb) (N-acetylglucosaminyltransferase IVb) (UDP-N-acetylglucosamine: alpha-1,3-D-mannoside beta-1,4-N-acetylglucosaminyltransferase IVb)	3	38097.3
Q9P2Q2	Q9P2Q2;A0A0J9YYA7	FRM4A_HUMAN	FRMD4A	Q9P2Q2	FERM domain-containing protein 4A	2	38098.6
Q96D46	Q96D46;C9JA08	NMD3_HUMAN	NMD3	Q96D46	60S ribosomal export protein NMD3 (hNMD3)	6	38224.4
P07203	P07203;A0A2R8Y6B6;A0A994J430;A0A994J4L4;A0A994J702	GPX1_HUMAN	GPX1	P07203	Glutathione peroxidase 1 (GPx-1) (GSHPx-1) (EC 1.11.1.9) (Cellular glutathione peroxidase)	4	38273.9
Q6P158	Q6P158;H7C109	DHX57_HUMAN	DHX57	Q6P158	Putative ATP-dependent RNA helicase DHX57 (EC 3.6.4.13) (DEAH box protein 57)	6	38356.4
Q3V6T2;Q3V6T2-2;Q3V6T2-3;Q3V6T2-4;Q3V6T2-5	Q3V6T2;Q3V6T2-2;Q3V6T2-3;Q3V6T2-4;Q3V6T2-5;A0A2R8Y4W8;A0A2R8Y4X4;A0A2R8Y6B2;A0A2R8Y7B1;A0A2R8Y7D9;A0A2R8YG52;A0A2R8YG73;A0A2R8YGU1;A0A2U3TZV9	GRDN_HUMAN	CCDC88A	Q3V6T2	Girdin (Akt phosphorylation enhancer) (APE) (Coiled-coil domain-containing protein 88A) (G alpha-interacting vesicle-associated protein) (GIV) (Girders of actin filament) (Hook-related protein 1) (HkRP1)	6	38755.6
Q6UWZ7;Q6UWZ7-2	Q6UWZ7;A0A087WWJ9;D6REL5;Q6UWZ7-2;A0A087WZ78	ABRX1_HUMAN	ABRAXAS1	Q6UWZ7	BRCA1-A complex subunit Abraxas 1 (Coiled-coil domain-containing protein 98) (Protein FAM175A)	3	38854.2
P49137;P49137-2	P49137;P49137-2	MAPK2_HUMAN	MAPKAPK2	P49137	MAP kinase-activated protein kinase 2 (MAPK-activated protein kinase 2) (MAPKAP kinase 2) (MAPKAP-K2) (MAPKAPK-2) (MK-2) (MK2) (EC 2.7.11.1)	4	38961
Q15813;Q15813-2	Q15813;A0A2R8Y5Q8;A0A2R8Y809;A0A2R8YHI9;A0A2R8Y4P2;A0A2R8Y4V6;A0A2R8Y5H6;A0A2R8Y6G3;A0A2R8Y784;A0A2R8Y787;A0A2R8Y7H8;A0A2R8YER9;A0A2R8YFL4;A0A2R8YFM3;A0A2U3TZJ6;Q15813-2	TBCE_HUMAN	TBCE	Q15813	Tubulin-specific chaperone E (Tubulin-folding cofactor E)	9	39253.2
Q9NPD8	Q9NPD8;A0A8V8TN93;A0A8V8TNE2;A0A8V8TQ15	UBE2T_HUMAN	UBE2T	Q9NPD8	Ubiquitin-conjugating enzyme E2 T (EC 2.3.2.23) (Cell proliferation-inducing gene 50 protein) (E2 ubiquitin-conjugating enzyme T) (Ubiquitin carrier protein T) (Ubiquitin-protein ligase T)	2	39368.1
P55039	P55039;A8MZF9;J3KRL5;J3QKV7;J3QKW7;J3QL90;J3QR71;J3QRI9	DRG2_HUMAN	DRG2	P55039	Developmentally-regulated GTP-binding protein 2 (DRG-2) (Translation factor GTPase DRG2) (TRAFAC GTPase DRG2) (EC 3.6.5.-)	4	39547
O75150	O75150;H3BP71;H3BQ99;H3BUL6;I3L332;O75150-3;O75150-4	BRE1B_HUMAN	RNF40	O75150	E3 ubiquitin-protein ligase BRE1B (BRE1-B) (EC 2.3.2.27) (95 kDa retinoblastoma-associated protein) (RBP95) (RING finger protein 40) (RING-type E3 ubiquitin transferase BRE1B)	7	39548
Q9ULE6	Q9ULE6;A0A8V8TL18;A0A8V8TL27;A0A8V8TL47;A0A8V8TLG1;A0A8V8TMP9	PALD_HUMAN	PALD1	Q9ULE6	Paladin	5	39651.3
Q9BY76	Q9BY76;Q9BY76-2;M0R2X8	ANGL4_HUMAN	ANGPTL4	Q9BY76	Angiopoietin-related protein 4 (Angiopoietin-like protein 4) (Hepatic fibrinogen/angiopoietin-related protein) (HFARP) [Cleaved into: ANGPTL4 N-terminal chain; ANGPTL4 C-terminal chain]	3	39662.6
O15066;O15066-2	O15066;O15066-2	KIF3B_HUMAN	KIF3B	O15066	Kinesin-like protein KIF3B (HH0048) (Microtubule plus end-directed kinesin motor 3B) [Cleaved into: Kinesin-like protein KIF3B, N-terminally processed]	3	39663.6
Q92804;Q92804-2	Q92804;Q92804-2;A0A075B7C1;A0A0J9YXY8	RBP56_HUMAN	TAF15	Q92804	TATA-binding protein-associated factor 2N (68 kDa TATA-binding protein-associated factor) (TAF(II)68) (TAFII68) (RNA-binding protein 56)	6	39799.4
P52594;P52594-2;P52594-3;P52594-4	P52594;P52594-2;P52594-3;P52594-4;B8ZZY2;C9J2I0	AGFG1_HUMAN	AGFG1	P52594	Arf-GAP domain and FG repeat-containing protein 1 (HIV-1 Rev-binding protein) (Nucleoporin-like protein RIP) (Rev-interacting protein) (Rev/Rex activation domain-binding protein)	5	39967.2
P11137;P11137-2;P11137-3	P11137;A0A024R3Z1;A0A669KB77;P11137-2;P11137-4;P11137-3	MTAP2_HUMAN	MAP2	P11137	Microtubule-associated protein 2 (MAP-2)	3	39991.4
Q06546	Q06546	GABPA_HUMAN	GABPA	Q06546	GA-binding protein alpha chain (GABP subunit alpha) (Nuclear respiratory factor 2 subunit alpha) (Transcription factor E4TF1-60)	3	40009
Q9H2C0	Q9H2C0	GAN_HUMAN	GAN	Q9H2C0	Gigaxonin (Kelch-like protein 16)	3	40134.6
P32929;P32929-2;P32929-3	P32929;P32929-2;P32929-3	CGL_HUMAN	CTH	P32929	Cystathionine gamma-lyase (CGL) (CSE) (EC 4.4.1.1) (Cysteine desulfhydrase) (Cysteine-protein sulfhydrase) (Gamma-cystathionase) (Homocysteine desulfhydrase) (EC 4.4.1.2)	4	40174.1
Q5VUJ6;Q5VUJ6-2	Q5VUJ6;Q5VUJ6-2	LRCH2_HUMAN	LRCH2	Q5VUJ6	Leucine-rich repeat and calponin homology domain-containing protein 2	8	40347.5
Q96QU8;Q96QU8-2	Q96QU8;Q96QU8-2;H3BPG8	XPO6_HUMAN	XPO6	Q96QU8	Exportin-6 (Exp6) (Ran-binding protein 20)	2	40370.1
Q96HR9;Q96HR9-2	Q96HR9;Q96HR9-2	REEP6_HUMAN	REEP6	Q96HR9	Receptor expression-enhancing protein 6 (Polyposis locus protein 1-like 1)	6	40411
Q15041;Q15041-2;Q15041-3	Q15041;H3BN98;Q15041-2;Q15041-3;H3BPJ2	AR6P1_HUMAN	ARL6IP1	Q15041	ADP-ribosylation factor-like protein 6-interacting protein 1 (ARL-6-interacting protein 1) (Aip-1) (Apoptotic regulator in the membrane of the endoplasmic reticulum)	2	40524.1
Q12972	Q12972	PP1R8_HUMAN	PPP1R8	Q12972	Nuclear inhibitor of protein phosphatase 1 (NIPP-1) (Protein phosphatase 1 regulatory inhibitor subunit 8) [Includes: Activator of RNA decay (EC 3.1.4.-) (ARD-1)]	5	40649.3
Q9BTU6	Q9BTU6;E9PAM4	P4K2A_HUMAN	PI4K2A	Q9BTU6	Phosphatidylinositol 4-kinase type 2-alpha (EC 2.7.1.67) (Phosphatidylinositol 4-kinase type II-alpha)	9	40675
Q9NZW5	Q9NZW5;B8ZZG1;C9J4Q3;C9JGI8	PALS2_HUMAN	PALS2	Q9NZW5	Protein PALS2 (MAGUK p55 subfamily member 6) (Membrane protein, palmitoylated 6) (Veli-associated MAGUK 1) (VAM-1)	2	40676.8
Q6UY14;Q6UY14-3	Q6UY14;Q6UY14-3;A0A669KBE7	ATL4_HUMAN	ADAMTSL4	Q6UY14	ADAMTS-like protein 4 (ADAMTSL-4) (Thrombospondin repeat-containing protein 1)	2	40763.3
P30085;P30085-3	P30085;A0A8V8TMN5;P30085-3;Q5T0D2	KCY_HUMAN	CMPK1	P30085	UMP-CMP kinase (EC 2.7.4.14) (Deoxycytidylate kinase) (CK) (dCMP kinase) (Nucleoside-diphosphate kinase) (EC 2.7.4.6) (Uridine monophosphate/cytidine monophosphate kinase) (UMP/CMP kinase) (UMP/CMPK)	5	40801.1
Q5VIR6	Q5VIR6;A0A7P0T874;A0A7P0T8P7;A0A7P0T9B2;A0A7P0T9V8;A0A7P0TA79;A0A7P0TAF8;A0A7P0TAK4;A0A7P0TB16;A0A7P0TB80;A0A7P0Z400;A0A7P0Z461;A0A7P0Z4K0;F6VX93;I3L184;A0A7P0T805;A0A7P0T8V1;Q5VIR6-1;Q5VIR6-2;Q5VIR6-3	VPS53_HUMAN	VPS53	Q5VIR6	Vacuolar protein sorting-associated protein 53 homolog	4	40959.3
Q8N0U8	Q8N0U8;A0A3B3ISV4	VKORL_HUMAN	VKORC1L1	Q8N0U8	Vitamin K epoxide reductase complex subunit 1-like protein 1 (VKORC1-like protein 1) (EC 1.17.4.4)	2	41053.9
Q9NZ08;Q9NZ08-2	Q9NZ08;Q9NZ08-2;H0Y9X5	ERAP1_HUMAN	ERAP1	Q9NZ08	Endoplasmic reticulum aminopeptidase 1 (EC 3.4.11.-) (ARTS-1) (Adipocyte-derived leucine aminopeptidase) (A-LAP) (Aminopeptidase PILS) (Puromycin-insensitive leucyl-specific aminopeptidase) (PILS-AP) (Type 1 tumor necrosis factor receptor shedding aminopeptidase regulator)	4	41072.9
Q3ZCQ8;Q3ZCQ8-2;Q3ZCQ8-3	Q3ZCQ8;M0R003;M0R2F8;Q3ZCQ8-2;M0R0C3;Q3ZCQ8-3	TIM50_HUMAN	TIMM50	Q3ZCQ8	Mitochondrial import inner membrane translocase subunit TIM50	2	41107.4
P78318	P78318	IGBP1_HUMAN	IGBP1	P78318	Immunoglobulin-binding protein 1 (B-cell signal transduction molecule alpha 4) (Protein alpha-4) (CD79a-binding protein 1) (Protein phosphatase 2/4/6 regulatory subunit) (Renal carcinoma antigen NY-REN-16)	2	41121.1
Q5T160	Q5T160;A0A8I5KP51;A0A8I5KPZ0;A0A8I5KPZ4;A0A8I5KQK8;A0A8I5KVK0;A0A8I5KVZ5;A0A8I5KWC6;A0A8I5KXM9;H0UI22;H0Y450;A0A8I5KPX4;A0A8I5KS32;A0A8I5QJX6	SYRM_HUMAN	RARS2	Q5T160	Probable arginine--tRNA ligase, mitochondrial (EC 6.1.1.19) (Arginyl-tRNA synthetase) (ArgRS)	6	41125.1
P13051;P13051-2	P13051;P13051-2;A0A8V8TPS1;A0A8V8TQ66;A0A8V8TNE1;A0A8V8TNJ5;A0A8V8TNW2;F5GYA2	UNG_HUMAN	UNG	P13051	Uracil-DNA glycosylase (UDG) (EC 3.2.2.27)	3	41253.6
Q9H410;Q9H410-2;Q9H410-3;Q9H410-4	Q9H410;Q5JW54;Q9H410-2;Q9H410-3;Q9H410-4	DSN1_HUMAN	DSN1	Q9H410	Kinetochore-associated protein DSN1 homolog	3	41262.1
P41223;P41223-2	P41223;P41223-2	BUD31_HUMAN	BUD31	P41223	Protein BUD31 homolog (Protein EDG-2) (Protein G10 homolog)	4	41327.9
Q9NRR5;Q9NRR5-2	Q9NRR5;Q9NRR5-2	UBQL4_HUMAN	UBQLN4	Q9NRR5	Ubiquilin-4 (Ataxin-1 interacting ubiquitin-like protein) (A1Up) (Ataxin-1 ubiquitin-like-interacting protein A1U) (Connexin43-interacting protein of 75 kDa) (CIP75)	1	41609.5
O15027;O15027-2;O15027-3;O15027-4;O15027-5	O15027;A0A3F2YNX0;A0A3F2YNZ0;A0A8I5KPG1;F1T0I1;O15027-2;O15027-3;O15027-4;O15027-5;X6RGP5;A0A0C4DH09	SC16A_HUMAN	SEC16A	O15027	Protein transport protein Sec16A (SEC16 homolog A) (p250)	4	41898.1
Q5TC82;Q5TC82-2;Q9HBD1;Q9HBD1-2;Q9HBD1-3;Q9HBD1-4;Q9HBD1-6	Q5TC82;Q9HBD1;Q9HBD1-2;Q9HBD1-3;Q9HBD1-4;Q9HBD1-6;A6NHN2;Q5TC82-2	RC3H1_HUMAN;RC3H2_HUMAN	RC3H1;RC3H2	Q5TC82	Roquin-1 (Roquin) (EC 2.3.2.27) (RING finger and C3H zinc finger protein 1) (RING finger and CCCH-type zinc finger domain-containing protein 1) (RING finger protein 198)	4	42164.5
Q9NRN9	Q9NRN9;B8ZZC8;B8ZZE3;B8ZZY8	METL5_HUMAN	METTL5	Q9NRN9	rRNA N6-adenosine-methyltransferase METTL5 (EC 2.1.1.-) (Methyltransferase-like protein 5)	2	42195.9
Q8IXI2;Q8IXI2-2;Q8IXI2-3;Q8IXI2-4;Q8IXI2-5;Q8IXI2-7	Q8IXI2;H7BXZ6;Q8IXI2-2;Q8IXI2-3;Q8IXI2-4;Q8IXI2-5;Q8IXI2-7;K7EIQ7	MIRO1_HUMAN	RHOT1	Q8IXI2	Mitochondrial Rho GTPase 1 (MIRO-1) (hMiro-1) (EC 3.6.5.-) (Rac-GTP-binding protein-like protein) (Ras homolog gene family member T1)	3	42714.5
P08134	P08134;E9PQH6;Q5JR08	RHOC_HUMAN	RHOC	P08134	Rho-related GTP-binding protein RhoC (Rho cDNA clone 9) (h9)	4	42921.1
P56134;P56134-2;P56134-3;P56134-4	P56134;C9JU26;C9JJT5;P56134-2;P56134-3;P56134-4;G3V325	ATPK_HUMAN	ATP5MF	P56134	ATP synthase subunit f, mitochondrial (ATP synthase membrane subunit f)	2	42922.2
P08651;P08651-2;P08651-3;P08651-4;P08651-5;P08651-6	P08651;A0A286YEX4;P08651-2;P08651-3;P08651-4;P08651-5;P08651-6	NFIC_HUMAN	NFIC	P08651	Nuclear factor 1 C-type (NF1-C) (Nuclear factor 1/C) (CCAAT-box-binding transcription factor) (CTF) (Nuclear factor I/C) (NF-I/C) (NFI-C) (TGGCA-binding protein)	3	42942.9
A2RUC4	A2RUC4	TYW5_HUMAN	TYW5	A2RUC4	tRNA wybutosine-synthesizing protein 5 (hTYW5) (tRNA yW-synthesizing protein 5) (EC 1.14.11.42) (tRNA(Phe) (7-(3-amino-3-carboxypropyl)wyosine(37)-C(2))-hydroxylase)	5	42946.3
P24592	P24592	IBP6_HUMAN	IGFBP6	P24592	Insulin-like growth factor-binding protein 6 (IBP-6) (IGF-binding protein 6) (IGFBP-6)	2	42982
P30049	P30049	ATPD_HUMAN	ATP5F1D	P30049	ATP synthase subunit delta, mitochondrial (ATP synthase F1 subunit delta) (F-ATPase delta subunit)	2	42992.1
Q53H96;Q53H96-2	Q53H96;A0A0A0MQS1;Q53H96-2;F8WEI0	P5CR3_HUMAN	PYCR3	Q53H96	Pyrroline-5-carboxylate reductase 3 (P5C reductase 3) (P5CR 3) (EC 1.5.1.2) (Pyrroline-5-carboxylate reductase-like protein)	4	43019.9
Q96I51;Q96I51-3	Q96I51;Q96I51-3	RCC1L_HUMAN	RCC1L	Q96I51	RCC1-like G exchanging factor-like protein (RCC1-like) (Williams-Beuren syndrome chromosomal region 16 protein)	2	43050
Q8IYD8;Q8IYD8-3	Q8IYD8;A0A8Q3SJ05;A0A8Q3WLE8;A0A8Q3WLG3;A0A8Q3WLH2;H0YJ14;H0YJS3;Q8IYD8-3;A0A8Q3SIU7;A0A8Q3SIV0;A0A8Q3SIX9;A0A8Q3SIZ4;A0A8Q3WMJ4;A0A8Q3WMK3	FANCM_HUMAN	FANCM	Q8IYD8	Fanconi anemia group M protein (Protein FACM) (EC 3.6.4.13) (ATP-dependent RNA helicase FANCM) (Fanconi anemia-associated polypeptide of 250 kDa) (FAAP250) (Protein Hef ortholog)	1	43066.2
O75208	O75208;H3BNT2;H3BPY0	COQ9_HUMAN	COQ9	O75208	Ubiquinone biosynthesis protein COQ9, mitochondrial	2	43086.9
L0R6Q1	L0R6Q1	S35U4_HUMAN	SLC35A4	L0R6Q1	SLC35A4 upstream open reading frame protein	4	43273
Q9Y697;Q9Y697-2;Q9Y697-3	Q9Y697;Q9Y697-2;Q9Y697-3	NFS1_HUMAN	NFS1	Q9Y697	Cysteine desulfurase (EC 2.8.1.7)	6	43287.7
Q9NW64;Q9NW64-2	Q9NW64;Q9NW64-2	RBM22_HUMAN	RBM22	Q9NW64	Pre-mRNA-splicing factor RBM22 (RNA-binding motif protein 22) (Zinc finger CCCH domain-containing protein 16)	4	43481.5
Q14978;Q14978-2;Q14978-3	Q14978;Q14978-2;Q14978-3;A0A0A0MRM9;S4R341;S4R349;S4R402	NOLC1_HUMAN	NOLC1	Q14978	Nucleolar and coiled-body phosphoprotein 1 (140 kDa nucleolar phosphoprotein) (Nopp140) (Hepatitis C virus NS5A-transactivated protein 13) (HCV NS5A-transactivated protein 13) (Nucleolar 130 kDa protein) (Nucleolar phosphoprotein p130)	15	43576
Q12849;Q12849-5	Q12849;H0Y8R1;H0YAK1;H0YAM1;Q12849-5	GRSF1_HUMAN	GRSF1	Q12849	G-rich sequence factor 1 (GRSF-1)	2	43639
Q7Z2D5;Q7Z2D5-3	Q7Z2D5;Q7Z2D5-3	PLPR4_HUMAN	PLPPR4	Q7Z2D5	Phospholipid phosphatase-related protein type 4 (Brain-specific phosphatidic acid phosphatase-like protein 1) (Inactive 2-lysophosphatidate phosphatase PLPPR4) (Lipid phosphate phosphatase-related protein type 4) (Plasticity-related gene 1 protein) (PRG-1)	3	43651.1
Q9NUQ3	Q9NUQ3	TXLNG_HUMAN	TXLNG	Q9NUQ3	Gamma-taxilin (Environmental lipopolysaccharide-responding gene protein) (Factor inhibiting ATF4-mediated transcription) (FIAT) (Lipopolysaccharide-specific response protein 5)	7	43719.2
Q96B45	Q96B45;A0A0B4J1R7	BORC7_HUMAN	BORCS7	Q96B45	BLOC-1-related complex subunit 7 (Diaskedin)	2	43803.8
P09110	P09110;C9JDE9;H7C131	THIK_HUMAN	ACAA1	P09110	3-ketoacyl-CoA thiolase, peroxisomal (EC 2.3.1.16) (Acetyl-CoA C-myristoyltransferase) (EC 2.3.1.155) (Acetyl-CoA acyltransferase) (EC 2.3.1.9) (Beta-ketothiolase) (Peroxisomal 3-oxoacyl-CoA thiolase)	5	43866.2
Q9Y5J1	Q9Y5J1;J3QR85;J3KSR7	UTP18_HUMAN	UTP18	Q9Y5J1	U3 small nucleolar RNA-associated protein 18 homolog (WD repeat-containing protein 50)	5	43896.2
Q15198	Q15198	PGFRL_HUMAN	PDGFRL	Q15198	Platelet-derived growth factor receptor-like protein (PDGFR-like protein) (PDGF receptor beta-like tumor suppressor)	1	43944.2
Q07065	Q07065	CKAP4_HUMAN	CKAP4	Q07065	Cytoskeleton-associated protein 4 (63-kDa cytoskeleton-linking membrane protein) (Climp-63) (p63)	3	43980.7
Q9UHD9	Q9UHD9	UBQL2_HUMAN	UBQLN2	Q9UHD9	Ubiquilin-2 (Chap1) (DSK2 homolog) (Protein linking IAP with cytoskeleton 2) (PLIC-2) (hPLIC-2) (Ubiquitin-like product Chap1/Dsk2)	2	44044.5
Q8IY18	Q8IY18	SMC5_HUMAN	SMC5	Q8IY18	Structural maintenance of chromosomes protein 5 (SMC protein 5) (SMC-5) (hSMC5)	5	44143.7
P30043	P30043;A0A2R8YEP4;A0A2R8Y7Y9;M0QZL1;M0R192	BLVRB_HUMAN	BLVRB	P30043	Flavin reductase (NADPH) (FR) (EC 1.5.1.30) (Biliverdin reductase B) (BVR-B) (EC 1.3.1.24) (Biliverdin-IX beta-reductase) (Green heme-binding protein) (GHBP) (NADPH-dependent diaphorase) (NADPH-flavin reductase) (FLR)	4	44304.6
O75976	O75976;O75976-2;J3QQJ4	CBPD_HUMAN	CPD	O75976	Carboxypeptidase D (EC 3.4.17.22) (Metallocarboxypeptidase D) (gp180)	12	44335.3
P61073;P61073-2	P61073;A0A8Q3WL10;A0A8Q3WLL1;P61073-2	CXCR4_HUMAN	CXCR4	P61073	C-X-C chemokine receptor type 4 (CXC-R4) (CXCR-4) (FB22) (Fusin) (HM89) (LCR1) (Leukocyte-derived seven transmembrane domain receptor) (LESTR) (Lipopolysaccharide-associated protein 3) (LAP-3) (LPS-associated protein 3) (NPYRL) (Stromal cell-derived factor 1 receptor) (SDF-1 receptor) (CD antigen CD184)	2	44512
Q9BUE0	Q9BUE0	MED18_HUMAN	MED18	Q9BUE0	Mediator of RNA polymerase II transcription subunit 18 (Mediator complex subunit 18) (p28b)	3	44580.9
Q10472	Q10472	GALT1_HUMAN	GALNT1	Q10472	Polypeptide N-acetylgalactosaminyltransferase 1 (EC 2.4.1.41) (Polypeptide GalNAc transferase 1) (GalNAc-T1) (pp-GaNTase 1) (Protein-UDP acetylgalactosaminyltransferase 1) (UDP-GalNAc:polypeptide N-acetylgalactosaminyltransferase 1) [Cleaved into: Polypeptide N-acetylgalactosaminyltransferase 1 soluble form]	3	44639.1
O75326;O75326-2	O75326;F5GYX3;O75326-2	SEM7A_HUMAN	SEMA7A	O75326	Semaphorin-7A (CDw108) (JMH blood group antigen) (John-Milton-Hargen human blood group Ag) (Semaphorin-K1) (Sema K1) (Semaphorin-L) (Sema L) (CD antigen CD108)	2	44683
Q96QD8	Q96QD8;F8VUY8	S38A2_HUMAN	SLC38A2	Q96QD8	Sodium-coupled neutral amino acid symporter 2 (Amino acid transporter A2) (Protein 40-9-1) (Solute carrier family 38 member 2) (System A amino acid transporter 2) (System A transporter 1) (System N amino acid transporter 2)	2	44697.4
Q9NT62;Q9NT62-2	Q9NT62;Q9NT62-2	ATG3_HUMAN	ATG3	Q9NT62	Ubiquitin-like-conjugating enzyme ATG3 (EC 2.3.2.-) (Autophagy-related protein 3) (APG3-like) (hApg3) (Protein PC3-96)	2	44727.9
P24863	P24863;E5RFK5;E5RFX8;E5RI39;E5RIH8;G5E954;H0YBQ5;J3KP90;P24863-2;Q5JV82	CCNC_HUMAN	CCNC	P24863	Cyclin-C (SRB11 homolog) (hSRB11)	5	44786.8
Q567U6	Q567U6;F8W9X7	CCD93_HUMAN	CCDC93	Q567U6	Coiled-coil domain-containing protein 93	6	44807.8
Q9UPT5;Q9UPT5-1;Q9UPT5-2;Q9UPT5-5;Q9UPT5-6	Q9UPT5;Q9UPT5-1;A0A0A0MSB8;Q9UPT5-2;Q9UPT5-4;Q9UPT5-5;Q9UPT5-6;B5MCY9;K7ERQ5	EXOC7_HUMAN	EXOC7	Q9UPT5	Exocyst complex component 7 (Exocyst complex component Exo70)	5	44858.8
Q16539;Q16539-3;Q16539-4;Q16539-5	Q16539;Q16539-2;Q16539-3;Q16539-4;Q16539-5;B4E0K5;B5TY33;E7EX54;H7C4E2	MK14_HUMAN	MAPK14	Q16539	Mitogen-activated protein kinase 14 (MAP kinase 14) (MAPK 14) (EC 2.7.11.24) (Cytokine suppressive anti-inflammatory drug-binding protein) (CSAID-binding protein) (CSBP) (MAP kinase MXI2) (MAX-interacting protein 2) (Mitogen-activated protein kinase p38 alpha) (MAP kinase p38 alpha) (Stress-activated protein kinase 2a) (SAPK2a)	2	45066.9
P13473;P13473-2;P13473-3	P13473;P13473-2;H0YCG2;P13473-3	LAMP2_HUMAN	LAMP2	P13473	Lysosome-associated membrane glycoprotein 2 (LAMP-2) (Lysosome-associated membrane protein 2) (CD107 antigen-like family member B) (LGP-96) (CD antigen CD107b)	7	45082.9
Q9Y2J0;Q9Y2J0-2	Q9Y2J0;Q9Y2J0-2;F8VP47	RP3A_HUMAN	RPH3A	Q9Y2J0	Rabphilin-3A (Exophilin-1)	2	45222.4
Q96EY8	Q96EY8;S4R3P5	MMAB_HUMAN	MMAB	Q96EY8	Corrinoid adenosyltransferase MMAB (EC 2.5.1.-) (ATP:co(I)rrinoid adenosyltransferase MMAB) (Methylmalonic aciduria type B protein)	2	45225.3
Q9ULK4;Q9ULK4-3;Q9ULK4-4;Q9ULK4-5	Q9ULK4;Q9ULK4-2;Q9ULK4-3;Q9ULK4-4;Q9ULK4-5;Q5JWT2	MED23_HUMAN	MED23	Q9ULK4	Mediator of RNA polymerase II transcription subunit 23 (Activator-recruited cofactor 130 kDa component) (ARC130) (Cofactor required for Sp1 transcriptional activation subunit 3) (CRSP complex subunit 3) (Mediator complex subunit 23) (Protein sur-2 homolog) (hSur-2) (Transcriptional coactivator CRSP130) (Vitamin D3 receptor-interacting protein complex 130 kDa component) (DRIP130)	7	45226
P35249;P35249-2	P35249;C9JZI1;C9J8M3;C9JXZ7;P35249-2	RFC4_HUMAN	RFC4	P35249	Replication factor C subunit 4 (Activator 1 37 kDa subunit) (A1 37 kDa subunit) (Activator 1 subunit 4) (Replication factor C 37 kDa subunit) (RF-C 37 kDa subunit) (RFC37)	4	45246.1
O00233	O00233;J3KN29;F5GX23;F5H169;F5H5V4;F5H7X1;O00233-2	PSMD9_HUMAN	PSMD9	O00233	26S proteasome non-ATPase regulatory subunit 9 (26S proteasome regulatory subunit p27)	4	45310.4
Q9BWH6;Q9BWH6-2	Q9BWH6;Q9BWH6-2;Q9BWH6-3	RPAP1_HUMAN	RPAP1	Q9BWH6	RNA polymerase II-associated protein 1	4	45354
P49336;P49336-2;Q9BWU1;Q9BWU1-2	P49336;Q9BWU1;P49336-2;Q9BWU1-2;A0A0D9SFZ2;Q5JQZ9	CDK19_HUMAN;CDK8_HUMAN	CDK19;CDK8	P49336	Cyclin-dependent kinase 8 (EC 2.7.11.22) (EC 2.7.11.23) (Cell division protein kinase 8) (Mediator complex subunit CDK8) (Mediator of RNA polymerase II transcription subunit CDK8) (Protein kinase K35)	2	45372
Q9Y6G5	Q9Y6G5;D6RC04;D6RJ90	COMDA_HUMAN	COMMD10	Q9Y6G5	COMM domain-containing protein 10	2	45420.4
O14933;O14933-2	O14933;O14933-2;E9PKW8;E9PQT7	UB2L6_HUMAN	UBE2L6	O14933	Ubiquitin/ISG15-conjugating enzyme E2 L6 (EC 2.3.2.23) (E2 ubiquitin-conjugating enzyme L6) (Retinoic acid-induced gene B protein) (RIG-B) (UbcH8) (Ubiquitin carrier protein L6) (Ubiquitin-protein ligase L6)	4	45439.3
Q8NBM8	Q8NBM8;E7EVZ5	PCYXL_HUMAN	PCYOX1L	Q8NBM8	Prenylcysteine oxidase-like (EC 1.8.3.-)	2	45476
O60547;O60547-2	O60547;O60547-2	GMDS_HUMAN	GMDS	O60547	GDP-mannose 4,6 dehydratase (EC 4.2.1.47) (GDP-D-mannose dehydratase) (GMD)	2	45479.9
Q8IUR7;Q8IUR7-2;Q8IUR7-3;Q8IUR7-7;Q8IUR7-8	Q8IUR7;B7Z637;Q8IUR7-2;Q8IUR7-3;Q8IUR7-7;Q8IUR7-8	ARMC8_HUMAN	ARMC8	Q8IUR7	Armadillo repeat-containing protein 8	7	45494.2
A0A0S2Z377;E5RK69	A0A0S2Z377;E5RK69	A0A0S2Z377_HUMAN;E5RK69_HUMAN	ANXA6	A0A0S2Z377	Annexin	2	45549.5
P19838;P19838-2;P19838-3	P19838;D6RH30;P19838-2;P19838-3;A0A494C157;A0A494C1E9	NFKB1_HUMAN	NFKB1	P19838	Nuclear factor NF-kappa-B p105 subunit (DNA-binding factor KBF1) (EBP-1) (Nuclear factor of kappa light polypeptide gene enhancer in B-cells 1) [Cleaved into: Nuclear factor NF-kappa-B p50 subunit]	2	45680.6
Q68BL7;Q68BL7-2	Q68BL7;Q5JTM7;Q68BL7-2	OLM2A_HUMAN	OLFML2A	Q68BL7	Olfactomedin-like protein 2A (Photomedin-1)	3	45686.7
P78540	P78540	ARGI2_HUMAN	ARG2	P78540	Arginase-2, mitochondrial (EC 3.5.3.1) (Arginase II) (Kidney-type arginase) (Non-hepatic arginase) (Type II arginase)	8	45781.1
Q96JG6;Q96JG6-3	Q96JG6;Q96JG6-2;Q96JG6-3;C9JA29	VPS50_HUMAN	VPS50	Q96JG6	Syndetin (Coiled-coil domain-containing protein 132) (EARP/GARPII complex subunit VPS50)	7	45783.5
Q9ULX6;Q9ULX6-2	Q9ULX6;Q9ULX6-2;A0A7P0TAE3;A0A7P0TAJ5	AKP8L_HUMAN	AKAP8L	Q9ULX6	A-kinase anchor protein 8-like (AKAP8-like protein) (Helicase A-binding protein 95) (HAP95) (Homologous to AKAP95 protein) (HA95) (Neighbor of A-kinase-anchoring protein 95) (Neighbor of AKAP95)	2	45830.5
Q9UL15;Q9UL15-2	Q9UL15;Q9UL15-2	BAG5_HUMAN	BAG5	Q9UL15	BAG family molecular chaperone regulator 5 (BAG-5) (Bcl-2-associated athanogene 5)	7	45934.6
Q9Y3L3;Q9Y3L3-2	Q9Y3L3;Q9Y3L3-2	3BP1_HUMAN	SH3BP1	Q9Y3L3	SH3 domain-binding protein 1	4	45938.7
O00522;O00522-3	O00522;A0A8I5KWQ7;O00522-2;O00522-3;A0A3B3ITR4;A0A8I5KUF9;A0A8I5KW41;C9J718;C9JD81;C9JIY2	KRIT1_HUMAN	KRIT1	O00522	Krev interaction trapped protein 1 (Krev interaction trapped 1) (Cerebral cavernous malformations 1 protein)	6	45953.7
P24386	P24386	RAE1_HUMAN	CHM	P24386	Rab proteins geranylgeranyltransferase component A 1 (Choroideremia protein) (Rab escort protein 1) (REP-1) (TCD protein)	5	45989
Q99543;Q99543-2	Q99543;Q99543-2	DNJC2_HUMAN	DNAJC2	Q99543	DnaJ homolog subfamily C member 2 (M-phase phosphoprotein 11) (Zuotin-related factor 1) [Cleaved into: DnaJ homolog subfamily C member 2, N-terminally processed]	3	46012.1
Q9Y221;Q9Y221-2	Q9Y221;J3QLW7;Q9Y221-2	NIP7_HUMAN	NIP7	Q9Y221	60S ribosome subunit biogenesis protein NIP7 homolog (KD93) (Nucleolar pre-rRNA processing protein NIP7)	6	46113.8
Q6GMV2	Q6GMV2	SMYD5_HUMAN	SMYD5	Q6GMV2	Histone-lysine N-trimethyltransferase SMYD5 (EC 2.1.1.372) (Protein NN8-4AG) (Retinoic acid-induced protein 15) (SET and MYND domain-containing protein 5) ([histone H4]-lysine20 N-trimethyltransferase SMYD5)	4	46134.6
Q92830	Q92830;K7ERS6	KAT2A_HUMAN	KAT2A	Q92830	Histone acetyltransferase KAT2A (EC 2.3.1.48) (General control of amino acid synthesis protein 5-like 2) (Histone acetyltransferase GCN5) (hGCN5) (Histone glutaryltransferase KAT2A) (EC 2.3.1.-) (Histone succinyltransferase KAT2A) (EC 2.3.1.-) (Lysine acetyltransferase 2A) (STAF97)	6	46169.2
Q9UKB1;Q9UKB1-2;Q9UKB1-3	Q9UKB1;E5RGC1;Q9UKB1-2;Q9UKB1-3	FBW1B_HUMAN	FBXW11	Q9UKB1	F-box/WD repeat-containing protein 11 (F-box and WD repeats protein beta-TrCP2) (F-box/WD repeat-containing protein 1B) (Homologous to Slimb protein) (HOS)	2	46218
Q7L0X0	Q7L0X0	TRIL_HUMAN	TRIL	Q7L0X0	TLR4 interactor with leucine rich repeats (Leucine-rich repeat-containing protein KIAA0644)	8	46407.4
P62760	P62760	VISL1_HUMAN	VSNL1	P62760	Visinin-like protein 1 (VILIP) (VLP-1) (Hippocalcin-like protein 3) (HLP3)	5	46520.2
Q9H900;Q9H900-2	Q9H900;Q9H900-2	ZWILC_HUMAN	ZWILCH	Q9H900	Protein zwilch homolog (hZwilch)	5	46894.8
O15357;O15357-2	O15357;O15357-2	SHIP2_HUMAN	INPPL1	O15357	Phosphatidylinositol 3,4,5-trisphosphate 5-phosphatase 2 (EC 3.1.3.86) (Inositol polyphosphate phosphatase-like protein 1) (INPPL-1) (Protein 51C) (SH2 domain-containing inositol 5'-phosphatase 2) (SH2 domain-containing inositol phosphatase 2) (SHIP-2)	4	46945.6
P38432	P38432	COIL_HUMAN	COIL	P38432	Coilin (p80-coilin)	2	46988.2
P42330;Q04828	P17516;P42330;Q04828;A0A0A0MSS8;S4R3Z2;A6NHU4;S4R3D5	AK1C1_HUMAN;AK1C3_HUMAN	AKR1C1;AKR1C3	P42330	Aldo-keto reductase family 1 member C3 (EC 1.1.1.-) (EC 1.1.1.210) (EC 1.1.1.53) (EC 1.1.1.62) (17-beta-hydroxysteroid dehydrogenase type 5) (17-beta-HSD 5) (3-alpha-HSD type II, brain) (3-alpha-hydroxysteroid dehydrogenase type 2) (3-alpha-HSD type 2) (EC 1.1.1.357) (Chlordecone reductase homolog HAKRb) (Dihydrodiol dehydrogenase 3) (DD-3) (DD3) (Dihydrodiol dehydrogenase type I) (HA1753) (Prost…	2	47112.6
Q13275-2	C9JPG5;C9J1V2;C9J4H5;H7C4A2;Q13275-2	SEM3F_HUMAN	SEMA3F	Q13275-2	Semaphorin-3F (Sema III/F) (Semaphorin IV) (Sema IV)	1	47214.6
P13716;P13716-2	P13716;P13716-2	HEM2_HUMAN	ALAD	P13716	Delta-aminolevulinic acid dehydratase (ALADH) (EC 4.2.1.24) (Porphobilinogen synthase)	4	47251.6
Q8IY67;Q8IY67-2;Q8IY67-3	Q8IY67;Q8IY67-2;Q8IY67-3;A0A087WZ13;K7EKR9	RAVR1_HUMAN	RAVER1	Q8IY67	Ribonucleoprotein PTB-binding 1 (Protein raver-1)	2	47287
Q969R8	Q969R8;H0YFM4	ITFG2_HUMAN	ITFG2	Q969R8	KICSTOR complex protein ITFG2 (Integrin-alpha FG-GAP repeat-containing protein 2)	4	47590
Q9UJX4;Q9UJX4-3	Q9UJX4;F5H0F9;Q9UJX4-3;F5GY68;F5GZ05;F5H3S5	APC5_HUMAN	ANAPC5	Q9UJX4	Anaphase-promoting complex subunit 5 (APC5) (Cyclosome subunit 5)	2	47679.7
O75884	O75884;O75884-2	RBBP9_HUMAN	RBBP9	O75884	Serine hydrolase RBBP9 (EC 3.-.-.-) (B5T-overexpressed gene protein) (Protein BOG) (Retinoblastoma-binding protein 10) (RBBP-10) (Retinoblastoma-binding protein 9) (RBBP-9)	3	47714.4
Q96T76;Q96T76-8;Q96T76-9	Q96T76;H0Y746;H0Y7V3;Q96T76-5;Q96T76-8;Q96T76-9	MMS19_HUMAN	MMS19	Q96T76	MMS19 nucleotide excision repair protein homolog (hMMS19) (MET18 homolog) (MMS19-like protein)	5	47757.3
Q29RF7	Q29RF7	PDS5A_HUMAN	PDS5A	Q29RF7	Sister chromatid cohesion protein PDS5 homolog A (Cell proliferation-inducing gene 54 protein) (Sister chromatid cohesion protein 112) (SCC-112)	13	47807.8
Q06787;Q06787-10;Q06787-11;Q06787-2;Q06787-3;Q06787-4;Q06787-5;Q06787-6;Q06787-7;Q06787-8;Q06787-9	Q06787;Q06787-7;A0A087WVL8;A0A087WXI3;A0A087WY29;A0A8I5KS01;A0A8I5KT56;A0A8I5KTZ9;A0A8I5KZ21;A8MQB8;G3V0J0;Q06787-10;A0A8I5KUC2;A0A8I5KWH0;Q06787-11;Q06787-2;Q06787-3;Q06787-4;Q06787-5;Q06787-6;Q06787-8;Q06787-9;A0A8I5KYA7;Q8IXW7	FMR1_HUMAN	FMR1	Q06787	Fragile X messenger ribonucleoprotein 1 (Fragile X messenger ribonucleoprotein) (FMRP) (Protein FMR-1)	7	47830.7
Q9Y5B6;Q9Y5B6-2	Q9Y5B6;Q9Y5B6-2	PAXB1_HUMAN	PAXBP1	Q9Y5B6	PAX3- and PAX7-binding protein 1 (GC-rich sequence DNA-binding factor 1)	2	47879.3
Q15287;Q15287-2;Q15287-3	Q15287;H3BMM9;H3BMS0;H3BPG5;H3BTC0;H3BV80;Q15287-2;Q15287-3	RNPS1_HUMAN	RNPS1	Q15287	RNA-binding protein with serine-rich domain 1 (SR-related protein LDC2)	3	47908.6
Q9H0A8;Q9H0A8-2;Q9H0A8-3	Q9H0A8;A0A0B4J287;H3BM91;H3BPG2;H3BQF2;Q9H0A8-2;Q9H0A8-3	COMD4_HUMAN	COMMD4	Q9H0A8	COMM domain-containing protein 4	2	47930.3
Q96T23;Q96T23-2	Q96T23;Q96T23-2;H0YER1;H7C306	RSF1_HUMAN	RSF1	Q96T23	Remodeling and spacing factor 1 (Rsf-1) (HBV pX-associated protein 8) (Hepatitis B virus X-associated protein) (p325 subunit of RSF chromatin-remodeling complex)	3	48018
O60664;O60664-3;O60664-4	O60664;O60664-3;O60664-4;K7EL96;K7ERZ3	PLIN3_HUMAN	PLIN3	O60664	Perilipin-3 (47 kDa mannose 6-phosphate receptor-binding protein) (47 kDa MPR-binding protein) (Cargo selection protein TIP47) (Mannose-6-phosphate receptor-binding protein 1) (Placental protein 17) (PP17)	2	48070.2
Q9NQ88	Q9NQ88;A0A0U1RQD1;A0A6Q8PFP0	TIGAR_HUMAN	TIGAR	Q9NQ88	Fructose-2,6-bisphosphatase TIGAR (EC 3.1.3.46) (TP53-induced glycolysis and apoptosis regulator) (TP53-induced glycolysis regulatory phosphatase)	2	48094.9
P62891;Q59GN2	P62891;Q59GN2	R39L5_HUMAN;RL39_HUMAN	RPL39;RPL39P5	P62891	Large ribosomal subunit protein eL39 (60S ribosomal protein L39)	2	48102.1
Q92597;Q92597-2;Q92597-3	Q92597;Q92597-2;Q92597-3;A0A7I2ST14;E5RJY1;E7ESM1	NDRG1_HUMAN	NDRG1	Q92597	Protein NDRG1 (Differentiation-related gene 1 protein) (DRG-1) (N-myc downstream-regulated gene 1 protein) (Nickel-specific induction protein Cap43) (Reducing agents and tunicamycin-responsive protein) (RTP) (Rit42)	2	48246.4
Q15645	Q15645	PCH2_HUMAN	TRIP13	Q15645	Pachytene checkpoint protein 2 homolog (Human papillomavirus type 16 E1 protein-binding protein) (16E1-BP) (HPV16 E1 protein-binding protein) (Thyroid hormone receptor interactor 13) (Thyroid receptor-interacting protein 13) (TR-interacting protein 13) (TRIP-13)	3	48258.8
Q9NNW5	Q9NNW5;A0A087X295	WDR6_HUMAN	WDR6	Q9NNW5	tRNA (34-2'-O)-methyltransferase regulator WDR6 (WD repeat-containing protein 6)	3	48301.8
Q9Y6W5;Q9Y6W5-2	Q9Y6W5;Q9Y6W5-2	WASF2_HUMAN	WASF2	Q9Y6W5	Actin-binding protein WASF2 (Protein WAVE-2) (Verprolin homology domain-containing protein 2) (Wiskott-Aldrich syndrome protein family member 2) (WASP family protein member 2)	6	48386.3
Q6ICG6;Q6ICG6-2;Q6ICG6-3	Q6ICG6;Q6ICG6-3;B0QY16;Q6ICG6-2	K0930_HUMAN	KIAA0930	Q6ICG6	Uncharacterized protein KIAA0930	3	48393.4
Q7Z7K6;Q7Z7K6-3	Q7Z7K6;Q7Z7K6-2;Q7Z7K6-3	CENPV_HUMAN	CENPV	Q7Z7K6	Centromere protein V (CENP-V) (Nuclear protein p30) (Proline-rich protein 6)	3	48396
Q9Y5R8	Q9Y5R8;I3L3S0;I3L3V5;I3L1R8	TPPC1_HUMAN	TRAPPC1	Q9Y5R8	Trafficking protein particle complex subunit 1 (BET5 homolog) (Multiple myeloma protein 2) (MUM-2)	6	48448.4
Q9H1A3;Q9H1A3-2	Q9H1A3;Q9H1A3-2;H3BM54;H3BN86;H3BQD2	METL9_HUMAN	METTL9	Q9H1A3	Protein-L-histidine N-pros-methyltransferase (EC 2.1.1.-) (DORA reverse strand protein) (DREV) (DREV1) (Methyltransferase-like protein 9) (hMETTL9)	3	48519.1
P18031	P18031;B4DSN5	PTN1_HUMAN	PTPN1	P18031	Tyrosine-protein phosphatase non-receptor type 1 (EC 3.1.3.48) (Protein-tyrosine phosphatase 1B) (PTP-1B)	4	48591.1
Q96HC4;Q96HC4-4;Q96HC4-6;Q96HC4-7	Q96HC4;Q96HC4-4;Q96HC4-6;Q96HC4-7;A0A0A0MSP3	PDLI5_HUMAN	PDLIM5	Q96HC4	PDZ and LIM domain protein 5 (Enigma homolog) (Enigma-like PDZ and LIM domains protein)	3	48655.5
P50748	P50748;E7ES84	KNTC1_HUMAN	KNTC1	P50748	Kinetochore-associated protein 1 (Rough deal homolog) (HsROD) (Rod) (hRod)	10	48709.7
P08397;P08397-2	P08397;A0A3B3IRR1;A0A3F2YNY7;A0A8I5KXV4;F5GY90;F5H0P4;F5H226;F5H345;P08397-2;P08397-3;P08397-4	HEM3_HUMAN	HMBS	P08397	Porphobilinogen deaminase (PBG-D) (EC 2.5.1.61) (Hydroxymethylbilane synthase) (HMBS) (Pre-uroporphyrinogen synthase)	4	48807.4
Q14847;Q14847-2	Q14847;Q14847-2;C9J9W2	LASP1_HUMAN	LASP1	Q14847	LIM and SH3 domain protein 1 (LASP-1) (Metastatic lymph node gene 50 protein) (MLN 50)	3	48812.9
Q9NV31	Q9NV31	IMP3_HUMAN	IMP3	Q9NV31	U3 small nucleolar ribonucleoprotein protein IMP3 (U3 snoRNP protein IMP3) (BRMS2)	3	48829.2
O76074	O76074;G5E9C5;O76074-2;C9JGT3	PDE5A_HUMAN	PDE5A	O76074	cGMP-specific 3',5'-cyclic phosphodiesterase (EC 3.1.4.35) (cGMP-binding cGMP-specific phosphodiesterase) (CGB-PDE)	3	48983.3
Q9BSQ5;Q9BSQ5-2;Q9BSQ5-3	Q9BSQ5;Q9BSQ5-2;Q9BSQ5-3;Q9BSQ5-4;A0A0A0MT72;A0A3B3IRS0;C9JUH3;E9PEC4	CCM2_HUMAN	CCM2	Q9BSQ5	Cerebral cavernous malformations 2 protein (Malcavernin)	5	48990.6
Q9H081	Q9H081	MIS12_HUMAN	MIS12	Q9H081	Protein MIS12 homolog	2	49146.5
Q9UPQ3;Q9UPQ3-2;Q9UPQ3-3	Q9UPQ3;A0A0U1RRF1;E7EUN2;H7C0A7;H7C211;Q9UPQ3-2;Q9UPQ3-3;X5D293;C9J8Z2	AGAP1_HUMAN	AGAP1	Q9UPQ3	Arf-GAP with GTPase, ANK repeat and PH domain-containing protein 1 (AGAP-1) (Centaurin-gamma-2) (Cnt-g2) (GTP-binding and GTPase-activating protein 1) (GGAP1)	5	49286.8
Q9Y4W6	Q9Y4W6;A0A8I5KVV1;A0A8I5QJR7	AFG32_HUMAN	AFG3L2	Q9Y4W6	AFG3-like protein 2 (EC 3.4.24.-) (Paraplegin-like protein)	2	49451.3
Q13243;Q13243-3	Q13243;Q13243-3	SRSF5_HUMAN	SRSF5	Q13243	Serine/arginine-rich splicing factor 5 (Delayed-early protein HRS) (Pre-mRNA-splicing factor SRP40) (Splicing factor, arginine/serine-rich 5)	2	49456
Q9UKU7;Q9UKU7-2;Q9UKU7-3	Q9UKU7;Q9UKU7-2;Q9UKU7-3	ACAD8_HUMAN	ACAD8	Q9UKU7	Isobutyryl-CoA dehydrogenase, mitochondrial (IBDH) (EC 1.3.8.5) (Activator-recruited cofactor 42 kDa component) (ARC42) (Acyl-CoA dehydrogenase family member 8) (ACAD-8)	3	49579.1
Q9H5Q4	Q9H5Q4	TFB2M_HUMAN	TFB2M	Q9H5Q4	Dimethyladenosine transferase 2, mitochondrial (EC 2.1.1.-) (Hepatitis C virus NS5A-transactivated protein 5) (HCV NS5A-transactivated protein 5) (Mitochondrial 12S rRNA dimethylase 2) (Mitochondrial transcription factor B2) (h-mtTFB) (h-mtTFB2) (hTFB2M) (mtTFB2) (S-adenosylmethionine-6-N', N'-adenosyl(rRNA) dimethyltransferase 2)	4	49598.8
Q9UK99;Q9UK99-2;Q9UK99-3	Q9UK99;B4E3U2;E9PJM3;E9PL46;Q9UK99-2;Q9UK99-3	FBX3_HUMAN	FBXO3	Q9UK99	F-box only protein 3	4	49617.2
P16615;P16615-2;P16615-3;P16615-5	P16615;H7C5W9;P16615-2;P16615-3;P16615-4;P16615-5	AT2A2_HUMAN	ATP2A2	P16615	Sarcoplasmic/endoplasmic reticulum calcium ATPase 2 (SERCA2) (SR Ca(2+)-ATPase 2) (EC 7.2.2.10) (Calcium pump 2) (Calcium-transporting ATPase sarcoplasmic reticulum type, slow twitch skeletal muscle isoform) (Endoplasmic reticulum class 1/2 Ca(2+) ATPase)	2	49633.4
P67812;P67812-2;P67812-3;P67812-4	P67812;H0YNA5;H0YNG3;H0YNX5;P67812-2;P67812-3;P67812-4	SC11A_HUMAN	SEC11A	P67812	Signal peptidase complex catalytic subunit SEC11A (EC 3.4.21.89) (Endopeptidase SP18) (Microsomal signal peptidase 18 kDa subunit) (SPase 18 kDa subunit) (SEC11 homolog A) (SEC11-like protein 1) (SPC18)	4	49665.3
O00203;O00203-3	O00203;A0A0S2Z4Z4;A0A8Q3SHP3;A0A8Q3SHR2;A0A8Q3SHS3;A0A8Q3SHU2;A0A8Q3SHW6;A0A8Q3SI03;A0A8Q3SIM7;A0A8Q3SIS1;A0A8Q3WKF8;A0A8Q3WKI5;A0A8Q3WKJ9;A0A8Q3WKK0;A0A8Q3WKN2;A0A8Q3WL34;O00203-3	AP3B1_HUMAN	AP3B1	O00203	AP-3 complex subunit beta-1 (Adaptor protein complex AP-3 subunit beta-1) (Adaptor-related protein complex 3 subunit beta-1) (Beta-3A-adaptin) (Clathrin assembly protein complex 3 beta-1 large chain)	8	49710.4
Q8IV36;Q8IV36-2;Q8IV36-3	Q8IV36;Q8IV36-2;Q8IV36-3	HID1_HUMAN	HID1	Q8IV36	Protein HID1 (Down-regulated in multiple cancers 1) (HID1 domain-containing protein) (Protein hid-1 homolog)	7	49809.9
P57737;P57737-2;P57737-3;P57737-4	P57737;A0A0A6YYL4;P57737-2;P57737-3;P57737-4	CORO7_HUMAN	CORO7	P57737	Coronin-7 (Crn7) (70 kDa WD repeat tumor rejection antigen homolog)	2	49877.6
Q96GC5;Q96GC5-3	Q96GC5;F5H702;Q96GC5-3	RM48_HUMAN	MRPL48	Q96GC5	Large ribosomal subunit protein mL48 (39S ribosomal protein L48, mitochondrial) (L48mt) (MRP-L48)	2	49899.4
Q8TEB1;Q8TEB1-2	Q8TEB1;Q8TEB1-2;H0YKR8;H0YL64;H0YLH4;H0YM56;H0YM86;H0YMN6;H0YN21;H0YN92;H0YNS2	DCA11_HUMAN	DCAF11	Q8TEB1	DDB1- and CUL4-associated factor 11 (WD repeat-containing protein 23)	7	50011.1
Q3B7J2	Q3B7J2;A0A087WT49;A0A087WTD9;Q3B7J2-3	GFOD2_HUMAN	GFOD2	Q3B7J2	Glucose-fructose oxidoreductase domain-containing protein 2 (EC 1.-.-.-)	4	50031.8
P02535-1	P02535-1	SWISS-PROT:P02535-1	SWISS-PROT:P02535-1	P02535-1	Keratin, type I cytoskeletal 10 (56 kDa cytokeratin) (Cytokeratin-10) (CK-10) (Keratin, type I cytoskeletal 59 kDa) (Keratin-10) (K10)	3	50038.1
C9JH25	C9JH25	PRRT4_HUMAN	PRRT4	C9JH25	Proline-rich transmembrane protein 4	3	50132.5
Q9NPE3	Q9NPE3;A0A8V8TPK8;A0A8V8TQE5;A0A8V8TQE9;A0A8V8TQT0	NOP10_HUMAN	NOP10	Q9NPE3	H/ACA ribonucleoprotein complex subunit 3 (Nucleolar protein 10) (Nucleolar protein family A member 3) (snoRNP protein NOP10)	2	50237.2
O60678;O60678-2	O60678;O60678-2	ANM3_HUMAN	PRMT3	O60678	Protein arginine N-methyltransferase 3 (EC 2.1.1.319) (Heterogeneous nuclear ribonucleoprotein methyltransferase-like protein 3)	4	50371.8
O94805	O94805	ACL6B_HUMAN	ACTL6B	O94805	Actin-like protein 6B (53 kDa BRG1-associated factor B) (Actin-related protein Baf53b) (ArpNalpha) (BRG1-associated factor 53B) (BAF53B)	3	50393.2
Q9BVI4	Q9BVI4	NOC4L_HUMAN	NOC4L	Q9BVI4	Nucleolar complex protein 4 homolog (NOC4 protein homolog) (NOC4-like protein) (Nucleolar complex-associated protein 4-like protein)	3	50415.7
Q8NFP9	Q8NFP9;Q5T321;A0A0D9SF28;A0A8I5KSX3;A0A8I5QKR1	NBEA_HUMAN	NBEA	Q8NFP9	Neurobeachin (Lysosomal-trafficking regulator 2) (Protein BCL8B)	15	50495.6
Q96CV9;Q96CV9-2;Q96CV9-3	Q96CV9;Q96CV9-2;Q96CV9-3	OPTN_HUMAN	OPTN	Q96CV9	Optineurin (E3-14.7K-interacting protein) (FIP-2) (Huntingtin yeast partner L) (Huntingtin-interacting protein 7) (HIP-7) (Huntingtin-interacting protein L) (NEMO-related protein) (Optic neuropathy-inducing protein) (Transcription factor IIIA-interacting protein) (TFIIIA-IntP)	3	50523.9
P31151	P31151	S10A7_HUMAN	S100A7	P31151	Protein S100-A7 (Psoriasin) (S100 calcium-binding protein A7)	7	50570.8
Q8N806	Q8N806;G3V3Q6;G3V2G3;H0YJA0;H0YJM2	UBR7_HUMAN	UBR7	Q8N806	Putative E3 ubiquitin-protein ligase UBR7 (EC 2.3.2.27) (N-recognin-7) (RING-type E3 ubiquitin transferase UBR7)	4	50622.8
Q86U86;Q86U86-2;Q86U86-3;Q86U86-4;Q86U86-5;Q86U86-7;Q86U86-8;Q86U86-9	Q86U86;Q86U86-2;Q86U86-3;Q86U86-4;Q86U86-5;Q86U86-6;Q86U86-7;Q86U86-8;Q86U86-9;E7EVG2;H0Y5B5	PB1_HUMAN	PBRM1	Q86U86	Protein polybromo-1 (hPB1) (BRG1-associated factor 180) (BAF180) (Polybromo-1D)	4	50635.6
Q86U44;Q86U44-2	Q86U44;Q86U44-2	MTA70_HUMAN	METTL3	Q86U44	N6-adenosine-methyltransferase catalytic subunit (EC 2.1.1.348) (Methyltransferase-like protein 3) (hMETTL3) (N6-adenosine-methyltransferase 70 kDa subunit) (MT-A70)	4	50687.3
Q92620	Q92620;Q92620-2	PRP16_HUMAN	DHX38	Q92620	Pre-mRNA-splicing factor ATP-dependent RNA helicase PRP16 (EC 3.6.4.13) (ATP-dependent RNA helicase DHX38) (DEAH box protein 38)	6	50716.5
O94966-5;O94966-6;O94966-7	O94966;O94966-3;O94966-4;O94966-5;O94966-6;O94966-7;A0A0A0MR08;A0A8I5KT08;A0A8I5KXK1;A0A8V8TN96;A0A8I5KV50;E7ESU0	UBP19_HUMAN	USP19	O94966-5	Ubiquitin carboxyl-terminal hydrolase 19 (EC 3.4.19.12) (Deubiquitinating enzyme 19) (Ubiquitin thioesterase 19) (Ubiquitin-specific-processing protease 19) (Zinc finger MYND domain-containing protein 9)	10	51076.5
Q86W50	Q86W50;Q86W50-2;I3L362;I3L3W3;I3L4V1;K7EKQ8	MET16_HUMAN	METTL16	Q86W50	RNA N6-adenosine-methyltransferase METTL16 (Methyltransferase 10 domain-containing protein) (Methyltransferase-like protein 16) (N6-adenosine-methyltransferase METTL16) (EC 2.1.1.348) (U6 small nuclear RNA (adenine-(43)-N(6))-methyltransferase) (EC 2.1.1.346)	4	51134.7
P40306	P40306;J3QL48;J3QQN1	PSB10_HUMAN	PSMB10	P40306	Proteasome subunit beta type-10 (EC 3.4.25.1) (Low molecular mass protein 10) (Macropain subunit MECl-1) (Multicatalytic endopeptidase complex subunit MECl-1) (Proteasome MECl-1) (Proteasome subunit beta-2i)	4	51166.1
Q8IW45;Q8IW45-2;Q8IW45-4	Q8IW45;A0A7P0T906;A0A7P0T9D8;A0A7P0T9R3;Q8IW45-2;Q8IW45-4	NNRD_HUMAN	NAXD	Q8IW45	ATP-dependent (S)-NAD(P)H-hydrate dehydratase (EC 4.2.1.93) (ATP-dependent NAD(P)HX dehydratase) (Carbohydrate kinase domain-containing protein) (NAD(P)HX dehydratase)	8	51231.4
P22303;P22303-2;P22303-4	P22303;C9J2S3;C9JZL6;F8WAR7;F8WD68;P22303-2;P22303-3;P22303-4	ACES_HUMAN	ACHE	P22303	Acetylcholinesterase (AChE) (EC 3.1.1.7)	5	51299.8
Q9Y296;Q9Y296-2	Q9Y296;E9PKS9;E9PN70;E9PQE8;G3V1A0;G5EA23;J3KP27;Q9Y296-2	TPPC4_HUMAN	TRAPPC4	Q9Y296	Trafficking protein particle complex subunit 4 (Hematopoietic stem/progenitor cell protein 172) (Synbindin) (TRS23 homolog)	3	51405.7
P37268;P37268-2;P37268-3;P37268-4;P37268-5	P37268;A0A1W2PQ47;E9PNM1;P37268-2;P37268-3;P37268-4;P37268-5	FDFT_HUMAN	FDFT1	P37268	Squalene synthase (SQS) (SS) (EC 2.5.1.21) (FPP:FPP farnesyltransferase) (Farnesyl-diphosphate farnesyltransferase) (Farnesyl-diphosphate farnesyltransferase 1)	4	51448.8
P30622-2	P30622;P30622-1;P30622-2;A0A3B3ITA2	CLIP1_HUMAN	CLIP1	P30622-2	CAP-Gly domain-containing linker protein 1 (Cytoplasmic linker protein 1) (Cytoplasmic linker protein 170 alpha-2) (CLIP-170) (Reed-Sternberg intermediate filament-associated protein) (Restin)	14	51471.1
O60784;O60784-2;O60784-4	O60784;O60784-2;O60784-4;B0QY01;B0QY02;V9GYF4;V9GZ68	TOM1_HUMAN	TOM1	O60784	Target of Myb1 membrane trafficking protein (Target of Myb protein 1)	3	51526.9
Q86WA6;Q86WA6-2	Q86WA6;Q86WA6-2;B4DML3;Q49AI2	BPHL_HUMAN	BPHL	Q86WA6	Valacyclovir hydrolase (VACVase) (Valacyclovirase) (EC 3.1.-.-) (Biphenyl hydrolase-like protein) (Biphenyl hydrolase-related protein) (Bph-rp) (Breast epithelial mucin-associated antigen) (MCNAA)	9	51620.1
P27986;P27986-4	P27986;A0A8V8TL10;A0A8V8TMF9;P27986-4;A0A8V8TL31	P85A_HUMAN	PIK3R1	P27986	Phosphatidylinositol 3-kinase regulatory subunit alpha (PI3-kinase regulatory subunit alpha) (PI3K regulatory subunit alpha) (PtdIns-3-kinase regulatory subunit alpha) (Phosphatidylinositol 3-kinase 85 kDa regulatory subunit alpha) (PI3-kinase subunit p85-alpha) (PtdIns-3-kinase regulatory subunit p85-alpha)	3	51839.4
Q9BZX2;Q9BZX2-2;Q9HA47;Q9HA47-3;Q9HA47-4	Q9BZX2;Q9HA47;A0A2R8Y653;Q9BZX2-2;Q9HA47-3;Q9HA47-4	UCK1_HUMAN;UCK2_HUMAN	UCK1;UCK2	Q9BZX2	Uridine-cytidine kinase 2 (UCK 2) (EC 2.7.1.48) (Cytidine monophosphokinase 2) (Testis-specific protein TSA903) (Uridine monophosphokinase 2)	2	51869.8
Q04695	Q04695;Q9C075;J3QR55;K7EPJ9;Q9QWL7;Q99PS0	K1C17_HUMAN	KRT17	Q04695	Keratin, type I cytoskeletal 17 (39.1) (Cytokeratin-17) (CK-17) (Keratin-17) (K17)	5	51918.2
Q9H3W5	Q9H3W5;E7EW58	LRRN3_HUMAN	LRRN3	Q9H3W5	Leucine-rich repeat neuronal protein 3 (Neuronal leucine-rich repeat protein 3) (NLRR-3)	2	51937.8
Q86W92;Q86W92-2;Q86W92-3;Q86W92-4;Q8ND30;Q8ND30-2;Q8ND30-3	Q86W92;Q8ND30;F5GZP6;Q86W92-2;Q86W92-3;Q86W92-4;A0A804HJY3;A0A804HKA2;E9PP16;H0YFE4;Q8ND30-2;Q8ND30-3	LIPB1_HUMAN;LIPB2_HUMAN	PPFIBP1;PPFIBP2	Q86W92	Liprin-beta-1 (Protein tyrosine phosphatase receptor type f polypeptide-interacting protein-binding protein 1) (PTPRF-interacting protein-binding protein 1) (hSGT2)	2	51956.1
Q9UG63;Q9UG63-2	Q9UG63;Q9UG63-2	ABCF2_HUMAN	ABCF2	Q9UG63	ATP-binding cassette sub-family F member 2 (Iron-inhibited ABC transporter 2)	8	52007
Q9BRX5	Q9BRX5	PSF3_HUMAN	GINS3	Q9BRX5	DNA replication complex GINS protein PSF3 (GINS complex subunit 3)	4	52149.2
O14656	O14656;A0A494BZT7	TOR1A_HUMAN	TOR1A	O14656	Torsin-1A (Dystonia 1 protein) (Torsin ATPase-1A) (EC 3.6.4.-) (Torsin family 1 member A)	2	52157.9
Q96SB8;Q96SB8-2	Q96SB8;A0A0A0MRY1;C9JMN1;Q96SB8-2	SMC6_HUMAN	SMC6	Q96SB8	Structural maintenance of chromosomes protein 6 (SMC protein 6) (SMC-6) (hSMC6)	9	52179.4
Q9Y281;Q9Y281-3	Q9Y281;F8WDN3;Q9Y281-3	COF2_HUMAN	CFL2	Q9Y281	Cofilin-2 (Cofilin, muscle isoform)	3	52316.8
Q9HAS0	Q9HAS0;J3KRR1;J9JIC5	NJMU_HUMAN	C17orf75	Q9HAS0	Protein Njmu-R1	2	52377.7
O00634	O00634	NET3_HUMAN	NTN3	O00634	Netrin-3 (Netrin-2-like protein)	5	52556.3
Q9NVE7	Q9NVE7;E9PHT6	PANK4_HUMAN	PANK4	Q9NVE7	4'-phosphopantetheine phosphatase (EC 3.1.3.-) (Inactive pantothenic acid kinase 4) (hPanK4)	4	52571.3
P01717;P01718	P01717;P01718	LV325_HUMAN;LV327_HUMAN	IGLV3-25;IGLV3-27	P01717	Immunoglobulin lambda variable 3-25 (Ig lambda chain V-IV region Hil)	3	52602.7
Q14766;Q14766-2;Q14766-3;Q14766-4;Q14766-5	Q14766;C9JD84;E7EV71;Q14766-2;Q14766-3;Q14766-4;Q14766-5	LTBP1_HUMAN	LTBP1	Q14766	Latent-transforming growth factor beta-binding protein 1 (LTBP-1) (Transforming growth factor beta-1-binding protein 1) (TGF-beta1-BP-1)	8	52659.4
Q9NXA8;Q9NXA8-2;Q9NXA8-4	Q9NXA8;A0A7P0T915;A0A7P0Z490;Q9NXA8-2;Q9NXA8-4;A0A7P0T9N1;A0A7P0T9X1;A0A7P0TA05;A0A7P0TBF5	SIR5_HUMAN	SIRT5	Q9NXA8	NAD-dependent protein deacylase sirtuin-5, mitochondrial (EC 2.3.1.-) (Regulatory protein SIR2 homolog 5) (SIR2-like protein 5)	2	52663.5
Q9ULP9;Q9ULP9-2	Q9ULP9;H3BV07;A0A2R8Y518;Q9ULP9-2	TBC24_HUMAN	TBC1D24	Q9ULP9	TBC1 domain family member 24	7	52718
O75962;O75962-2;O75962-4;O75962-5	O75962;E7EPJ7;E7EWP2;O75962-2;O75962-4;O75962-5;A0A1W2PRD7;A0A8V8TNC6	TRIO_HUMAN	TRIO	O75962	Triple functional domain protein (EC 2.7.11.1) (PTPRF-interacting protein)	3	52733.5
Q14964	Q14964;Q96DA2	RB39A_HUMAN	RAB39A	Q14964	Ras-related protein Rab-39A (Rab-39)	2	52734.6
Q9NWU1;Q9NWU1-2	Q9NWU1;C9J2G3;C9JQQ2;Q9NWU1-2	OXSM_HUMAN	OXSM	Q9NWU1	3-oxoacyl-[acyl-carrier-protein] synthase, mitochondrial (EC 2.3.1.41) (Beta-ketoacyl-ACP synthase)	7	52791.4
Q9P2K6	Q9P2K6	KLH42_HUMAN	KLHL42	Q9P2K6	Kelch-like protein 42 (Cullin-3-binding protein 9) (Ctb9) (Kelch domain-containing protein 5)	5	52823.2
P48047	P48047;A0A494C0K9;H7C0C1	ATPO_HUMAN	ATP5PO	P48047	ATP synthase subunit O, mitochondrial (ATP synthase peripheral stalk subunit OSCP) (Oligomycin sensitivity conferral protein) (OSCP)	4	52903.5
Q8TEV9	Q8TEV9	SMCR8_HUMAN	SMCR8	Q8TEV9	Guanine nucleotide exchange protein SMCR8 (Smith-Magenis syndrome chromosomal region candidate gene 8 protein)	3	52980.4
Q9Y3P9	Q9Y3P9	RBGP1_HUMAN	RABGAP1	Q9Y3P9	Rab GTPase-activating protein 1 (GAP and centrosome-associated protein) (Rab6 GTPase-activating protein GAPCenA)	13	53004.7
Q9UBP0;Q9UBP0-2;Q9UBP0-3;Q9UBP0-4	A0A2R8Y4I8;A0A2U3TZR0;Q9UBP0;Q9UBP0-3;A0A2R8Y5N9;A0A2R8Y7K2;A0A2R8YCL5;A0A2R8YFW8;Q9UBP0-2;Q9UBP0-4;A0A2R8YEA0	SPAST_HUMAN	SPAST	Q9UBP0	Spastin (EC 5.6.1.1) (Spastic paraplegia 4 protein)	4	53078.7
O94819	O94819	KBTBB_HUMAN	KBTBD11	O94819	Kelch repeat and BTB domain-containing protein 11 (Chronic myelogenous leukemia-associated protein) (Kelch domain-containing protein 7B)	5	53145.8
P57087;P57087-2;P57087-3	P57087;P57087-2;P57087-3;H0YEX9	JAM2_HUMAN	JAM2	P57087	Junctional adhesion molecule B (JAM-B) (Junctional adhesion molecule 2) (JAM-2) (Vascular endothelial junction-associated molecule) (VE-JAM) (CD antigen CD322)	4	53268.2
O60493	O60493;O60493-2;O60493-4	SNX3_HUMAN	SNX3	O60493	Sorting nexin-3 (Protein SDP3)	4	53272.8
Q8TDP1	Q8TDP1;E9PN81	RNH2C_HUMAN	RNASEH2C	Q8TDP1	Ribonuclease H2 subunit C (RNase H2 subunit C) (Aicardi-Goutieres syndrome 3 protein) (AGS3) (RNase H1 small subunit) (Ribonuclease HI subunit C)	4	53443.1
O15126	O15126;A0A087WU14;A0A087WXB0	SCAM1_HUMAN	SCAMP1	O15126	Secretory carrier-associated membrane protein 1 (Secretory carrier membrane protein 1)	4	53492.1
P62068;P62068-2;P62068-3;P62068-4	O75317;P62068;P62068-2;P62068-3;P62068-4;H7BZK6	UBP46_HUMAN	USP46	P62068	Ubiquitin carboxyl-terminal hydrolase 46 (EC 3.4.19.12) (Deubiquitinating enzyme 46) (Ubiquitin thioesterase 46) (Ubiquitin-specific-processing protease 46)	3	53556.3
Q3ZBD7	Q3ZBD7	SWISS-PROT:Q3ZBD7	SWISS-PROT:Q3ZBD7	Q3ZBD7	Glucose-6-phosphate isomerase (GPI) (EC 5.3.1.9) (Autocrine motility factor) (AMF) (Neuroleukin) (NLK) (Phosphoglucose isomerase) (PGI) (Phosphohexose isomerase) (PHI)	7	53595.7
O00471	O00471;A0A0A0MSI8	EXOC5_HUMAN	EXOC5	O00471	Exocyst complex component 5 (Exocyst complex component Sec10) (hSec10)	8	53840.5
O00429-3	O00429-3;A0A994J3G5	DNM1L_HUMAN	DNM1L	O00429-3	Dynamin-1-like protein (EC 3.6.5.5) (Dnm1p/Vps1p-like protein) (DVLP) (Dynamin family member proline-rich carboxyl-terminal domain less) (Dymple) (Dynamin-like protein) (Dynamin-like protein 4) (Dynamin-like protein IV) (HdynIV) (Dynamin-related protein 1)	2	53859.6
Q0VDF9	Q0VDF9;H7C2A1	HSP7E_HUMAN	HSPA14	Q0VDF9	Heat shock 70 kDa protein 14 (HSP70-like protein 1) (Heat shock protein HSP60)	3	53888.8
P17677;P17677-2	P17677;P17677-2	NEUM_HUMAN	GAP43	P17677	Neuromodulin (Axonal membrane protein GAP-43) (Growth-associated protein 43) (Neural phosphoprotein B-50) (pp46)	2	54058
O75818;O75818-2	O75818;O75818-2;A0A087X1N3;F8WC38	RPP40_HUMAN	RPP40	O75818	Ribonuclease P protein subunit p40 (RNaseP protein p40) (RNase P subunit 1)	5	54095
Q15386	Q15386	UBE3C_HUMAN	UBE3C	Q15386	Ubiquitin-protein ligase E3C (EC 2.3.2.26) (HECT-type ubiquitin transferase E3C) (Homologous to E6AP carboxyl terminus homologous protein 2) (HectH2) (RTA-associated ubiquitin ligase) (RAUL)	2	54108.8
P62745	P08134;P62745;E9PQH6;Q5JR08	RHOB_HUMAN	RHOB	P62745	Rho-related GTP-binding protein RhoB (Rho cDNA clone 6) (h6)	5	54236.2
A0A075B7D0	A0A075B7D0	A0A075B7D0_HUMAN	IGHV1OR15-1	A0A075B7D0	Immunoglobulin heavy variable 1/OR15-1 (non-functional)	2	54276
P08582	P08582;P08582-2;A0A8Q3WLY9	TRFM_HUMAN	MELTF	P08582	Melanotransferrin (Melanoma-associated antigen p97) (CD antigen CD228)	4	54277.9
Q8IWA0	Q8IWA0	WDR75_HUMAN	WDR75	Q8IWA0	WD repeat-containing protein 75 (U3 small nucleolar RNA-associated protein 17 homolog)	10	54299.7
P36542;P36542-2	P36542;P36542-2	ATPG_HUMAN	ATP5F1C	P36542	ATP synthase subunit gamma, mitochondrial (ATP synthase F1 subunit gamma) (F-ATPase gamma subunit)	7	54302.4
P49790;P49790-2;P49790-3	P49790;P49790-2;P49790-3	NU153_HUMAN	NUP153	P49790	Nuclear pore complex protein Nup153 (153 kDa nucleoporin) (Nucleoporin Nup153)	4	54345.9
Q9Y6X9;Q9Y6X9-2	Q9Y6X9;Q9Y6X9-2	MORC2_HUMAN	MORC2	Q9Y6X9	ATPase MORC2 (EC 3.6.1.-) (MORC family CW-type zinc finger protein 2) (Zinc finger CW-type coiled-coil domain protein 1)	4	54459.8
P00746	P00746;A0A8Q3WKV6;A0A8Q3WKW0;K7ERG9	CFAD_HUMAN	CFD	P00746	Complement factor D (EC 3.4.21.46) (Adipsin) (C3 convertase activator) (Properdin factor D)	2	54520.8
Q9Y597	Q9Y597	KCTD3_HUMAN	KCTD3	Q9Y597	BTB/POZ domain-containing protein KCTD3 (Renal carcinoma antigen NY-REN-45)	7	54607.8
Q9BTE6;Q9BTE6-2;Q9BTE6-3	Q9BTE6;Q9BTE6-2;B3KSP9;C9J5N1;K7EQ85;L7N2F4;Q9BTE6-3	AASD1_HUMAN	AARSD1	Q9BTE6	Alanyl-tRNA editing protein Aarsd1 (Alanyl-tRNA synthetase domain-containing protein 1)	4	54750.9
A0A494C0R8;I3L2B0	A0A494C0R8;I3L2B0	A0A494C0R8_HUMAN;I3L2B0_HUMAN	CLUH	A0A494C0R8	Clustered mitochondria protein homolog	2	54857.2
P20774	P20774;Q5TBF5	MIME_HUMAN	OGN	P20774	Mimecan (Osteoglycin) (Osteoinductive factor) (OIF)	2	54928.5
P21675;P21675-12;P21675-2;P21675-3;P21675-4;P21675-5;P21675-6;P21675-7;P21675-9	P21675;P21675-12;P21675-2;P21675-3;P21675-4;P21675-5;P21675-6;P21675-7;P21675-9;A0A804HIC2;A0A804HK58;A0A804HIY8;H7BY98;H7C2K9;A0A804HJ48;A0A804HLH3	TAF1_HUMAN	TAF1	P21675	Transcription initiation factor TFIID subunit 1 (EC 2.3.1.48) (EC 2.7.11.1) (Cell cycle gene 1 protein) (TBP-associated factor 250 kDa) (p250) (Transcription initiation factor TFIID 250 kDa subunit) (TAF(II)250) (TAFII-250) (TAFII250)	1	55109.6
Q2KHT3;Q2KHT3-2	Q2KHT3;Q2KHT3-2;A0A8V8TR67	CL16A_HUMAN	CLEC16A	Q2KHT3	Protein CLEC16A (C-type lectin domain family 16 member A)	4	55256.8
P32321;P32321-2	P32321;D6RBJ9;P32321-2	DCTD_HUMAN	DCTD	P32321	Deoxycytidylate deaminase (EC 3.5.4.12) (dCMP deaminase)	4	55314.1
Q8IWR0	Q8IWR0;I3L1Y3;I3L2K5;I3L382;I3L3F9;I3L3S2	Z3H7A_HUMAN	ZC3H7A	Q8IWR0	Zinc finger CCCH domain-containing protein 7A	2	55419.2
P06732	P06732	KCRM_HUMAN	CKM	P06732	Creatine kinase M-type (EC 2.7.3.2) (Creatine kinase M chain) (Creatine phosphokinase M-type) (CPK-M) (M-CK)	4	55459.8
Q9NVG8	Q9NVG8;Q9NVG8-3	TBC13_HUMAN	TBC1D13	Q9NVG8	TBC1 domain family member 13	8	55526.2
Q13356;Q13356-2	Q13356;A0A7P0T843;A0A7P0T8E8;A0A7P0TA15;A0A7P0TB19;Q13356-2;A0A7P0TAH4;A0A7P0Z4K4	PPIL2_HUMAN	PPIL2	Q13356	RING-type E3 ubiquitin-protein ligase PPIL2 (EC 2.3.2.27) (CYC4) (Cyclophilin-60) (Cyclophilin-like protein Cyp-60) (Cyp60) (hCyP-60) (Probable inactive peptidyl-prolyl cis-trans isomerase-like 2) (PPIase) (Rotamase PPIL2)	2	55542.7
P78356	P78356;P78356-2;A0A087WT35	PI42B_HUMAN	PIP4K2B	P78356	Phosphatidylinositol 5-phosphate 4-kinase type-2 beta (EC 2.7.1.149) (1-phosphatidylinositol 5-phosphate 4-kinase 2-beta) (Diphosphoinositide kinase 2-beta) (Phosphatidylinositol 5-phosphate 4-kinase type II beta) (PI(5)P 4-kinase type II beta) (PIP4KII-beta) (PtdIns(5)P-4-kinase isoform 2-beta)	10	55756.9
Q96BX8	Q96BX8	MOB3A_HUMAN	MOB3A	Q96BX8	MOB kinase activator 3A (MOB-LAK) (Mob1 homolog 2A) (Mps one binder kinase activator-like 2A)	5	55839.6
Q8IYI6	Q8IYI6	EXOC8_HUMAN	EXOC8	Q8IYI6	Exocyst complex component 8 (Exocyst complex 84 kDa subunit)	4	55968
P13612	P13612	ITA4_HUMAN	ITGA4	P13612	Integrin alpha-4 (CD49 antigen-like family member D) (Integrin alpha-IV) (VLA-4 subunit alpha) (CD antigen CD49d)	6	56210.2
Q9HAD4	Q9HAD4;B4DHS8;B4DK73;D6R9E7;D6RB94;D6RBY6;D6RE66;D6RH33;H0YAA3;Q9HAD4-2	WDR41_HUMAN	WDR41	Q9HAD4	WD repeat-containing protein 41	5	56231.2
O95479;O95479-2	O95479;O95479-2	G6PE_HUMAN	H6PD	O95479	GDH/6PGL endoplasmic bifunctional protein [Includes: Hexose-6-phosphate dehydrogenase (Glucose 1-dehydrogenase) (GDH) (EC 1.1.1.47) (Glucose-6-phosphate dehydrogenase) (EC 1.1.1.363); 6-phosphogluconolactonase (6PGL) (EC 3.1.1.31)]	3	56280.8
O96013;O96013-2;O96013-3;O96013-4	O96013;O96013-2;O96013-3;O96013-4	PAK4_HUMAN	PAK4	O96013	Serine/threonine-protein kinase PAK 4 (EC 2.7.11.1) (p21-activated kinase 4) (PAK-4)	2	56302.6
P35240;P35240-2;P35240-3;P35240-4;P35240-5;P35240-6;P35240-8	P35240;P35240-4;P35240-2;P35240-3;P35240-5;P35240-6;P35240-8;A0A5K1VW66	MERL_HUMAN	NF2	P35240	Merlin (Moesin-ezrin-radixin-like protein) (Neurofibromin-2) (Schwannomerlin) (Schwannomin)	4	56303.7
Q9Y5Q8;Q9Y5Q8-2;Q9Y5Q8-3	Q9Y5Q8;Q5T7U1;Q9Y5Q8-2;Q9Y5Q8-3	TF3C5_HUMAN	GTF3C5	Q9Y5Q8	General transcription factor 3C polypeptide 5 (TF3C-epsilon) (Transcription factor IIIC 63 kDa subunit) (TFIIIC 63 kDa subunit) (TFIIIC63) (Transcription factor IIIC subunit epsilon)	2	56331.9
Q9NV56	Q9NV56	MRGBP_HUMAN	MRGBP	Q9NV56	MRG/MORF4L-binding protein (MRG-binding protein) (Up-regulated in colon cancer 4) (Urcc4)	2	56336.4
P60484-3	P60484-3;A0A8I5KVQ8	PTEN_HUMAN	PTEN	P60484-3	Phosphatidylinositol 3,4,5-trisphosphate 3-phosphatase and dual-specificity protein phosphatase PTEN (EC 3.1.3.16) (EC 3.1.3.48) (EC 3.1.3.67) (Mutated in multiple advanced cancers 1) (Phosphatase and tensin homolog)	2	56343
Q8IYA6;Q8IYA6-2;Q8IYA6-3	Q8IYA6;Q8IYA6-2;Q8IYA6-3	CKP2L_HUMAN	CKAP2L	Q8IYA6	Cytoskeleton-associated protein 2-like (Radial fiber and mitotic spindle protein) (Radmis)	1	56377.3
P36507	P36507	MP2K2_HUMAN	MAP2K2	P36507	Dual specificity mitogen-activated protein kinase kinase 2 (MAP kinase kinase 2) (MAPKK 2) (EC 2.7.12.2) (ERK activator kinase 2) (MAPK/ERK kinase 2) (MEK 2)	6	56431.2
Q0PNE2;Q0PNE2-2	Q0PNE2;C9IYN7;C9J9N8;Q0PNE2-2;C9J2D6;C9JA82;C9JEX8;C9JLH5;F8WE64	ELP6_HUMAN	ELP6	Q0PNE2	Elongator complex protein 6 (Angiotonin-transactivated protein 1) (Protein TMEM103)	3	56521.8
Q13191;Q13191-2;Q13191-3	Q13191;A0A2R8Y5E1;A0A2R8Y8D8;A0A2R8YFD4;A0A2R8Y7I2;A0A2R8Y875;A0A2R8YDW4;C9JRB3;C9JU85;C9K048;Q13191-2;Q13191-3	CBLB_HUMAN	CBLB	Q13191	E3 ubiquitin-protein ligase CBL-B (EC 2.3.2.27) (Casitas B-lineage lymphoma proto-oncogene b) (RING finger protein 56) (RING-type E3 ubiquitin transferase CBL-B) (SH3-binding protein CBL-B) (Signal transduction protein CBL-B)	2	56544.5
Q92621	Q92621	NU205_HUMAN	NUP205	Q92621	Nuclear pore complex protein Nup205 (205 kDa nucleoporin) (Nucleoporin Nup205)	10	56545.2
O95104;O95104-2	O95104;Q9UPN6;O95104-2;O95104-3;Q9UPN6-2;A0A0A0MT33	SCAF4_HUMAN	SCAF4	O95104	SR-related and CTD-associated factor 4 (CTD-binding SR-like protein RA4) (Splicing factor, arginine/serine-rich 15)	3	56560.3
O00442;O00442-2	O00442;O00442-2	RTCA_HUMAN	RTCA	O00442	RNA 3'-terminal phosphate cyclase (RNA cyclase) (RNA-3'-phosphate cyclase) (EC 6.5.1.4) (RNA terminal phosphate cyclase domain-containing protein 1) (RTC domain-containing protein 1)	2	56586.2
Q9Y4E8;Q9Y4E8-2;Q9Y4E8-3	Q9Y4E8;Q9Y4E8-2;Q9Y4E8-3	UBP15_HUMAN	USP15	Q9Y4E8	Ubiquitin carboxyl-terminal hydrolase 15 (EC 3.4.19.12) (Deubiquitinating enzyme 15) (Ubiquitin thioesterase 15) (Ubiquitin-specific-processing protease 15) (Unph-2) (Unph4)	13	56657.5
Q7Z478	Q7Z478	DHX29_HUMAN	DHX29	Q7Z478	ATP-dependent RNA helicase DHX29 (EC 3.6.4.13) (DEAH box protein 29) (Nucleic acid helicase DDXx)	10	56828.2
Q9UH03;Q9UH03-2	Q9UH03;Q9UH03-2;A0A2R8Y4H2;B1AHR1	SEPT3_HUMAN	SEPTIN3	Q9UH03	Neuronal-specific septin-3	5	56850.3
Q8WY54	Q8WY54	PPM1E_HUMAN	PPM1E	Q8WY54	Protein phosphatase 1E (EC 3.1.3.16) (Ca(2+)/calmodulin-dependent protein kinase phosphatase N) (CaMKP-N) (CaMKP-nucleus) (CaMKN) (Partner of PIX 1) (Partner of PIX-alpha) (Partner of PIXA)	8	56880.9
Q8NB37;Q8NB37-2;Q8NB37-3	Q8NB37;Q8NB37-2;Q8NB37-3;H0YE25;H0YER3;H0YF25	GALD1_HUMAN	GATD1	Q8NB37	Glutamine amidotransferase-like class 1 domain-containing protein 1 (Parkinson disease 7 domain-containing protein 1)	2	56954.7
Q9BXW6;Q9BXW6-2;Q9BXW6-4	Q9BXW6;Q9BXW6-2;Q9BXW6-4;J3QSB8	OSBL1_HUMAN	OSBPL1A	Q9BXW6	Oxysterol-binding protein-related protein 1 (ORP-1) (OSBP-related protein 1)	2	56965.6
Q03111	Q03111	ENL_HUMAN	MLLT1	Q03111	Protein ENL (YEATS domain-containing protein 1)	2	57004.8
P62910	P62910;D3YTB1;F8W727	RL32_HUMAN	RPL32	P62910	Large ribosomal subunit protein eL32 (60S ribosomal protein L32)	11	57207.8
P22830;P22830-2	P22830;A0A499FJN5;P22830-2;K7ELX4	HEMH_HUMAN	FECH	P22830	Ferrochelatase, mitochondrial (EC 4.98.1.1) (Heme synthase) (Protoheme ferro-lyase)	4	57214.9
P42766	P42766;F2Z388	RL35_HUMAN	RPL35	P42766	Large ribosomal subunit protein uL29 (60S ribosomal protein L35)	2	57228.4
Q9NV06	Q9NV06;A0A087WT20;B3KME9	DCA13_HUMAN	DCAF13	Q9NV06	DDB1- and CUL4-associated factor 13 (WD repeat and SOF domain-containing protein 1)	4	57285.2
Q96MS0;Q96MS0-2	Q96MS0;F5GWJ5;Q96MS0-2	ROBO3_HUMAN	ROBO3	Q96MS0	Roundabout homolog 3 (Roundabout-like protein 3)	1	57371
Q9NP81;Q9NP81-2	Q9NP81;M0QWZ7;M0QX29;M0R259;M0R2C6;Q9NP81-2	SYSM_HUMAN	SARS2	Q9NP81	Serine--tRNA ligase, mitochondrial (EC 6.1.1.11) (SerRSmt) (Seryl-tRNA synthetase) (SerRS) (Seryl-tRNA(Ser/Sec) synthetase)	3	57537.6
O14530;O14530-2	O14530;O14530-2	TXND9_HUMAN	TXNDC9	O14530	Thioredoxin domain-containing protein 9 (ATP-binding protein associated with cell differentiation) (Protein 1-4)	2	57543.4
Q9Y5N5;Q9Y5N5-2	Q9Y5N5;Q9Y5N5-2	N6MT1_HUMAN	N6AMT1	Q9Y5N5	Methyltransferase N6AMT1 (HemK methyltransferase family member 2) (M.HsaHemK2P) (Lysine N-methyltransferase 9) (EC 2.1.1.-) (Methylarsonite methyltransferase N6AMT1) (EC 2.1.1.-) (Protein N(5)-glutamine methyltransferase) (EC 2.1.1.-)	4	57703.5
Q96SB4;Q96SB4-3;Q96SB4-4	Q96SB4;H3BLV9;Q96SB4-3;Q96SB4-4;D6RBM8	SRPK1_HUMAN	SRPK1	Q96SB4	SRSF protein kinase 1 (EC 2.7.11.1) (SFRS protein kinase 1) (Serine/arginine-rich protein-specific kinase 1) (SR-protein-specific kinase 1)	6	57761.8
P50583	P50583	AP4A_HUMAN	NUDT2	P50583	Bis(5'-nucleosyl)-tetraphosphatase [asymmetrical] (EC 3.6.1.17) (Diadenosine 5',5'''-P1,P4-tetraphosphate asymmetrical hydrolase) (Ap4A hydrolase) (Ap4Aase) (Diadenosine tetraphosphatase) (Nucleoside diphosphate-linked moiety X motif 2) (Nudix motif 2)	2	57835.1
P48449;P48449-2;P48449-3	P48449;P48449-2;P48449-3;A0A0G2JQD0;A0A0G2JS81;C9J315	LSS_HUMAN	LSS	P48449	Lanosterol synthase (EC 5.4.99.7) (2,3-epoxysqualene--lanosterol cyclase) (Oxidosqualene--lanosterol cyclase) (OSC) (hOSC)	7	57844
Q13595;Q13595-2;Q13595-3;Q13595-4	Q13595;Q13595-2;Q13595-3;Q13595-4	TRA2A_HUMAN	TRA2A	Q13595	Transformer-2 protein homolog alpha (TRA-2 alpha) (TRA2-alpha) (Transformer-2 protein homolog A)	4	57888.3
Q5T440	Q5T440	CAF17_HUMAN	IBA57	Q5T440	Putative transferase CAF17, mitochondrial (EC 2.1.-.-) (Iron-sulfur cluster assembly factor homolog)	3	57893.5
Q6NSW5;Q8TCE6;Q8TCE6-2	Q8TCE6;Q6NSW5;A0A3B3IRE4;Q8TCE6-2	DE10B_HUMAN;DEN10_HUMAN	DENND10;DENND10P1	Q6NSW5	Putative DENN domain-containing protein 10 B (DENND10 pseudogene 1) (Putative protein FAM45B)	5	57997.5
P08247	P08247;H7C4W3;P08247-2	SYPH_HUMAN	SYP	P08247	Synaptophysin (Major synaptic vesicle protein p38)	4	58016.1
Q8N335	Q8N335	GPD1L_HUMAN	GPD1L	Q8N335	Glycerol-3-phosphate dehydrogenase 1-like protein (GPD1-L) (EC 1.1.1.8)	2	58031.3
O95428;O95428-4;O95428-5;O95428-6	O95428;B5MDP7;G3V5P6;O95428-4;O95428-5;O95428-6	PPN_HUMAN	PAPLN	O95428	Papilin	2	58032.8
Q9UIJ7	Q9UIJ7;Q9UIJ7-2;Q9UIJ7-3	KAD3_HUMAN	AK3	Q9UIJ7	GTP:AMP phosphotransferase AK3, mitochondrial (EC 2.7.4.10) (Adenylate kinase 3) (AK 3) (Adenylate kinase 3 alpha-like 1)	4	58038.3
Q9UL63	Q9UL63;F8WEY7	MKLN1_HUMAN	MKLN1	Q9UL63	Muskelin	5	58039.1
Q9NVC6	Q9NVC6;A0A1W2PNW7;A0A1W2PPP8;A0A1W2PQ48;A0A1W2PR99;A0A1W2PRB8;A0A1W2PRX4;A0A1W2PS27;A0A1W2PS69;E9PKQ4;E9PM72;A0A1W2PNF3	MED17_HUMAN	MED17	Q9NVC6	Mediator of RNA polymerase II transcription subunit 17 (Activator-recruited cofactor 77 kDa component) (ARC77) (Cofactor required for Sp1 transcriptional activation subunit 6) (CRSP complex subunit 6) (Mediator complex subunit 17) (Thyroid hormone receptor-associated protein complex 80 kDa component) (Trap80) (Transcriptional coactivator CRSP77) (Vitamin D3 receptor-interacting protein complex 80…	6	58060.6
Q7L5Y9;Q7L5Y9-2;Q7L5Y9-3	Q7L5Y9;B4DQT1;B4DVN3;D6RIB6;E7ESC7;Q7L5Y9-2;Q7L5Y9-3;Q7L5Y9-4	MAEA_HUMAN	MAEA	Q7L5Y9	E3 ubiquitin-protein transferase MAEA (EC 2.3.2.27) (Cell proliferation-inducing gene 5 protein) (Erythroblast macrophage protein) (Human lung cancer oncogene 10 protein) (HLC-10) (Macrophage erythroblast attacher) (P44EMLP)	4	58081.2
O95352;O95352-2	O95352;O95352-2;O95352-3;C9J415;C9JFF4	ATG7_HUMAN	ATG7	O95352	Ubiquitin-like modifier-activating enzyme ATG7 (ATG12-activating enzyme E1 ATG7) (Autophagy-related protein 7) (APG7-like) (hAGP7) (Ubiquitin-activating enzyme E1-like protein)	5	58146.2
Q9NXV6	Q9NXV6;D6RGD2;J3KNE1	CARF_HUMAN	CDKN2AIP	Q9NXV6	CDKN2A-interacting protein (Collaborator of ARF)	7	58182.7
Q69YQ0;Q69YQ0-2	Q69YQ0;A0A494C1J1;C9J8U1;F8WAN1;Q69YQ0-2	CYTSA_HUMAN	SPECC1L	Q69YQ0	Cytospin-A (Renal carcinoma antigen NY-REN-22) (Sperm antigen with calponin homology and coiled-coil domains 1-like) (SPECC1-like protein)	6	58226
Q6GYQ0;Q6GYQ0-2;Q6GYQ0-5;Q6GYQ0-6;Q6GYQ0-7	Q6GYQ0;Q6GYQ0-2;Q6GYQ0-3;Q6GYQ0-4;Q6GYQ0-5;Q6GYQ0-6;Q6GYQ0-7;A0A1B0GUI1;A0A7P0TAR5;H0YJB5	RGPA1_HUMAN	RALGAPA1	Q6GYQ0	Ral GTPase-activating protein subunit alpha-1 (GAP-related-interacting partner to E12) (GRIPE) (GTPase-activating Rap/Ran-GAP domain-like 1) (Tuberin-like protein 1) (p240)	10	58282.9
P34913	P34913;E5RFH6;E5RFU2;E5RI53;H0YAW7	HYES_HUMAN	EPHX2	P34913	Bifunctional epoxide hydrolase 2 [Includes: Cytosolic epoxide hydrolase 2 (CEH) (EC 3.3.2.10) (Epoxide hydratase) (Soluble epoxide hydrolase) (SEH); Lipid-phosphate phosphatase (EC 3.1.3.76)]	8	58311.2
Q7L7X3;Q7L7X3-3	Q7L7X3;Q7L7X3-2;Q7L7X3-3	TAOK1_HUMAN	TAOK1	Q7L7X3	Serine/threonine-protein kinase TAO1 (EC 2.7.11.1) (Kinase from chicken homolog B) (hKFC-B) (MARK Kinase) (MARKK) (Prostate-derived sterile 20-like kinase 2) (PSK-2) (PSK2) (Prostate-derived STE20-like kinase 2) (Thousand and one amino acid protein kinase 1) (TAOK1) (hTAOK1)	6	58350.8
Q99575	Q99575	POP1_HUMAN	POP1	Q99575	Ribonucleases P/MRP protein subunit POP1 (hPOP1)	17	58391.6
Q13769	Q13769	THOC5_HUMAN	THOC5	Q13769	THO complex subunit 5 homolog (Functional spliceosome-associated protein 79) (fSAP79) (NF2/meningioma region protein pK1.3) (Placental protein 39.2) (PP39.2) (hTREX90)	8	58416.6
Q13439;Q13439-3;Q13439-4;Q13439-5	Q13439;H0Y6I0;Q13439-3;Q13439-4;Q13439-5;A0A8V8TPI8;A0A8V8TQI6;C9J0Y3;E7EVX2	GOGA4_HUMAN	GOLGA4	Q13439	Golgin subfamily A member 4 (256 kDa golgin) (Golgin-245) (Protein 72.1) (Trans-Golgi p230)	12	58467.9
Q00169	Q00169;I3L471;I3L4U7	PIPNA_HUMAN	PITPNA	Q00169	Phosphatidylinositol transfer protein alpha isoform (PI-TP-alpha) (PtdIns transfer protein alpha) (PtdInsTP alpha)	5	58497.3
O94973-3	O94973-2;O94973-3;A0A0G2JQM1	AP2A2_HUMAN	AP2A2	O94973-3	AP-2 complex subunit alpha-2 (100 kDa coated vesicle protein C) (Adaptor protein complex AP-2 subunit alpha-2) (Adaptor-related protein complex 2 subunit alpha-2) (Alpha-adaptin C) (Alpha2-adaptin) (Clathrin assembly protein complex 2 alpha-C large chain) (Huntingtin yeast partner J) (Huntingtin-interacting protein 9) (HIP-9) (Huntingtin-interacting protein J) (Plasma membrane adaptor HA2/AP2 ada…	2	58582.5
P12236	P12236	ADT3_HUMAN	SLC25A6	P12236	ADP/ATP translocase 3 (ADP,ATP carrier protein 3) (ADP,ATP carrier protein, isoform T2) (ANT 2) (Adenine nucleotide translocator 3) (ANT 3) (Solute carrier family 25 member 6) [Cleaved into: ADP/ATP translocase 3, N-terminally processed]	4	59071.9
Q99614	Q99614;A0A804HIB8;A0A804HKC5;H0YB37	TTC1_HUMAN	TTC1	Q99614	Tetratricopeptide repeat protein 1 (TPR repeat protein 1)	4	59122.5
Q4V9L6	Q4V9L6	TM119_HUMAN	TMEM119	Q4V9L6	Transmembrane protein 119 (Osteoblast induction factor) (OBIF)	2	59129.3
P40123;P40123-2	P40123;B7Z385;E9PDI2;P40123-2	CAP2_HUMAN	CAP2	P40123	Adenylyl cyclase-associated protein 2 (CAP 2)	4	59266.8
Q9BQG2;Q9BQG2-2	Q9BQG2;Q9BQG2-2	NUD12_HUMAN	NUDT12	Q9BQG2	NAD-capped RNA hydrolase NUDT12 (DeNADding enzyme NUDT12) (EC 3.6.1.-) (NADH pyrophosphatase NUDT12) (EC 3.6.1.22) (Nucleoside diphosphate-linked moiety X motif 12) (Nudix motif 12)	6	59279.8
Q7Z3K3;Q7Z3K3-2;Q7Z3K3-3;Q7Z3K3-5;Q7Z3K3-6;Q7Z3K3-7	Q7Z3K3;Q7Z3K3-2;Q7Z3K3-3;Q7Z3K3-5;Q7Z3K3-6;Q7Z3K3-7;A0A8V8TQ67	POGZ_HUMAN	POGZ	Q7Z3K3	Pogo transposable element with ZNF domain (Suppressor of hairy wing homolog 5) (Zinc finger protein 280E) (Zinc finger protein 635)	6	59333
Q9UBL3;Q9UBL3-3	Q9UBL3;Q9UBL3-3;Q9UBL3-2;F5H8F7	ASH2L_HUMAN	ASH2L	Q9UBL3	Set1/Ash2 histone methyltransferase complex subunit ASH2 (ASH2-like protein)	10	59381.2
O43432;O43432-3;O43432-4	O43432;O43432-3;O43432-4;A0A0A0MSA7;A0A0U1RQK7;A0A804HJV5;A0A8I5KT99;A0A8I5KV92;A0A8I5QJH9;A0A8J9G7U8	IF4G3_HUMAN	EIF4G3	O43432	Eukaryotic translation initiation factor 4 gamma 3 (eIF-4-gamma 3) (eIF-4G 3) (eIF4G 3) (eIF-4-gamma II) (eIF4GII)	5	59431.9
O60941;O60941-2;O60941-3;O60941-4;O60941-5;O60941-6;O60941-7	O60941;O60941-5;E7EVB6;E9PEY4;O60941-2;O60941-3;O60941-4;O60941-6;O60941-7	DTNB_HUMAN	DTNB	O60941	Dystrobrevin beta (DTN-B) (Beta-dystrobrevin)	2	59450.1
O75832;O75832-2	O75832;B1AJY5;B1AJY6;B1AJY7;O75832-2	PSD10_HUMAN	PSMD10	O75832	26S proteasome non-ATPase regulatory subunit 10 (26S proteasome regulatory subunit p28) (Gankyrin) (p28(GANK))	8	59544
Q9H6X2;Q9H6X2-2;Q9H6X2-3;Q9H6X2-4;Q9H6X2-5;Q9H6X2-6	Q9H6X2;Q9H6X2-2;Q9H6X2-3;Q9H6X2-4;Q9H6X2-5;Q9H6X2-6;A0A7P0T9B0;A0A7P0Z463;H0YC24	ANTR1_HUMAN	ANTXR1	Q9H6X2	Anthrax toxin receptor 1 (Tumor endothelial marker 8)	4	59682.5
Q9H5H4	Q9H5H4;H3BS42	ZN768_HUMAN	ZNF768	Q9H5H4	Zinc finger protein 768	3	59817.1
Q8NF91;Q8NF91-4;Q8NF91-7	Q8NF91;Q8NF91-4;Q8NF91-7;A0A0C4DG40	SYNE1_HUMAN	SYNE1	Q8NF91	Nesprin-1 (Enaptin) (KASH domain-containing protein 1) (KASH1) (Myocyte nuclear envelope protein 1) (Myne-1) (Nuclear envelope spectrin repeat protein 1) (Synaptic nuclear envelope protein 1) (Syne-1)	2	59855.5
Q7Z3B4;Q7Z3B4-3	Q7Z3B4;A0A8Q3WKJ4;A0A8Q3WLP2;A0A8Z5F6C8;Q7Z3B4-2;Q7Z3B4-3	NUP54_HUMAN	NUP54	Q7Z3B4	Nucleoporin p54 (54 kDa nucleoporin)	8	59901.8
Q6SZW1	Q6SZW1;Q6SZW1-2;J3QRE0	SARM1_HUMAN	SARM1	Q6SZW1	NAD(+) hydrolase SARM1 (NADase SARM1) (hSARM1) (EC 3.2.2.6) (NADP(+) hydrolase SARM1) (EC 3.2.2.-) (Sterile alpha and Armadillo repeat protein) (Sterile alpha and TIR motif-containing protein 1) (Sterile alpha motif domain-containing protein 2) (MyD88-5) (SAM domain-containing protein 2) (Tir-1 homolog) (HsTIR)	9	59958.7
Q99570	Q99570	PI3R4_HUMAN	PIK3R4	Q99570	Phosphoinositide 3-kinase regulatory subunit 4 (PI3-kinase regulatory subunit 4) (EC 2.7.11.1) (PI3-kinase p150 subunit) (Phosphoinositide 3-kinase adaptor protein)	3	60001.8
Q86W34	Q86W34;J3KRD0;J3KRS2;J3KS38;J3KSH1;J3KTM1;J3QLK6	AMZ2_HUMAN	AMZ2	Q86W34	Archaemetzincin-2 (EC 3.4.-.-) (Archeobacterial metalloproteinase-like protein 2)	4	60173.3
O95059	O95059	RPP14_HUMAN	RPP14	O95059	Ribonuclease P protein subunit p14	6	60221.4
Q13423	Q13423;A0A590UJI3;A0A590UK15;E9PCX7;A0A590UJM2;A0A590UK29	NNTM_HUMAN	NNT	Q13423	NAD(P) transhydrogenase, mitochondrial (EC 7.1.1.1) (Nicotinamide nucleotide transhydrogenase) (Pyridine nucleotide transhydrogenase)	3	60247.4
Q8IZJ3;Q8IZJ3-2	Q8IZJ3;A0A494C0S9;Q8IZJ3-2	CPMD8_HUMAN	CPAMD8	Q8IZJ3	C3 and PZP-like alpha-2-macroglobulin domain-containing protein 8	3	60570.2
P51114;P51114-2	P51114;P51114-2;A0A8V8TMQ1;A0A8V8TNP6;B4DXZ6;E7EU85;E9PFF5;P51114-3	FXR1_HUMAN	FXR1	P51114	RNA-binding protein FXR1 (FMR1 autosomal homolog 1) (hFXR1p)	6	60625.3
Q9NXC5	Q9NXC5;Q9NXC5-2	MIO_HUMAN	MIOS	Q9NXC5	GATOR complex protein MIOS (Missing oocyte meiosis regulator homolog)	12	60813.8
P52943;P52943-2	P52943;H0YFA4;H0YHD8;P52943-2	CRIP2_HUMAN	CRIP2	P52943	Cysteine-rich protein 2 (CRP-2) (Protein ESP1)	4	60833.5
Q8NFV4;Q8NFV4-2;Q8NFV4-3;Q8NFV4-4;Q8NFV4-5;Q8NFV4-6	Q8NFV4;Q8NFV4-4;Q8NFV4-2;Q8NFV4-3;Q8NFV4-5;Q8NFV4-6;C9J7Q4;H0YC52;H7BZ58;H7C396	ABHDB_HUMAN	ABHD11	Q8NFV4	Protein ABHD11 (EC 3.-.-.-) (Alpha/beta hydrolase domain-containing protein 11) (Abhydrolase domain-containing protein 11) (Williams-Beuren syndrome chromosomal region 21 protein)	1	60987
Q99797	Q99797	MIPEP_HUMAN	MIPEP	Q99797	Mitochondrial intermediate peptidase (MIP) (EC 3.4.24.59)	10	61235.1
Q5TDH0;Q5TDH0-2;Q5TDH0-3	Q5TDH0;Q5TDH0-2;H0YI90;H0YII4;Q5TDH0-3	DDI2_HUMAN	DDI2	Q5TDH0	Protein DDI1 homolog 2 (EC 3.4.23.-)	6	61316.1
P25685;P25685-2	P25685;Q9UDY4;P25685-2;A0A7I2V3K7;M0QXK0;M0QYT3;M0QZD0;M0R080;M0R1D6	DNJB1_HUMAN	DNAJB1	P25685	DnaJ homolog subfamily B member 1 (DnaJ protein homolog 1) (Heat shock 40 kDa protein 1) (HSP40) (Heat shock protein 40) (Human DnaJ protein 1) (hDj-1)	4	61431
Q15555;Q15555-2;Q15555-3;Q15555-5	Q15555;Q15555-2;Q15555-3;Q15555-5;K7ENB3;K7ERD8;M0QX52	MARE2_HUMAN	MAPRE2	Q15555	Microtubule-associated protein RP/EB family member 2 (APC-binding protein EB2) (End-binding protein 2) (EB2)	5	61584.1
P0DPB6	P0DPB6;A0A0R4J2F3	RPAC2_HUMAN	POLR1D	P0DPB6	DNA-directed RNA polymerases I and III subunit RPAC2 (RNA polymerases I and III subunit AC2) (AC19) (DNA-directed RNA polymerase I subunit D) (RNA polymerase I 16 kDa subunit) (RPA16) (RPC16) (hRPA19)	2	61673.9
Q5VU97	Q5VU97;A0A0A0MQY7;A0A3B3ISH2	CAHD1_HUMAN	CACHD1	Q5VU97	VWFA and cache domain-containing protein 1 (Cache domain-containing protein 1)	3	61729.5
Q13442	Q13442	HAP28_HUMAN	PDAP1	Q13442	28 kDa heat- and acid-stable phosphoprotein (PDGF-associated protein) (PAP) (PDGFA-associated protein 1) (PAP1)	1	61843.2
Q8NFI3;Q8NFI3-2;Q8NFI3-3	Q8NFI3;F8W925;J3QLG5;Q8NFI3-2;Q8NFI3-3	ENASE_HUMAN	ENGASE	Q8NFI3	Cytosolic endo-beta-N-acetylglucosaminidase (ENGase) (EC 3.2.1.96)	4	61947.1
O00584	O00584;D6RHI9;H0YAE9;A0A087WZM2;A0A804HJZ7;A0A804HKZ2;D6REQ6	RNT2_HUMAN	RNASET2	O00584	Ribonuclease T2 (EC 4.6.1.19) (Ribonuclease 6)	2	61977.3
Q6P1J9	Q6P1J9;A0A1B0GUB2;A0A3B3IRP5	CDC73_HUMAN	CDC73	Q6P1J9	Parafibromin (Cell division cycle protein 73 homolog) (Hyperparathyroidism 2 protein)	5	62034.9
P49356	P49356;B4DL54;P49356-2	FNTB_HUMAN	FNTB	P49356	Protein farnesyltransferase subunit beta (FTase-beta) (EC 2.5.1.58) (CAAX farnesyltransferase subunit beta) (Ras proteins prenyltransferase subunit beta)	6	62259.7
Q9BTC0	Q9BTC0;Q9BTC0-1	DIDO1_HUMAN	DIDO1	Q9BTC0	Death-inducer obliterator 1 (DIO-1) (hDido1) (Death-associated transcription factor 1) (DATF-1)	6	62501.4
Q00341	Q00341;A0A024R4E5;H0Y394;H7C0A4;Q00341-2	VIGLN_HUMAN	HDLBP	Q00341	Vigilin (High density lipoprotein-binding protein) (HDL-binding protein)	13	62615
O95260;O95260-2	O95260;A0A8I5KNT9;A0A8I5KNV5;A0A8I5KQ75;A0A8I5KS65;A0A8I5KT53;A0A8I5KTH0;A0A8I5KVR2;A0A8I5KWA6;A0A8I5KZ24;A0A8I5KZ28;A0A8I5QKV3;F5GXE4;F8WAC9;A0A8I5KSU2;O95260-2	ATE1_HUMAN	ATE1	O95260	Arginyl-tRNA--protein transferase 1 (Arginyltransferase 1) (R-transferase 1) (EC 2.3.2.8) (Arginine-tRNA--protein transferase 1)	2	62673.6
Q99996;Q99996-1;Q99996-3;Q99996-5;Q99996-6	Q99996;Q99996-3;Q99996-1;Q99996-5;Q99996-6;A0A0A0MRF6;A0A7P0T8N5;A0A7P0T928;A0A7P0T939;A0A7P0T9A9;A0A7P0TAA2;A0A7P0TAD6;A0A7P0TAX3;A0A7P0TBH8;A0A7P0TBI4;A0A7P0Z4N5;A0A7P0Z4Q5	AKAP9_HUMAN	AKAP9	Q99996	A-kinase anchor protein 9 (AKAP-9) (A-kinase anchor protein 350 kDa) (AKAP 350) (hgAKAP 350) (A-kinase anchor protein 450 kDa) (AKAP 450) (AKAP 120-like protein) (Centrosome- and Golgi-localized PKN-associated protein) (CG-NAP) (Protein hyperion) (Protein kinase A-anchoring protein 9) (PRKA9) (Protein yotiao)	15	62714.3
Q96HE7	Q96HE7	ERO1A_HUMAN	ERO1A	Q96HE7	ERO1-like protein alpha (ERO1-L) (ERO1-L-alpha) (EC 1.8.4.-) (Endoplasmic oxidoreductin-1-like protein) (Endoplasmic reticulum oxidoreductase alpha) (Oxidoreductin-1-L-alpha)	8	62715.1
Q96A65	Q96A65;Q96A65-2	EXOC4_HUMAN	EXOC4	Q96A65	Exocyst complex component 4 (Exocyst complex component Sec8)	10	62715.1
Q9H9S5	Q9H9S5	FKRP_HUMAN	FKRP	Q9H9S5	Ribitol 5-phosphate transferase FKRP (EC 2.7.8.-) (Fukutin-related protein) (Ribitol-5-phosphate transferase)	4	62758
Q9UMF0	Q9UMF0	ICAM5_HUMAN	ICAM5	Q9UMF0	Intercellular adhesion molecule 5 (ICAM-5) (Telencephalin)	2	62770.2
Q9C0E8;Q9C0E8-2;Q9C0E8-3;Q9C0E8-4	Q9C0E8;Q9C0E8-2;Q9C0E8-3;Q9C0E8-4	LNP_HUMAN	LNPK	Q9C0E8	Endoplasmic reticulum junction formation protein lunapark (ER junction formation factor lunapark)	2	62771.1
Q9BTE7	Q92564;Q9BTE7;H0YCN4;Q92564-2;Q92564-3;E9PM04;H0Y907;H0Y9C5	DCNL5_HUMAN	DCUN1D5	Q9BTE7	DCN1-like protein 5 (DCNL5) (DCUN1 domain-containing protein 5) (Defective in cullin neddylation protein 1-like protein 5) (Squamous cell carcinoma-related oncogene 5)	4	63238.5
Q9P2D3;Q9P2D3-3	Q9P2D3;Q9P2D3-2;Q9P2D3-3	HTR5B_HUMAN	HEATR5B	Q9P2D3	HEAT repeat-containing protein 5B	6	63242.1
O75144;O75144-2;O75144-3	O75144;K4DIA0;O75144-2;O75144-3;A0A2R8Y5W7;A0A8V8TQ42;A0A8V8TQ73;A0A8V8TQV9;A0A8V8TQW2;B7Z1W8	ICOSL_HUMAN	ICOSLG	O75144	ICOS ligand (B7 homolog 2) (B7-H2) (B7-like protein Gl50) (B7-related protein 1) (B7RP-1) (CD antigen CD275)	2	63529.1
P30260;P30260-2	P30260;G5EA36;P30260-2;F6QPS0;I3L2Z8;I3L3H6	CDC27_HUMAN	CDC27	P30260	Cell division cycle protein 27 homolog (Anaphase-promoting complex subunit 3) (APC3) (CDC27 homolog) (CDC27Hs) (H-NUC)	8	63551.7
Q01826;Q01826-2;Q9UPW6;Q9UPW6-2	Q01826;Q9UPW6;C9JR56;A0A8V8TPF3;Q01826-2;Q9UPW6-2	SATB1_HUMAN;SATB2_HUMAN	SATB1;SATB2	Q01826	DNA-binding protein SATB1 (Special AT-rich sequence-binding protein 1)	2	63615.5
O00255-2;O00255-3	O00255;A0A5F9ZHS3;E7EN32;O00255-2;E7ENS2;O00255-3;Q9GZQ5	MEN1_HUMAN	MEN1	O00255-2	Menin	5	63678
Q6PCE3	Q6PCE3	PGM2L_HUMAN	PGM2L1	Q6PCE3	Glucose 1,6-bisphosphate synthase (EC 2.7.1.106) (PMMLP) (Phosphoglucomutase-2-like 1)	7	63698.3
Q5T1M5	Q5T1M5;A0A8I5KX71;A0A8I5QJ94;A0A8I5QJL3;Q5T1M5-2	FKB15_HUMAN	FKBP15	Q5T1M5	FK506-binding protein 15 (FKBP-15) (133 kDa FK506-binding protein) (133 kDa FKBP) (FKBP-133) (WASP- and FKBP-like protein) (WAFL)	12	63777.7
Q9Y4P1;Q9Y4P1-2;Q9Y4P1-6	Q9Y4P1;C9JIK8;Q9Y4P1-2;Q9Y4P1-6;F2Z2K8;H0Y2Y0	ATG4B_HUMAN	ATG4B	Q9Y4P1	Cysteine protease ATG4B (EC 3.4.22.-) (AUT-like 1 cysteine endopeptidase) (Autophagy-related cysteine endopeptidase 1) (Autophagin-1) (Autophagy-related protein 4 homolog B) (HsAPG4B) (hAPG4B)	2	63783.4
P49792	P49792;A0A8V8TL79;F8WBP7	RBP2_HUMAN	RANBP2	P49792	E3 SUMO-protein ligase RanBP2 (EC 2.3.2.-) (358 kDa nucleoporin) (Nuclear pore complex protein Nup358) (Nucleoporin Nup358) (Ran-binding protein 2) (RanBP2) (p270)	9	63848.1
P55268	P55268;F5H520	LAMB2_HUMAN	LAMB2	P55268	Laminin subunit beta-2 (Laminin B1s chain) (Laminin-11 subunit beta) (Laminin-14 subunit beta) (Laminin-15 subunit beta) (Laminin-3 subunit beta) (Laminin-4 subunit beta) (Laminin-7 subunit beta) (Laminin-9 subunit beta) (S-laminin subunit beta) (S-LAM beta)	8	63881.6
Q92974;Q92974-2;Q92974-3	Q92974;A0A5F9ZI21;A0A8Q3SIN5;V9GYM8;Q92974-2;Q92974-3	ARHG2_HUMAN	ARHGEF2	Q92974	Rho guanine nucleotide exchange factor 2 (Guanine nucleotide exchange factor H1) (GEF-H1) (Microtubule-regulated Rho-GEF) (Proliferating cell nucleolar antigen p40)	7	63905.8
Q9BQ69	Q9BQ69;A0A6Q8PH91	MACD1_HUMAN	MACROD1	Q9BQ69	ADP-ribose glycohydrolase MACROD1 (MACRO domain-containing protein 1) (O-acetyl-ADP-ribose deacetylase MACROD1) (EC 3.1.1.106) (Protein LRP16) ([Protein ADP-ribosylaspartate] hydrolase MACROD1) (EC 3.2.2.-) ([Protein ADP-ribosylglutamate] hydrolase MACROD1) (EC 3.2.2.-)	4	64126.3
Q9Y6K5	Q9Y6K5;A0A7P0T9J0;A0A7P0T9W6;A0A7P0TAU8;A0A7P0Z4D0;A0A7P0Z4F1;A0A7P0T8S7	OAS3_HUMAN	OAS3	Q9Y6K5	2'-5'-oligoadenylate synthase 3 ((2-5')oligo(A) synthase 3) (2-5A synthase 3) (EC 2.7.7.84) (p100 OAS) (p100OAS)	6	64176.3
Q7Z4V5;Q7Z4V5-2	Q7Z4V5;Q7Z4V5-2;A0A087WX58;K7EPS6	HDGR2_HUMAN	HDGFL2	Q7Z4V5	Hepatoma-derived growth factor-related protein 2 (HDGF-related protein 2) (HRP-2) (Hepatoma-derived growth factor 2) (HDGF-2)	4	64259.6
Q9Y484;Q9Y484-2;Q9Y484-3	Q9Y484;Q9Y484-2;Q9Y484-3;A0A0U1RQR1;A0A0U1RQS7;A0A0U1RR06;C9J0A8;C9J471;C9J5L0;C9J7Q8;C9JBX7;C9JE01;C9JUS5;C9JVT3;C9JYH8;G8JLI5;H0Y329	WIPI4_HUMAN	WDR45	Q9Y484	WD repeat domain phosphoinositide-interacting protein 4 (WIPI-4) (WD repeat-containing protein 45)	2	64427.5
Q8IVB5	Q8IVB5	LIX1L_HUMAN	LIX1L	Q8IVB5	LIX1-like protein	2	64446.3
Q6P9A2	Q6P9A2	GLT18_HUMAN	GALNT18	Q6P9A2	Polypeptide N-acetylgalactosaminyltransferase 18 (EC 2.4.1.41) (Polypeptide GalNAc transferase 18) (GalNAc-T18) (Polypeptide GalNAc transferase-like protein 4) (GalNAc-T-like protein 4) (pp-GaNTase-like protein 4) (Polypeptide N-acetylgalactosaminyltransferase-like protein 4) (Protein-UDP acetylgalactosaminyltransferase-like protein 4) (UDP-GalNAc:polypeptide N-acetylgalactosaminyltransferase-lik…	2	64537.6
Q9BUL9	Q9BUL9	RPP25_HUMAN	RPP25	Q9BUL9	Ribonuclease P protein subunit p25 (RNase P protein subunit p25)	4	64545
Q15477	Q15477;A0A8V8TL97;A0A8V8TLA2;A0A8V8TLC0;A0A8V8TLR3;A0A8V8TMR3;B4E0B4;F8WDE8;H7C4L3;H7C5N0	SKI2_HUMAN	SKIC2	Q15477	Superkiller complex protein 2 (Ski2) (EC 3.6.4.13) (Helicase-like protein) (HLP)	7	64569.2
Q6UB35	Q6UB35;B7ZM99;A0A087WVM4	C1TM_HUMAN	MTHFD1L	Q6UB35	Monofunctional C1-tetrahydrofolate synthase, mitochondrial (EC 6.3.4.3) (Formyltetrahydrofolate synthetase)	4	64736.7
P45984;P45984-2;P45984-3;P45984-4;P45984-5;P53779;P53779-2;P53779-3	P45984;P53779;A0A1P0B7D2;A0A286YEN5;A0A286YEQ0;A0A286YEQ7;A0A286YES0;A0A286YES9;A0A286YEV3;A0A286YEW9;A0A286YEX7;A0A286YEY0;A0A286YF19;A0A286YF35;A0A286YF62;A0A286YF83;A0A286YF85;A0A286YF97;A0A286YFA6;A0A286YFB6;A0A286YFC0;A0A286YFD7;A0A286YFI3;A0A286YFJ4;A0A286YFJ6;A0A286YFM6;A0A286YFN2;D6RCB1;D6RJF9;D7R525;F8W9R5;J3KNK1;A0A1W2PRF2;A0A286YF02;A0A286YFE2;D6R9C1;P45984-2;P45984-3;P45984-4;P45984-5…	MK09_HUMAN;MK10_HUMAN	MAPK10;MAPK9	P45984	Mitogen-activated protein kinase 9 (MAP kinase 9) (MAPK 9) (EC 2.7.11.24) (JNK-55) (Stress-activated protein kinase 1a) (SAPK1a) (Stress-activated protein kinase JNK2) (c-Jun N-terminal kinase 2)	3	64750.4
Q15397	Q15397	PUM3_HUMAN	PUM3	Q15397	Pumilio homolog 3 (HBV X-transactivated gene 5 protein) (HBV XAg-transactivated protein 5) (Minor histocompatibility antigen HA-8) (HLA-HA8)	14	64799.2
O75129;O75129-2;O75129-3;O75129-4;O75129-6	O75129;A0A0A0MRH9;O75129-2;O75129-3;O75129-4;O75129-6;H0Y3A8	ASTN2_HUMAN	ASTN2	O75129	Astrotactin-2	2	64827
P05107;P26010;P26010-2	P05107;P26010;A0A494C0X7;F5H6T4;J3KNI6;P26010-2	ITB2_HUMAN;ITB7_HUMAN	ITGB2;ITGB7	P05107	Integrin beta-2 (Cell surface adhesion glycoproteins LFA-1/CR3/p150,95 subunit beta) (Complement receptor C3 subunit beta) (CD antigen CD18)	2	64961
Q14161;Q14161-10;Q14161-11;Q14161-2;Q14161-3;Q14161-4;Q14161-5;Q14161-6;Q14161-7;Q14161-8;Q14161-9	Q14161;Q14161-10;Q14161-11;Q14161-2;Q14161-3;Q14161-4;Q14161-5;Q14161-6;Q14161-7;Q14161-8;Q14161-9;F8VXI9;F8W822;R4GNG3	GIT2_HUMAN	GIT2	Q14161	ARF GTPase-activating protein GIT2 (ARF GAP GIT2) (Cool-interacting tyrosine-phosphorylated protein 2) (CAT-2) (CAT2) (G protein-coupled receptor kinase-interactor 2) (GRK-interacting protein 2)	2	64968.7
Q9BRX8;Q9BRX8-2	Q9BRX8;Q9BRX8-2	PXL2A_HUMAN	PRXL2A	Q9BRX8	Peroxiredoxin-like 2A (Peroxiredoxin-like 2 activated in M-CSF stimulated monocytes) (Protein PAMM) (Redox-regulatory protein FAM213A)	6	64989.7
P37198	P37198	NUP62_HUMAN	NUP62	P37198	Nuclear pore glycoprotein p62 (62 kDa nucleoporin) (Nucleoporin Nup62)	6	64991.6
Q15043;Q15043-2;Q15043-3	Q15043;Q15043-2;Q15043-3;E5RFZ8;E5RGA7;E5RIP4;E5RJ40;E5RJG5	S39AE_HUMAN	SLC39A14	Q15043	Metal cation symporter ZIP14 (LIV-1 subfamily of ZIP zinc transporter 4) (LZT-Hs4) (Solute carrier family 39 member 14) (Zrt- and Irt-like protein 14) (ZIP-14)	7	64997.7
O60563;O60563-2	O60563;A0A1W2PQ16;O60563-2	CCNT1_HUMAN	CCNT1	O60563	Cyclin-T1 (CycT1) (Cyclin-T)	2	65026.7
O94887	O94887;O94887-2;O94887-3	FARP2_HUMAN	FARP2	O94887	FERM, ARHGEF and pleckstrin domain-containing protein 2 (FERM domain-including RhoGEF) (FIR) (FERM, RhoGEF and pleckstrin domain-containing protein 2) (Pleckstrin homology domain-containing family C member 3) (PH domain-containing family C member 3)	10	65146.5
Q32P44	Q32P44;B7WPE2;G3V195	EMAL3_HUMAN	EML3	Q32P44	Echinoderm microtubule-associated protein-like 3 (EMAP-3)	10	65173.1
A8K0Z3;A8MWX3;C4AMC7;Q6VEQ5;Q9NQA3	A8K0Z3;C4AMC7;Q6VEQ5;A8MWX3;Q9NQA3;A0A7I2YQU6	WASH1_HUMAN;WASH2_HUMAN;WASH3_HUMAN;WASH4_HUMAN;WASH6_HUMAN	WASH2P;WASH3P;WASH4P;WASH6P;WASHC1	A8K0Z3	WASH complex subunit 1 (CXYorf1-like protein on chromosome 9) (Protein FAM39E) (WAS protein family homolog 1)	3	65199.1
Q8WZ82	Q8WZ82	OVCA2_HUMAN	OVCA2	Q8WZ82	Esterase OVCA2 (EC 3.1.2.-) (Ovarian cancer-associated gene 2 protein)	3	65285.4
Q9H078-2	Q9H078;Q9H078-2;Q9H078-4;A0A2R8Y6R5;A0A2U3TZY2;F5H392;F5H7A5	CLPB_HUMAN	CLPB	Q9H078-2	Mitochondrial disaggregase (EC 3.6.1.-) (Suppressor of potassium transport defect 3) [Cleaved into: Mitochondrial disaggregase, cleaved form]	6	65316.7
Q9BTC8;Q9BTC8-2	Q9BTC8;E7EQY4;F6RRE2;E7EV10;E9PCS8;Q9BTC8-2	MTA3_HUMAN	MTA3	Q9BTC8	Metastasis-associated protein MTA3	6	65347
Q13505;Q13505-3	Q13505;Q13505-2;Q13505-3	MTX1_HUMAN	MTX1	Q13505	Metaxin-1 (Mitochondrial outer membrane import complex protein 1)	3	65367.5
Q13061	Q13061	TRDN_HUMAN	TRDN	Q13061	Triadin	2	65441.8
Q15942;Q15942-2	Q15942;H0Y2Y8;C9JJK5;Q15942-2	ZYX_HUMAN	ZYX	Q15942	Zyxin (Zyxin-2)	4	65515
Q9BQP7	Q9BQP7;Q5QPE8	MGME1_HUMAN	MGME1	Q9BQP7	Mitochondrial genome maintenance exonuclease 1 (EC 3.1.-.-)	11	65527.9
Q4V328	Q4V328;A0A087WT45;A0A087WW92;A0A087WXA6;A0A994J3X9;A0A994J436;A0A994J447;A0A994J463;A0A994J467;A0A994J472;A0A994J484;A0A994J488;A0A994J489;A0A994J4A2;A0A994J4B5;A0A994J4D1;A0A994J4E1;A0A994J4F7;A0A994J4H0;A0A994J4H5;A0A994J4J8;A0A994J4M4;A0A994J4N3;A0A994J4U4;A0A994J4V2;A0A994J4V9;A0A994J6M6;A0A994J6Q0;A0A994J6S6;A0A994J6V9;A0A994J6X0;A0A994J724;A0A994J772;A0A994J7A3;Q4V328-2	GRAP1_HUMAN	GRIPAP1	Q4V328	GRIP1-associated protein 1 (GRASP-1) [Cleaved into: GRASP-1 C-terminal chain (30kDa C-terminus form)]	13	65527.9
Q7Z7G0	Q7Z7G0;D3YTG3;E9PPR9;F6R962;H0YEA0;H7C556	TARSH_HUMAN	ABI3BP	Q7Z7G0	Target of Nesh-SH3 (Tarsh) (ABI gene family member 3-binding protein) (Nesh-binding protein) (NeshBP)	6	65601.4
Q99986	Q99986;A0A7P0T838;A0A7P0T952;A0A7P0T9E5;A0A7P0T9T1;A0A7P0TAA6;A0A7P0TB15;A0A7P0TBE4;A0A7P0Z3Z7;H0YJF7;H0YJJ9;A0A7P0T824;A0A7P0T8N0;A0A7P0T925;A0A7P0T977;A0A7P0T9I1;A0A7P0TA16;A0A7P0TA65;A0A7P0TAS8;A0A7P0TBB8;A0A7P0Z445;A0A7P0Z462;H0YJ50	VRK1_HUMAN	VRK1	Q99986	Serine/threonine-protein kinase VRK1 (EC 2.7.11.1) (Vaccinia-related kinase 1)	5	65629.8
O75581	O75581;F5H7J9	LRP6_HUMAN	LRP6	O75581	Low-density lipoprotein receptor-related protein 6 (LRP-6)	6	65678
Q9NV88;Q9NV88-2;Q9NV88-3	Q9NV88;Q9NV88-2;Q9NV88-3;E5RG70;E5RJ88;E5RK47;G3XAN1;H0YBH8	INT9_HUMAN	INTS9	Q9NV88	Integrator complex subunit 9 (Int9) (Protein related to CPSF subunits of 74 kDa) (RC-74)	6	65772.8
O60716;O60716-10;O60716-11;O60716-12;O60716-13;O60716-14;O60716-15;O60716-16;O60716-17;O60716-18;O60716-19;O60716-2;O60716-20;O60716-21;O60716-22;O60716-23;O60716-24;O60716-3;O60716-4;O60716-5;O60716-6;O60716-7;O60716-8;O60716-9	O60716;O60716-10;O60716-11;O60716-12;O60716-13;O60716-14;O60716-15;O60716-16;O60716-17;O60716-18;O60716-19;O60716-2;O60716-20;O60716-21;O60716-22;O60716-23;O60716-24;O60716-3;O60716-4;O60716-5;O60716-6;O60716-7;O60716-8;O60716-9;A0A669KB05;A0A669KB62;C9JZR2;H0YC95	CTND1_HUMAN	CTNND1	O60716	Catenin delta-1 (Cadherin-associated Src substrate) (CAS) (p120 catenin) (p120(ctn)) (p120(cas))	10	65784.2
Q96JG9	Q96JG9;H3BS19	ZN469_HUMAN	ZNF469	Q96JG9	Zinc finger protein 469	4	65797.5
Q9C0J8;Q9C0J8-3	Q9C0J8;Q9C0J8-3;C9J8B4	WDR33_HUMAN	WDR33	Q9C0J8	pre-mRNA 3' end processing protein WDR33 (WD repeat-containing protein 33) (WD repeat-containing protein of 146 kDa)	4	65811.6
Q9H2P0	Q9H2P0;A0A669KBJ7	ADNP_HUMAN	ADNP	Q9H2P0	Activity-dependent neuroprotector homeobox protein (Activity-dependent neuroprotective protein)	4	65933.1
P29590;P29590-2;P29590-3;P29590-4;P29590-5;P29590-8;P29590-9	P29590;P29590-10;P29590-11;P29590-12;P29590-13;P29590-14;P29590-2;P29590-3;P29590-4;P29590-5;P29590-8;P29590-9;H3BT29;H3BT57;H3BUJ5;H3BVD2	PML_HUMAN	PML	P29590	Protein PML (E3 SUMO-protein ligase PML) (EC 2.3.2.-) (Promyelocytic leukemia protein) (RING finger protein 71) (RING-type E3 SUMO transferase PML) (Tripartite motif-containing protein 19) (TRIM19)	11	65996.9
Q8WXR4;Q8WXR4-2;Q8WXR4-3;Q8WXR4-4;Q8WXR4-5;Q8WXR4-6;Q8WXR4-7	Q8WXR4;F5H2J1;Q8WXR4-2;Q8WXR4-3;Q8WXR4-4;Q8WXR4-5;Q8WXR4-6;Q8WXR4-7	MYO3B_HUMAN	MYO3B	Q8WXR4	Myosin-IIIb (EC 2.7.11.1)	2	66014.3
Q8NFH4	Q8NFH4;F8VTY2	NUP37_HUMAN	NUP37	Q8NFH4	Nucleoporin Nup37 (p37) (Nup107-160 subcomplex subunit Nup37)	7	66087.6
Q9BU61	Q9BU61	NDUF3_HUMAN	NDUFAF3	Q9BU61	NADH dehydrogenase [ubiquinone] 1 alpha subcomplex assembly factor 3	5	66129.6
O43301	O43301;A0A1B0GTF3;A0A6I8PIT5;A0A6I8PIW1;A0A6I8PL32;A0A6I8PLB1	HS12A_HUMAN	HSPA12A	O43301	Heat shock 70 kDa protein 12A	5	66152.5
O00401	O00401	WASL_HUMAN	WASL	O00401	Actin nucleation-promoting factor WASL (Neural Wiskott-Aldrich syndrome protein) (N-WASP)	4	66162.5
P51946	P51946;A0A2R8YEM2;D6RG18;D6RHI7	CCNH_HUMAN	CCNH	P51946	Cyclin-H (MO15-associated protein) (p34) (p37)	3	66287.7
P40222	P40222	TXLNA_HUMAN	TXLNA	P40222	Alpha-taxilin	25	66351.2
Q96G21	Q96G21;B8ZZ47;H0Y714;B9A008;E7ENR5	IMP4_HUMAN	IMP4	Q96G21	U3 small nucleolar ribonucleoprotein protein IMP4 (U3 snoRNP protein IMP4) (Brix domain-containing protein 4)	2	66351.9
Q96DB5;Q96DB5-2;Q96DB5-3	Q96DB5;Q96DB5-2;Q96DB5-3;E5RGC8;E5RH53;H0YB83	RMD1_HUMAN	RMDN1	Q96DB5	Regulator of microtubule dynamics protein 1 (RMD-1) (hRMD-1) (Protein FAM82B)	4	66375.6
Q9P2N7;Q9P2N7-2;Q9P2N7-3;Q9P2N7-4;Q9P2N7-5	Q9P2J3;Q9P2N7;Q9P2N7-2;Q9P2N7-3;Q9P2N7-4;Q9P2N7-5;A0A0C4DG80	KLH13_HUMAN	KLHL13	Q9P2N7	Kelch-like protein 13 (BTB and kelch domain-containing protein 2)	7	66414.9
P21796	P21796	VDAC1_HUMAN	VDAC1	P21796	Voltage-dependent anion-selective channel protein 1 (VDAC-1) (hVDAC1) (Outer mitochondrial membrane protein porin 1) (Plasmalemmal porin) (Porin 31HL) (Porin 31HM)	6	66473.1
O95070	O95070;A6NGW1;E9PS11	YIF1A_HUMAN	YIF1A	O95070	Protein YIF1A (54TMp) (YIP1-interacting factor homolog A)	2	66518.1
Q9Y496	Q9Y496;E9PES4;A0A087X011;J3KPF9;H7C2F6	KIF3A_HUMAN	KIF3A	Q9Y496	Kinesin-like protein KIF3A (Microtubule plus end-directed kinesin motor 3A)	5	66520.3
Q8N9N2-2	Q8N9N2;Q8N9N2-2;A0A5F9ZH79;A0A5F9ZHP1;H0YCB3;H0YE76;H0YER2	ASCC1_HUMAN	ASCC1	Q8N9N2-2	Activating signal cointegrator 1 complex subunit 1 (ASC-1 complex subunit p50) (Trip4 complex subunit p50)	10	66681.1
Q6DKJ4	Q6DKJ4;A0A0G2JQK5	NXN_HUMAN	NXN	Q6DKJ4	Nucleoredoxin (EC 1.8.1.8)	3	66744.6
Q9HBK9;Q9HBK9-2	Q9HBK9;Q9HBK9-2	AS3MT_HUMAN	AS3MT	Q9HBK9	Arsenite methyltransferase (EC 2.1.1.137) (Methylarsonite methyltransferase) (S-adenosyl-L-methionine:arsenic(III) methyltransferase)	7	66787.2
Q6VN20;Q6VN20-2;Q6VN20-3	Q6VN20;Q6VN20-2;Q6VN20-3;R4GMX8	RBP10_HUMAN	RANBP10	Q6VN20	Ran-binding protein 10 (RanBP10)	2	66853.6
Q13425;Q13425-2	Q13425;Q13425-2;A0A140TA73	SNTB2_HUMAN	SNTB2	Q13425	Beta-2-syntrophin (59 kDa dystrophin-associated protein A1 basic component 2) (Syntrophin-3) (SNT3) (Syntrophin-like) (SNTL)	2	66887.2
Q9NQT5	Q9NQT5;Q9NQT5-2	EXOS3_HUMAN	EXOSC3	Q9NQT5	Exosome complex component RRP40 (Exosome component 3) (Ribosomal RNA-processing protein 40) (p10)	5	66904.8
Q13464	Q13464;A0A0U1RQV4	ROCK1_HUMAN	ROCK1	Q13464	Rho-associated protein kinase 1 (EC 2.7.11.1) (Renal carcinoma antigen NY-REN-35) (Rho-associated, coiled-coil-containing protein kinase 1) (Rho-associated, coiled-coil-containing protein kinase I) (ROCK-I) (p160 ROCK-1) (p160ROCK)	8	66905.7
O76071	O76071	CIAO1_HUMAN	CIAO1	O76071	Probable cytosolic iron-sulfur protein assembly protein CIAO1 (WD repeat-containing protein 39)	6	66919.9
Q9Y5X3	Q9Y5X3;Q5QPE5;Q5QPE4	SNX5_HUMAN	SNX5	Q9Y5X3	Sorting nexin-5	7	67106.6
Q96GQ7	Q96GQ7;A0A087X059;B7Z6D5	DDX27_HUMAN	DDX27	Q96GQ7	Probable ATP-dependent RNA helicase DDX27 (EC 3.6.4.13) (DEAD box protein 27)	7	67163.7
Q9H7L9	Q9H7L9	SDS3_HUMAN	SUDS3	Q9H7L9	Sin3 histone deacetylase corepressor complex component SDS3 (45 kDa Sin3-associated polypeptide) (Suppressor of defective silencing 3 protein homolog)	2	67174.7
P08236;P08236-2;P08236-3	P08236;P08236-2;P08236-3	BGLR_HUMAN	GUSB	P08236	Beta-glucuronidase (EC 3.2.1.31) (Beta-G1)	4	67217.6
Q9BRK5;Q9BRK5-3;Q9BRK5-4;Q9BRK5-6	Q9BRK5;A0A5F9UJX7;A0A5F9UP49;H0Y3T6;Q9BRK5-3;Q9BRK5-4;Q9BRK5-6;G3V1E2	CAB45_HUMAN	SDF4	Q9BRK5	45 kDa calcium-binding protein (Cab45) (Stromal cell-derived factor 4) (SDF-4)	2	67259.3
P06276	P06276;F8WEX7;F8WF14	CHLE_HUMAN	BCHE	P06276	Cholinesterase (EC 3.1.1.8) (Acylcholine acylhydrolase) (Butyrylcholine esterase) (Choline esterase II) (Pseudocholinesterase)	2	67282.5
Q14139;Q14139-2	Q14139;Q14139-2	UBE4A_HUMAN	UBE4A	Q14139	Ubiquitin conjugation factor E4 A (EC 2.3.2.27) (RING-type E3 ubiquitin transferase E4 A)	8	67308.5
Q9NW08;Q9NW08-2	Q9NW08;Q9NW08-2	RPC2_HUMAN	POLR3B	Q9NW08	DNA-directed RNA polymerase III subunit RPC2 (RNA polymerase III subunit C2) (EC 2.7.7.6) (C128) (DNA-directed RNA polymerase III 127.6 kDa polypeptide) (DNA-directed RNA polymerase III subunit B)	11	67349.9
P48200	P48200	IREB2_HUMAN	IREB2	P48200	Iron-responsive element-binding protein 2 (IRE-BP 2) (Iron regulatory protein 2) (IRP2)	2	67367.2
P49005	P49005;A0A087WWF6;A0A8V8TMJ0;A0A8V8TMJ5;A0A8V8TPA6;A0A8V8TPB6;C9JHC7;C9JLE1;H7C1B3;A0A8V8TN07;A0A8V8TNY7;A0A8V8TPA1	DPOD2_HUMAN	POLD2	P49005	DNA polymerase delta subunit 2 (DNA polymerase delta subunit p50)	3	67430.9
P22897;P22897-2	P22897;P22897-2	MRC1_HUMAN	MRC1	P22897	Macrophage mannose receptor 1 (MMR) (C-type lectin domain family 13 member D) (C-type lectin domain family 13 member D-like) (Human mannose receptor) (hMR) (Macrophage mannose receptor 1-like protein 1) (CD antigen CD206)	2	67480.6
Q8WUA4;Q8WUA4-2	Q8WUA4;Q8WUA4-2	TF3C2_HUMAN	GTF3C2	Q8WUA4	General transcription factor 3C polypeptide 2 (TF3C-beta) (Transcription factor IIIC 110 kDa subunit) (TFIIIC 110 kDa subunit) (TFIIIC110) (Transcription factor IIIC subunit beta)	8	67516.5
Q02218;Q02218-2	Q02218;Q9ULD0;E9PCR7;E9PDF2;E9PFG7;Q02218-2;Q02218-3;Q9ULD0-2;Q9ULD0-3	ODO1_HUMAN	OGDH	Q02218	2-oxoglutarate dehydrogenase complex component E1 (E1o) (OGDC-E1) (OGDH-E1) (EC 1.2.4.2) (2-oxoglutarate dehydrogenase, mitochondrial) (Alpha-ketoglutarate dehydrogenase) (Alpha-KGDH-E1) (Thiamine diphosphate (ThDP)-dependent 2-oxoglutarate dehydrogenase)	6	67644.3
O75339	O75339	CILP1_HUMAN	CILP	O75339	Cartilage intermediate layer protein 1 (CILP-1) (Cartilage intermediate-layer protein) [Cleaved into: Cartilage intermediate layer protein 1 C1; Cartilage intermediate layer protein 1 C2]	5	67732
Q6V1X1;Q6V1X1-2;Q6V1X1-3;Q6V1X1-4;Q6V1X1-5	Q6V1X1;Q6V1X1-2;Q6V1X1-3;Q6V1X1-4;Q6V1X1-5;J3KPT0	DPP8_HUMAN	DPP8	Q6V1X1	Dipeptidyl peptidase 8 (DP8) (EC 3.4.14.5) (Dipeptidyl peptidase IV-related protein 1) (DPRP-1) (Dipeptidyl peptidase VIII) (DPP VIII) (Prolyl dipeptidase DPP8)	3	67761
Q9GZQ3	Q9GZQ3;E9PJE4;H0YEQ6	COMD5_HUMAN	COMMD5	Q9GZQ3	COMM domain-containing protein 5 (Hypertension-related calcium-regulated gene protein) (HCaRG)	4	68185.3
Q8IZF6;Q8IZF6-2	Q8IZF6;Q8IZF6-2	AGRG4_HUMAN	ADGRG4	Q8IZF6	Adhesion G-protein coupled receptor G4 (G-protein coupled receptor 112)	2	68313.7
Q9H0S4;Q9H0S4-2	Q9H0S4;Q9H0S4-2	DDX47_HUMAN	DDX47	Q9H0S4	Probable ATP-dependent RNA helicase DDX47 (EC 3.6.4.13) (DEAD box protein 47)	3	68470.4
Q86VS8	Q86VS8;H0YDM4	HOOK3_HUMAN	HOOK3	Q86VS8	Protein Hook homolog 3 (h-hook3) (hHK3)	17	68482.9
O75688;O75688-2;O75688-4	O75688;B8ZZF0;C9JIR6;A0A3B3IS24;O75688-2;O75688-3;O75688-4	PPM1B_HUMAN	PPM1B	O75688	Protein phosphatase 1B (EC 3.1.3.16) (Protein phosphatase 2C isoform beta) (PP2C-beta)	9	68642.1
Q6EMK4	Q6EMK4	VASN_HUMAN	VASN	Q6EMK4	Vasorin (Protein slit-like 2)	2	68722.1
Q13177	Q13177	PAK2_HUMAN	PAK2	Q13177	Serine/threonine-protein kinase PAK 2 (EC 2.7.11.1) (Gamma-PAK) (PAK65) (S6/H4 kinase) (p21-activated kinase 2) (PAK-2) (p58) [Cleaved into: PAK-2p27 (p27); PAK-2p34 (p34) (C-t-PAK2)]	9	68745.7
Q9NX62	Q9NX62	IMPA3_HUMAN	BPNT2	Q9NX62	Golgi-resident adenosine 3',5'-bisphosphate 3'-phosphatase (Golgi-resident PAP phosphatase) (gPAPP) (EC 3.1.3.7) (3'(2'), 5'-bisphosphate nucleotidase 2) (Inositol monophosphatase domain-containing protein 1) (Myo-inositol monophosphatase A3) (Phosphoadenosine phosphate 3'-nucleotidase)	4	68824.2
O15294;O15294-3	O15294;A0A8V8TP17;A0A8V8TPA3;A0A8V8TQ37;A0A8V8TQ64;O15294-2;O15294-3;O15294-4	OGT1_HUMAN	OGT	O15294	UDP-N-acetylglucosamine--peptide N-acetylglucosaminyltransferase 110 kDa subunit (EC 2.4.1.255) (O-GlcNAc transferase subunit p110) (O-linked N-acetylglucosamine transferase 110 kDa subunit) (OGT)	9	68864.5
Q9UNF1;Q9UNF1-2	Q9UNF1;Q5H907;Q5H909;Q9UNF1-2	MAGD2_HUMAN	MAGED2	Q9UNF1	Melanoma-associated antigen D2 (11B6) (Breast cancer-associated gene 1 protein) (BCG-1) (Hepatocellular carcinoma-associated protein JCL-1) (MAGE-D2 antigen)	4	68870.2
Q96MG7	Q96MG7	NSE3_HUMAN	NSMCE3	Q96MG7	Non-structural maintenance of chromosomes element 3 homolog (Non-SMC element 3 homolog) (Hepatocellular carcinoma-associated protein 4) (MAGE-G1 antigen) (Melanoma-associated antigen G1) (Necdin-like protein 2)	7	68930.4
Q9Y4C2;Q9Y4C2-2	Q9Y4C2;Q9Y4C2-2	TCAF1_HUMAN	TCAF1	Q9Y4C2	TRPM8 channel-associated factor 1 (TRP channel-associated factor 1)	4	68940.5
Q8WU90;Q8WU90-2	Q8WU90;Q8WU90-2	ZC3HF_HUMAN	ZC3H15	Q8WU90	Zinc finger CCCH domain-containing protein 15 (DRG family-regulatory protein 1) (Likely ortholog of mouse immediate early response erythropoietin 4)	4	68942.4
Q8IUI8;Q8IUI8-2	Q8IUI8;Q8IUI8-2	CRLF3_HUMAN	CRLF3	Q8IUI8	Cytokine receptor-like factor 3 (Cytokine receptor-like molecule 9) (CREME-9) (Cytokine receptor-related protein 4) (Type I cytokine receptor-like factor p48)	8	69007.4
P51970	P51970	NDUA8_HUMAN	NDUFA8	P51970	NADH dehydrogenase [ubiquinone] 1 alpha subcomplex subunit 8 (Complex I-19kD) (CI-19kD) (Complex I-PGIV) (CI-PGIV) (NADH-ubiquinone oxidoreductase 19 kDa subunit)	4	69076.3
Q9UQB8;Q9UQB8-2;Q9UQB8-3;Q9UQB8-4;Q9UQB8-5;Q9UQB8-6	Q9UQB8;Q9UQB8-6;Q9UQB8-3;Q9UQB8-4;Q9UQB8-2;Q9UQB8-5;I3L3C5	BAIP2_HUMAN	BAIAP2	Q9UQB8	Brain-specific angiogenesis inhibitor 1-associated protein 2 (BAI-associated protein 2) (BAI1-associated protein 2) (Protein BAP2) (Fas ligand-associated factor 3) (FLAF3) (Insulin receptor substrate p53/p58) (IRS-58) (IRSp53/58) (Insulin receptor substrate protein of 53 kDa) (IRSp53) (Insulin receptor substrate p53)	11	69091.2
Q14114;Q14114-3	Q14114;Q14114-3;A0A590UJ57;A0A590UJ98;A0A590UJF9;A0A590UJJ8;A0A590UJT0;A0A590UK45;A0A590UK53;A0A590UK84;A0A590UK97;A0A590UKB1;E9PP15;Q14114-2;Q14114-4;A0A590UJ39;A0A590UJH5	LRP8_HUMAN	LRP8	Q14114	Low-density lipoprotein receptor-related protein 8 (LRP-8) (Apolipoprotein E receptor 2)	5	69092.1
Q9BYC5;Q9BYC5-3	Q9BYC5;Q9BYC5-3;A0A669KAW1;G3XAD2	FUT8_HUMAN	FUT8	Q9BYC5	Alpha-(1,6)-fucosyltransferase (Alpha1-6FucT) (EC 2.4.1.68) (Fucosyltransferase 8) (GDP-L-Fuc:N-acetyl-beta-D-glucosaminide alpha1,6-fucosyltransferase) (GDP-fucose--glycoprotein fucosyltransferase) (Glycoprotein 6-alpha-L-fucosyltransferase)	4	69214.6
Q07889	Q07889;A0A8I5KP47;A0A8I5KV97;A0A8I5KWL0;A0A8I5KY52;A0A8I5QJ77;G5E9C8	SOS1_HUMAN	SOS1	Q07889	Son of sevenless homolog 1 (SOS-1)	10	69268.9
Q9NRX5	Q9NRX5	SERC1_HUMAN	SERINC1	Q9NRX5	Serine incorporator 1 (Tumor differentially expressed protein 1-like) (Tumor differentially expressed protein 2)	4	69270.9
Q9NSK0;Q9NSK0-3;Q9NSK0-4	Q9NSK0;C9J8T5;Q9NSK0-2;Q9NSK0-3;Q9NSK0-4;Q9NSK0-5;C9JQU1;C9JXT5;C9K0D5	KLC4_HUMAN	KLC4	Q9NSK0	Kinesin light chain 4 (KLC 4) (Kinesin-like protein 8)	2	69332.6
Q8NHV4;Q8NHV4-3	Q8NHV4;Q8NHV4-2;Q8NHV4-3	NEDD1_HUMAN	NEDD1	Q8NHV4	Protein NEDD1 (Neural precursor cell expressed developmentally down-regulated protein 1) (NEDD-1)	6	69445.4
Q6P9B6	Q6P9B6;H3BM75;H3BUB0	MEAK7_HUMAN	MEAK7	Q6P9B6	MTOR-associated protein MEAK7 (MEAK7) (MTOR associated protein, eak-7 homolog) (TBC/LysM-associated domain-containing protein 1) (TLD domain-containing protein 1)	5	69568.5
O00214;O00214-2	O00214;O00214-2;E9PN19;F6V2D4;H7BXD8	LEG8_HUMAN	LGALS8	O00214	Galectin-8 (Gal-8) (Po66 carbohydrate-binding protein) (Po66-CBP) (Prostate carcinoma tumor antigen 1) (PCTA-1)	4	69639.7
Q09472;Q92793;Q92793-2	Q09472;Q92793;A0A669KB12;I3L466;Q92793-2	CBP_HUMAN;EP300_HUMAN	CREBBP;EP300	Q09472	Histone acetyltransferase p300 (p300 HAT) (EC 2.3.1.48) (E1A-associated protein p300) (Histone butyryltransferase p300) (EC 2.3.1.-) (Histone crotonyltransferase p300) (EC 2.3.1.-) (Protein 2-hydroxyisobutyryltransferase p300) (EC 2.3.1.-) (Protein lactyltransferas p300) (EC 2.3.1.-) (Protein propionyltransferase p300) (EC 2.3.1.-)	6	69743.8
Q8NCA5	Q8NCA5;A0A8I5KR56;A0A8I5KZA5;A0A8I5QKV5;B4DT23;E9PH82	FA98A_HUMAN	FAM98A	Q8NCA5	Protein FAM98A	9	69762.2
P98172	P98172	EFNB1_HUMAN	EFNB1	P98172	Ephrin-B1 (EFL-3) (ELK ligand) (ELK-L) (EPH-related receptor tyrosine kinase ligand 2) (LERK-2) [Cleaved into: Ephrin-B1 C-terminal fragment (Ephrin-B1 CTF); Ephrin-B1 intracellular domain (Ephrin-B1 ICD)]	2	69822.5
Q9BX68	Q9BX68	HINT2_HUMAN	HINT2	Q9BX68	Adenosine 5'-monophosphoramidase HINT2 (EC 3.9.1.-) (HINT-3) (HIT-17kDa) (Histidine triad nucleotide-binding protein 2, mitochondrial) (HINT-2) (PKCI-1-related HIT protein)	4	69904.2
P53677	P53677;P53677-2;E5RJ52;E7ER80;H0YBA0	AP3M2_HUMAN	AP3M2	P53677	AP-3 complex subunit mu-2 (Adaptor-related protein complex 3 subunit mu-2) (Clathrin assembly protein assembly protein complex 3 mu-2 medium chain) (Clathrin coat assembly protein AP47 homolog 2) (Clathrin coat-associated protein AP47 homolog 2) (Golgi adaptor AP-1 47 kDa protein homolog 2) (HA1 47 kDa subunit homolog 2) (Mu3B-adaptin) (P47B)	5	69927.3
P57081;P57081-2;P57081-3	P57081;P57081-2;P57081-3	WDR4_HUMAN	WDR4	P57081	tRNA (guanine-N(7)-)-methyltransferase non-catalytic subunit WDR4 (Protein Wuho homolog) (hWH) (WD repeat-containing protein 4)	3	69949.1
O95714	O95714;A0A0J9YVP0;A0A3B3IRP6	HERC2_HUMAN	HERC2	O95714	E3 ubiquitin-protein ligase HERC2 (EC 2.3.2.26) (HECT domain and RCC1-like domain-containing protein 2) (HECT-type E3 ubiquitin transferase HERC2)	4	70036.3
O75165	O75165	DJC13_HUMAN	DNAJC13	O75165	DnaJ homolog subfamily C member 13 (Required for receptor-mediated endocytosis 8) (RME-8)	8	70176.3
O60443;O60443-3	O60443;O60443-3;C9JSR4;H7C147	GSDME_HUMAN	GSDME	O60443	Gasdermin-E (Inversely correlated with estrogen receptor expression 1) (ICERE-1) (Non-syndromic hearing impairment protein 5) [Cleaved into: Gasdermin-E, N-terminal (GSDME-NT); Gasdermin-E, C-terminal (GSDME-CT)]	4	70179.4
Q9H3K6	Q9H3K6;A0A499FJE1	BOLA2_HUMAN	BOLA2	Q9H3K6	BolA-like protein 2	4	70285.4
P35244	P35244;B5MC59	RFA3_HUMAN	RPA3	P35244	Replication protein A 14 kDa subunit (RP-A p14) (Replication factor A protein 3) (RF-A protein 3)	4	70310.7
Q96S44	Q96S44;Q5JZ02	PRPK_HUMAN	TP53RK	Q96S44	EKC/KEOPS complex subunit TP53RK (EC 3.6.-.-) (Atypical serine/threonine protein kinase TP53RK) (Nori-2) (TP53-regulating kinase) (EC 2.7.11.1) (p53-related protein kinase)	3	70328.4
Q96EP5;Q96EP5-2	Q96EP5;K7EK33;K7EQ02;K7EQ55;Q96EP5-2	DAZP1_HUMAN	DAZAP1	Q96EP5	DAZ-associated protein 1 (Deleted in azoospermia-associated protein 1)	4	70379.5
Q9GZZ9	Q9GZZ9;A0A804HJ86;E7EQ61;E7EWE1	UBA5_HUMAN	UBA5	Q9GZZ9	Ubiquitin-like modifier-activating enzyme 5 (Ubiquitin-activating enzyme 5) (ThiFP1) (UFM1-activating enzyme) (Ubiquitin-activating enzyme E1 domain-containing protein 1)	4	70379.9
Streptavidin	Streptavidin	(S.avidinii)	(S.avidinii)	Streptavidin	Contaminant	2	70417.1
Q14332	Q14332	FZD2_HUMAN	FZD2	Q14332	Frizzled-2 (Fz-2) (hFz2) (FzE2)	2	70520.1
Q684P5-2	Q684P5-2	RPGP2_HUMAN	RAP1GAP2	Q684P5-2	Rap1 GTPase-activating protein 2 (Rap1GAP2) (GTPase-activating Rap/Ran-GAP domain-like protein 4)	9	70607.7
Q9Y646	Q9Y646	CBPQ_HUMAN	CPQ	Q9Y646	Carboxypeptidase Q (EC 3.4.17.-) (Lysosomal dipeptidase) (Plasma glutamate carboxypeptidase)	4	70660.7
Q9ULH1	Q9ULH1;A0A0A0MRE5	ASAP1_HUMAN	ASAP1	Q9ULH1	Arf-GAP with SH3 domain, ANK repeat and PH domain-containing protein 1 (130 kDa phosphatidylinositol 4,5-bisphosphate-dependent ARF1 GTPase-activating protein) (ADP-ribosylation factor-directed GTPase-activating protein 1) (ARF GTPase-activating protein 1) (Development and differentiation-enhancing factor 1) (DEF-1) (Differentiation-enhancing factor 1) (PIP2-dependent ARF1 GAP)	15	70747.1
P49454	P49454	CENPF_HUMAN	CENPF	P49454	Centromere protein F (CENP-F) (AH antigen) (Kinetochore protein CENPF) (Mitosin)	5	70815.7
Q9ULP0;Q9ULP0-2;Q9ULP0-3;Q9ULP0-4;Q9ULP0-5;Q9ULP0-6;Q9ULP0-7;Q9ULP0-8	Q9ULP0;Q9ULP0-2;Q9ULP0-3;Q9ULP0-4;Q9ULP0-5;Q9ULP0-6;Q9ULP0-7;Q9ULP0-8;B7Z9X4	NDRG4_HUMAN	NDRG4	Q9ULP0	Protein NDRG4 (Brain development-related molecule 1) (N-myc downstream-regulated gene 4 protein) (Vascular smooth muscle cell-associated protein 8) (SMAP-8)	7	70854
Q9Y237;Q9Y237-2	Q9Y237;Q9Y237-2;A0A494C021;H0Y4T6;H0Y610;H0Y8P6;J3KMW3;Q9Y237-3	PIN4_HUMAN	PIN4	Q9Y237	Peptidyl-prolyl cis-trans isomerase NIMA-interacting 4 (EC 5.2.1.8) (Parvulin-14) (Par14) (hPar14) (Parvulin-17) (Par17) (hPar17) (Peptidyl-prolyl cis-trans isomerase Pin4) (PPIase Pin4) (Peptidyl-prolyl cis/trans isomerase EPVH) (hEPVH) (Rotamase Pin4)	5	70950.8
Q15126	Q15126	PMVK_HUMAN	PMVK	Q15126	Phosphomevalonate kinase (PMKase) (hPMK) (EC 2.7.4.2)	4	70951.4
Q7KZI7;Q7KZI7-10;Q7KZI7-11;Q7KZI7-12;Q7KZI7-13;Q7KZI7-14;Q7KZI7-15;Q7KZI7-16;Q7KZI7-2;Q7KZI7-3;Q7KZI7-4;Q7KZI7-5;Q7KZI7-6;Q7KZI7-7;Q7KZI7-8;Q7KZI7-9	P27448;Q7KZI7;Q96L34;Q9P0L2;Q7KZI7-10;Q7KZI7-11;Q7KZI7-12;Q7KZI7-13;Q7KZI7-14;Q7KZI7-15;Q7KZI7-16;Q7KZI7-2;Q7KZI7-3;Q7KZI7-4;Q7KZI7-5;Q7KZI7-6;Q7KZI7-7;Q7KZI7-8;Q7KZI7-9;A0A087X0I6;E7ETY4;E9PC69;P27448-2;P27448-3;P27448-4;P27448-6;P27448-7;P27448-8;A0A0A0MRU9;A0A7I2V2N8;A0A7I2V2U9;A0A7I2V3B9;A0A7I2V409;A0A7I2V4G7;A0A7I2V4K8;A0A7I2V4L1;A0A7I2V549;A0A7I2V5G3;A0A7I2V602;A0A7I2V639;A0A7I2YQC1;A0A7I2Y…	MARK2_HUMAN	MARK2	Q7KZI7	Serine/threonine-protein kinase MARK2 (EC 2.7.11.1) (EC 2.7.11.26) (ELKL motif kinase 1) (EMK-1) (MAP/microtubule affinity-regulating kinase 2) (PAR1 homolog) (PAR1 homolog b) (Par-1b) (Par1b)	3	70988.1
P21291	P21291;E9PND2;E9PP21;E9PS42	CSRP1_HUMAN	CSRP1	P21291	Cysteine and glycine-rich protein 1 (Cysteine-rich protein 1) (CRP) (CRP1) (Epididymis luminal protein 141) (HEL-141)	6	71089
Q96KG9;Q96KG9-2;Q96KG9-3;Q96KG9-4;Q96KG9-5;Q96KG9-6	Q96KG9;Q96KG9-4;Q96KG9-2;Q96KG9-3;Q96KG9-5;Q96KG9-6;E9PK59;E9PPN3;E9PS17	SCYL1_HUMAN	SCYL1	Q96KG9	N-terminal kinase-like protein (Coated vesicle-associated kinase of 90 kDa) (SCY1-like protein 1) (Telomerase regulation-associated protein) (Telomerase transcriptional element-interacting factor) (Teratoma-associated tyrosine kinase)	6	71232.4
O00148	O00148;K7EQN7;O00148-2;O00148-3;A0A0D9SEM9	DX39A_HUMAN	DDX39A	O00148	ATP-dependent RNA helicase DDX39A (EC 3.6.4.13) (DEAD box protein 39) (Nuclear RNA helicase URH49)	2	71275.2
P63098	P63098;D3YTA9;F6U1T9;H7BYZ3	CANB1_HUMAN	PPP3R1	P63098	Calcineurin subunit B type 1 (Protein phosphatase 2B regulatory subunit 1) (Protein phosphatase 3 regulatory subunit B alpha isoform 1)	7	71330
Q9BZF1;Q9BZF1-2;Q9BZF1-3	Q9BZF1;F8VQX7;F8VUA7;Q9BZF1-2;Q9BZF1-3	OSBL8_HUMAN	OSBPL8	Q9BZF1	Oxysterol-binding protein-related protein 8 (ORP-8) (OSBP-related protein 8)	9	71396.2
Q99519	Q99519	NEUR1_HUMAN	NEU1	Q99519	Sialidase-1 (EC 3.2.1.18) (Acetylneuraminyl hydrolase) (G9 sialidase) (Lysosomal sialidase) (N-acetyl-alpha-neuraminidase 1)	8	71423.2
Q7LG56;Q7LG56-6	Q7LG56;Q7LG56-5;Q7LG56-6;H0YAV1	RIR2B_HUMAN	RRM2B	Q7LG56	Ribonucleoside-diphosphate reductase subunit M2 B (EC 1.17.4.1) (TP53-inducible ribonucleotide reductase M2 B) (p53-inducible ribonucleotide reductase small subunit 2-like protein) (p53R2)	5	71435.2
O75915	O75915;C9JQU6;F8WF33;F8WF90	PRAF3_HUMAN	ARL6IP5	O75915	PRA1 family protein 3 (ADP-ribosylation factor-like protein 6-interacting protein 5) (ARL-6-interacting protein 5) (Aip-5) (Cytoskeleton-related vitamin A-responsive protein) (Dermal papilla-derived protein 11) (GTRAP3-18) (Glutamate transporter EAAC1-interacting protein) (JM5) (Prenylated Rab acceptor protein 2) (Protein JWa) (Putative MAPK-activating protein PM27)	2	71516.7
P20930	P20930	FILA_HUMAN	FLG	P20930	Filaggrin	2	71622.9
Q96FZ7	Q96FZ7;I3L3E4;I3L4A1;I3L4G8	CHMP6_HUMAN	CHMP6	Q96FZ7	Charged multivesicular body protein 6 (Chromatin-modifying protein 6) (Vacuolar protein sorting-associated protein 20) (Vps20) (hVps20)	4	71688.6
A0A994J4N8;A0A994J5C3	A0A994J4N8;A0A994J5C3	A0A994J4N8_HUMAN;A0A994J5C3_HUMAN	NRXN2	A0A994J4N8	Neurexin 2	2	71696.9
Q9P0J1;Q9P0J1-2	Q9P0J1;Q9P0J1-2	PDP1_HUMAN	PDP1	Q9P0J1	[Pyruvate dehydrogenase [acetyl-transferring]]-phosphatase 1, mitochondrial (PDP 1) (EC 3.1.3.43) (Protein phosphatase 2C) (Pyruvate dehydrogenase phosphatase catalytic subunit 1) (PDPC 1)	4	71826.5
Q9UJS0;Q9UJS0-2	Q9UJS0;Q9UJS0-2	S2513_HUMAN	SLC25A13	Q9UJS0	Electrogenic aspartate/glutamate antiporter SLC25A13, mitochondrial (Calcium-binding mitochondrial carrier protein Aralar2) (ARALAR-related gene 2) (ARALAR2) (Citrin) (Mitochondrial aspartate glutamate carrier 2) (Solute carrier family 25 member 13)	10	71886.7
Q9NVH6;Q9NVH6-7;Q9NVH6-8	Q9NVH6;Q9NVH6-2;Q9NVH6-3;Q9NVH6-4;Q9NVH6-5;Q9NVH6-6;Q9NVH6-7;Q9NVH6-8	TMLH_HUMAN	TMLHE	Q9NVH6	Trimethyllysine dioxygenase, mitochondrial (EC 1.14.11.8) (Epsilon-trimethyllysine 2-oxoglutarate dioxygenase) (Epsilon-trimethyllysine hydroxylase) (TML hydroxylase) (TML-alpha-ketoglutarate dioxygenase) (TML dioxygenase) (TMLD)	8	71897.2
Q5GH72	Q5GH72	XKR7_HUMAN	XKR7	Q5GH72	XK-related protein 7	5	72019.5
Q8N9R8;Q8N9R8-2	Q8N9R8;Q8N9R8-2	SCAI_HUMAN	SCAI	Q8N9R8	Protein SCAI (Suppressor of cancer cell invasion protein)	14	72055
Q9NPP4	Q9NPP4;A0A499FIV7	NLRC4_HUMAN	NLRC4	Q9NPP4	NLR family CARD domain-containing protein 4 (CARD, LRR, and NACHT-containing protein) (CED-4-like protein Clan) (Caspase recruitment domain-containing protein 12) (Ice protease-activating factor) (Ipaf)	2	72064.4
O95295	O95295	SNAPN_HUMAN	SNAPIN	O95295	SNARE-associated protein Snapin (Biogenesis of lysosome-related organelles complex 1 subunit 7) (BLOC-1 subunit 7) (Synaptosomal-associated protein 25-binding protein) (SNAP-associated protein)	3	72107.5
Q9GZZ1	Q9GZZ1;Q9GZZ1-2;B0AZT5;C9J5D1;E7EQ69	NAA50_HUMAN	NAA50	Q9GZZ1	N-alpha-acetyltransferase 50 (hNaa50p) (EC 2.3.1.258) (N-acetyltransferase 13) (N-acetyltransferase 5) (hNAT5) (N-acetyltransferase san homolog) (hSAN) (N-epsilon-acetyltransferase 50) (EC 2.3.1.-) (NatE catalytic subunit)	10	72119.9
Q8WW59	Q8WW59	SPRY4_HUMAN	SPRYD4	Q8WW59	SPRY domain-containing protein 4	5	72198.2
Q9BVM2	Q9BVM2;Q5JQQ4	DPCD_HUMAN	DPCD	Q9BVM2	Protein DPCD	3	72413.9
Q92552;Q92552-2	Q92552;G5EA06;Q92552-2;A0A8Q3SHR4;A0A8Q3WK88;A0A8Q3WKF1;A0A8Q3WKI2;A0A8Q3WKZ8;A0A8Q3WL16;D6RH20	RT27_HUMAN	MRPS27	Q92552	Small ribosomal subunit protein mS27 (28S ribosomal protein S27, mitochondrial) (MRP-S27) (S27mt) (Mitochondrial ribosomal protein S27)	7	72464.6
Q9P2E9	Q9P2E9;A2A2S5	RRBP1_HUMAN	RRBP1	Q9P2E9	Ribosome-binding protein 1 (180 kDa ribosome receptor homolog) (RRp) (ES/130-related protein) (Ribosome receptor protein)	31	72639.9
Q9Y6Y0	Q9Y6Y0	NS1BP_HUMAN	IVNS1ABP	Q9Y6Y0	Influenza virus NS1A-binding protein (NS1-BP) (NS1-binding protein) (Aryl hydrocarbon receptor-associated protein 3) (Kelch-like protein 39)	4	72674.9
O95822;O95822-2	O95822;O95822-2	DCMC_HUMAN	MLYCD	O95822	Malonyl-CoA decarboxylase, mitochondrial (MCD) (EC 4.1.1.9)	11	72709.8
P42345	P42345;A0A8V8TRG9;A0A8V8TQ52;A0A8V8TQM6;A0A8V8TQP2;A0A8V8TR74	MTOR_HUMAN	MTOR	P42345	Serine/threonine-protein kinase mTOR (EC 2.7.11.1) (FK506-binding protein 12-rapamycin complex-associated protein 1) (FKBP12-rapamycin complex-associated protein) (Mammalian target of rapamycin) (mTOR) (Mechanistic target of rapamycin) (Rapamycin and FKBP12 target 1) (Rapamycin target protein 1)	2	72739.3
Q96RE7	Q96RE7;K7ENW4	NACC1_HUMAN	NACC1	Q96RE7	Nucleus accumbens-associated protein 1 (NAC-1) (BTB/POZ domain-containing protein 14B)	4	72767.7
Q8N954	Q8N954;A0A6I8PRS5	GPT11_HUMAN	GPATCH11	Q8N954	G patch domain-containing protein 11 (Coiled-coil domain-containing protein 75)	4	72863.3
Q9BVS5	Q9BVS5;F8WDR2	TR61B_HUMAN	TRMT61B	Q9BVS5	tRNA (adenine(58)-N(1))-methyltransferase, mitochondrial (EC 2.1.1.220) (mRNA methyladenosine-N(1)-methyltransferase) (EC 2.1.1.-)	12	73030.1
Q9HAT2;Q9HAT2-2	Q9HAT2;Q9HAT2-2	SIAE_HUMAN	SIAE	Q9HAT2	Sialate O-acetylesterase (EC 3.1.1.53) (H-Lse) (Sialic acid-specific 9-O-acetylesterase)	2	73034.8
Q16656;Q16656-4	Q16656;Q16656-4;Q16656-3	NRF1_HUMAN	NRF1	Q16656	Nuclear respiratory factor 1 (NRF-1) (Alpha palindromic-binding protein) (Alpha-pal)	3	73041.5
Q9NY12;Q9NY12-2	Q9NY12;Q9NY12-2	GAR1_HUMAN	GAR1	Q9NY12	H/ACA ribonucleoprotein complex subunit 1 (Nucleolar protein family A member 1) (snoRNP protein GAR1)	8	73100.9
Q13797	Q13797;E9PDS3	ITA9_HUMAN	ITGA9	Q13797	Integrin alpha-9 (Integrin alpha-RLC)	5	73112.6
Q8IVD9	Q8IVD9	NUDC3_HUMAN	NUDCD3	Q8IVD9	NudC domain-containing protein 3	9	73177.9
Q86TP1;Q86TP1-2;Q86TP1-3;Q86TP1-4;Q86TP1-5;Q86TP1-6;Q86TP1-7	Q86TP1;Q86TP1-2;Q86TP1-3;Q86TP1-4;Q86TP1-5;Q86TP1-6;Q86TP1-7;A0A3B3ITN0;Q5SZG1	PRUN1_HUMAN	PRUNE1	Q86TP1	Exopolyphosphatase PRUNE1 (EC 3.6.1.1) (Drosophila-related expressed sequence 17) (DRES-17) (DRES17) (HTcD37) (Protein prune homolog 1) (hPrune)	2	73182.8
Q53HC9	Q53HC9;A8MUM1;C9JVR6	EIPR1_HUMAN	EIPR1	Q53HC9	EARP and GARP complex-interacting protein 1 (Endosome-associated recycling protein-interacting protein) (Golgi-associated retrograde protein-interacting protein) (Tumor-suppressing STF cDNA 1 protein) (Tumor-suppressing subchromosomal transferable fragment candidate gene 1 protein)	4	73307.7
Q8IUF8	Q8IUF8;Q8IUF8-3	RIOX2_HUMAN	RIOX2	Q8IUF8	Ribosomal oxygenase 2 (60S ribosomal protein L27a histidine hydroxylase) (Bifunctional lysine-specific demethylase and histidyl-hydroxylase MINA) (EC 1.14.11.79) (Histone lysine demethylase MINA) (MYC-induced nuclear antigen) (Mineral dust-induced gene protein) (Nucleolar protein 52) (Ribosomal oxygenase MINA) (ROX)	6	73308.9
Q9NUU7;Q9NUU7-2;Q9UMR2;Q9UMR2-2;Q9UMR2-3;Q9UMR2-4	Q9NUU7;Q9UMR2;F6QDS0;H3BQK0;Q9NUU7-2;Q9UMR2-2;Q9UMR2-3;Q9UMR2-4;I3L0H8;I3L352	DD19A_HUMAN;DD19B_HUMAN	DDX19A;DDX19B	Q9NUU7	ATP-dependent RNA helicase DDX19A (EC 3.6.4.13) (DDX19-like protein) (DEAD box protein 19A)	2	73351.4
A1X283	A1X283;G3V144;A0A1B0GUF2	SPD2B_HUMAN	SH3PXD2B	A1X283	SH3 and PX domain-containing protein 2B (Adapter protein HOFI) (Factor for adipocyte differentiation 49) (Tyrosine kinase substrate with four SH3 domains)	4	73365.1
O43837;O43837-2;O43837-3	O43837;A0A087WZN1;A0A087X2E5;O43837-2;O43837-3;A0A0D9SG66	IDH3B_HUMAN	IDH3B	O43837	Isocitrate dehydrogenase [NAD] subunit beta, mitochondrial (Isocitric dehydrogenase subunit beta) (NAD(+)-specific ICDH subunit beta)	2	73471.9
O95985;O95985-2;O95985-3	O95985;H0Y6W0;O95985-2;O95985-3	TOP3B_HUMAN	TOP3B	O95985	DNA topoisomerase 3-beta-1 (EC 5.6.2.1) (DNA topoisomerase III beta-1)	5	73517
Q8IYB8	Q8IYB8	SUV3_HUMAN	SUPV3L1	Q8IYB8	ATP-dependent RNA helicase SUPV3L1, mitochondrial (EC 3.6.4.13) (Suppressor of var1 3-like protein 1) (SUV3-like protein 1)	12	73543.3
P86790;P86791	P86791;P86790;F8WD66	CCZ1B_HUMAN;CCZ1_HUMAN	CCZ1;CCZ1B	P86790	Vacuolar fusion protein CCZ1 homolog B (Vacuolar fusion protein CCZ1 homolog-like)	4	73568
O00186	O00186	STXB3_HUMAN	STXBP3	O00186	Syntaxin-binding protein 3 (Platelet Sec1 protein) (PSP) (Protein unc-18 homolog 3) (Unc18-3) (Protein unc-18 homolog C) (Unc-18C)	6	73568.8
Q15542	Q15542	TAF5_HUMAN	TAF5	Q15542	Transcription initiation factor TFIID subunit 5 (Transcription initiation factor TFIID 100 kDa subunit) (TAF(II)100) (TAFII-100) (TAFII100)	9	73830.9
Q86YM7	Q86YM7;Q86YM6;Q86YM7-2	HOME1_HUMAN	HOMER1	Q86YM7	Homer protein homolog 1 (Homer-1)	3	73897.8
Q9UKV3;Q9UKV3-2;Q9UKV3-3;Q9UKV3-5	Q9UKV3;E7EQT4;G3V3B0;Q9UKV3-2;Q9UKV3-3;Q9UKV3-5;S4R3H4	ACINU_HUMAN	ACIN1	Q9UKV3	Apoptotic chromatin condensation inducer in the nucleus (Acinus)	2	73919.2
P55145	P55145	MANF_HUMAN	MANF	P55145	Mesencephalic astrocyte-derived neurotrophic factor (Arginine-rich protein) (Protein ARMET)	3	74071.2
P39880;P39880-2;P39880-3;P39880-4;P39880-5;P39880-6;Q13948;Q13948-10	P39880;Q13948;P39880-2;P39880-3;P39880-4;P39880-5;P39880-6;P39880-9;Q13948-10;Q13948-2;Q13948-9;A0A2R8Y852;A0A2R8YDI1;A0A2R8Y8D0	CASP_HUMAN;CUX1_HUMAN	CUX1	P39880	Homeobox protein cut-like 1 (CCAAT displacement protein) (CDP) (CDP/Cux p200) (Homeobox protein cux-1) [Cleaved into: CDP/Cux p110]	17	74142.8
P60520	P60520;H3BSM5	GBRL2_HUMAN	GABARAPL2	P60520	Gamma-aminobutyric acid receptor-associated protein-like 2 (GABA(A) receptor-associated protein-like 2) (Ganglioside expression factor 2) (GEF-2) (General protein transport factor p16) (Golgi-associated ATPase enhancer of 16 kDa) (GATE-16) (MAP1 light chain 3-related protein)	4	74280.2
Q9Y3E0	Q9Y3E0;F5H6U7;G3V1U5	GOT1B_HUMAN	GOLT1B	Q9Y3E0	Vesicle transport protein GOT1B (Germ cell tumor 2) (Golgi transport 1 homolog B) (Putative NF-kappa-B-activating protein 470) (hGOT1a)	4	74313.2
Q969H8	Q969H8;M0QXF7;M0QYN0	MYDGF_HUMAN	MYDGF	Q969H8	Myeloid-derived growth factor (MYDGF)	5	74382.5
Q9NTG7	Q9NTG7;E9PK80;E9PN58;Q9NTG7-2;E9PM75;E9PNA0	SIR3_HUMAN	SIRT3	Q9NTG7	NAD-dependent protein deacetylase sirtuin-3, mitochondrial (hSIRT3) (EC 2.3.1.286) (Regulatory protein SIR2 homolog 3) (SIR2-like protein 3)	5	74406.8
Q9UKF7;Q9UKF7-2	Q9UKF7;Q9UKF7-2;A0A0C4DGP0	PITC1_HUMAN	PITPNC1	Q9UKF7	Cytoplasmic phosphatidylinositol transfer protein 1 (Mammalian rdgB homolog beta) (M-rdgB beta) (MrdgBbeta) (Retinal degeneration B homolog beta) (RdgBbeta)	5	74439.5
O95232	O95232;J3KPP4;O95232-2;C9JL41;D6RDI2;H7C5U7	LC7L3_HUMAN	LUC7L3	O95232	Luc7-like protein 3 (Cisplatin resistance-associated-overexpressed protein) (Luc7A) (Okadaic acid-inducible phosphoprotein OA48-18) (cAMP regulatory element-associated protein 1) (CRE-associated protein 1) (CREAP-1)	6	74534
Q5JVF3;Q5JVF3-2;Q5JVF3-3;Q5JVF3-4	Q5JVF3;Q5JVF3-2;Q5JVF3-3;Q5JVF3-4	PCID2_HUMAN	PCID2	Q5JVF3	PCI domain-containing protein 2 (CSN12-like protein)	8	74726.4
P78537;P78537-2	P78537;A0A087WSV2;F8VP73;F8W036;F8W099;F8W606;G8JLQ3;P78537-2	BL1S1_HUMAN	BLOC1S1	P78537	Biogenesis of lysosome-related organelles complex 1 subunit 1 (BLOC-1 subunit 1) (GCN5-like protein 1) (Protein RT14)	5	74763.4
Q13148	Q13148;A0A087WX29;A0A0A0N0M3;A0A087WV68;A0A087WXQ5;A0A087WYY0;A0A087X260;B1AKP7;G3V162;K7EJM5;K7EN94	TADBP_HUMAN	TARDBP	Q13148	TAR DNA-binding protein 43 (TDP-43)	6	74780.1
Q86YS7;Q86YS7-2;Q86YS7-3;Q86YS7-4	Q86YS7;Q86YS7-2;Q86YS7-3;Q86YS7-4;Q86YS7-5;H0YFC4	C2CD5_HUMAN	C2CD5	Q86YS7	C2 domain-containing protein 5 (C2 domain-containing phosphoprotein of 138 kDa)	16	74815.8
O75694;O75694-2	O75694;E9PF10;O75694-2	NU155_HUMAN	NUP155	O75694	Nuclear pore complex protein Nup155 (155 kDa nucleoporin) (Nucleoporin Nup155)	10	74893.9
Q14691	Q14691;A0A8Q3SIY5;A0A8Q3SJ10;A0A8Q3WLK7;A0A8Q3WLL7;A0A8Q3WM37;A0A8Q3WMM5	PSF1_HUMAN	GINS1	Q14691	DNA replication complex GINS protein PSF1 (GINS complex subunit 1)	4	74930.8
P55196;P55196-2;P55196-5;P55196-6	P55196;A8MQ02;J3KN01;P55196-1;P55196-2;P55196-3;P55196-5;P55196-6;Q5TIG5;A0A804HJ20;H0Y8U8	AFAD_HUMAN	AFDN	P55196	Afadin (ALL1-fused gene from chromosome 6 protein) (Protein AF-6) (Afadin adherens junction formation factor)	11	74935.2
Q6STE5;Q6STE5-2	Q6STE5;Q6STE5-2	SMRD3_HUMAN	SMARCD3	Q6STE5	SWI/SNF-related matrix-associated actin-dependent regulator of chromatin subfamily D member 3 (60 kDa BRG-1/Brm-associated factor subunit C) (BRG1-associated factor 60C) (BAF60C)	10	74982.1
Q8IZ73	Q8IZ73;Q8IZ73-2	RUSD2_HUMAN	RPUSD2	Q8IZ73	Pseudouridylate synthase RPUSD2 (EC 5.4.99.-) (RNA pseudouridylate synthase domain-containing protein 2)	6	75187.5
Q6UWY0	Q6UWY0;D6RBR4;E9PGI0;H0Y9F6	ARSK_HUMAN	ARSK	Q6UWY0	Arylsulfatase K (ASK) (EC 3.1.6.1) (Glucuronate-2-sulfatase) (EC 3.1.6.18) (Telethon sulfatase)	6	75238.7
Q92609;Q92609-2	Q92609;C9J3F6;Q92609-2	TBCD5_HUMAN	TBC1D5	Q92609	TBC1 domain family member 5	15	75258.3
P23280;P23280-3	P23280;P23280-3	CAH6_HUMAN	CA6	P23280	Carbonic anhydrase 6 (EC 4.2.1.1) (Carbonate dehydratase VI) (Carbonic anhydrase VI) (CA-VI) (Salivary carbonic anhydrase) (Secreted carbonic anhydrase)	2	75367.2
Q08378;Q08378-2	Q08378;Q08378-2;A0A8I5KQ98;A0A8I5KQH9;A0A8I5KSF0;A0A8I5KTE5;A0A8I5KWY9;A0A8I5KXF8;A0A8I5QKX6	GOGA3_HUMAN	GOLGA3	Q08378	Golgin subfamily A member 3 (Golgi complex-associated protein of 170 kDa) (GCP170) (Golgin-160)	9	75419.6
P13984	P13984	T2FB_HUMAN	GTF2F2	P13984	General transcription factor IIF subunit 2 (General transcription factor IIF 30 kDa subunit) (Transcription initiation factor IIF subunit beta) (TFIIF-beta) (Transcription initiation factor RAP30)	2	75438
Q86XK2;Q86XK2-5;Q86XK2-6	Q86XK2;A0A804HK63;Q86XK2-2;Q86XK2-3;Q86XK2-5;Q86XK2-6;H0YAV3	FBX11_HUMAN	FBXO11	Q86XK2	F-box only protein 11 (Protein arginine N-methyltransferase 9) (Vitiligo-associated protein 1) (VIT-1)	5	75450.3
Q9H0B6	Q9H0B6;A8MX29;E9PM83;E9PQ02;C9JHT2;E9PI24;E9PP09;Q9H0B6-2	KLC2_HUMAN	KLC2	Q9H0B6	Kinesin light chain 2 (KLC 2)	5	75557.5
Q13228;Q13228-2;Q13228-3;Q13228-4	Q13228;Q13228-2;Q13228-3;Q13228-4	SBP1_HUMAN	SELENBP1	Q13228	Methanethiol oxidase (MTO) (EC 1.8.3.4) (56 kDa selenium-binding protein) (SBP56) (SP56) (Selenium-binding protein 1)	7	75590.2
Q53H47;Q53H47-3	Q53H47;Q53H47-3	SETMR_HUMAN	SETMAR	Q53H47	Histone-lysine N-methyltransferase SETMAR (SET domain and mariner transposase fusion protein) (Metnase) [Includes: Histone-lysine N-methyltransferase (EC 2.1.1.357); Transposon Hsmar1 transposase (EC 3.1.-.-)]	16	75628
Q8WUM0	Q8WUM0	NU133_HUMAN	NUP133	Q8WUM0	Nuclear pore complex protein Nup133 (133 kDa nucleoporin) (Nucleoporin Nup133)	12	75687.4
Q9H1Y0	Q9H1Y0;A0A2R8Y718;L7UQJ2	ATG5_HUMAN	ATG5	Q9H1Y0	Autophagy protein 5 (APG5-like) (Apoptosis-specific protein)	7	75712.3
Q9UI42;Q9UI42-2	Q9UI42;Q9UI42-2;B7Z5J4	CBPA4_HUMAN	CPA4	Q9UI42	Carboxypeptidase A4 (EC 3.4.17.-) (Carboxypeptidase A3)	2	75739.8
Q13112	Q13112	CAF1B_HUMAN	CHAF1B	Q13112	Chromatin assembly factor 1 subunit B (CAF-1 subunit B) (Chromatin assembly factor I p60 subunit) (CAF-I 60 kDa subunit) (CAF-I p60) (M-phase phosphoprotein 7)	4	75749.6
Q16512;Q16512-2	Q16512;Q16512-2;K7EL10	PKN1_HUMAN	PKN1	Q16512	Serine/threonine-protein kinase N1 (EC 2.7.11.13) (Protease-activated kinase 1) (PAK-1) (Protein kinase C-like 1) (Protein kinase C-like PKN) (Protein kinase PKN-alpha) (Protein-kinase C-related kinase 1) (Serine-threonine protein kinase N)	4	75789
Q04941	Q04941	PLP2_HUMAN	PLP2	Q04941	Proteolipid protein 2 (Differentiation-dependent protein A4) (Intestinal membrane A4 protein)	2	75846.1
Q14669;Q14669-2;Q14669-3;Q14669-4	Q14669;A0A6Q8PGG9;A0A6Q8PHK0;A0A994J4J0;A0A994J4J6;A0A994J569;A0A994J755;C9JLD7;H7C1L9;Q14669-2;Q14669-3;Q14669-4	TRIPC_HUMAN	TRIP12	Q14669	E3 ubiquitin-protein ligase TRIP12 (EC 2.3.2.26) (E3 ubiquitin-protein ligase for Arf) (ULF) (HECT-type E3 ubiquitin transferase TRIP12) (Thyroid receptor-interacting protein 12) (TR-interacting protein 12) (TRIP-12)	17	75884.4
Q9Y2W1	Q9Y2W1;A0A3B3ITZ9	TR150_HUMAN	THRAP3	Q9Y2W1	Thyroid hormone receptor-associated protein 3 (BCLAF1 and THRAP3 family member 2) (Thyroid hormone receptor-associated protein complex 150 kDa component) (Trap150)	18	75985.7
P26374	P24386;P26374	RAE2_HUMAN	CHML	P26374	Rab proteins geranylgeranyltransferase component A 2 (Choroideremia-like protein) (Rab escort protein 2) (REP-2)	12	76000.1
Q9Y371;Q9Y371-2;Q9Y371-3	Q9Y371;A0A087WW40;A0A994J549;Q9Y371-2;Q9Y371-3	SHLB1_HUMAN	SH3GLB1	Q9Y371	Endophilin-B1 (Bax-interacting factor 1) (Bif-1) (SH3 domain-containing GRB2-like protein B1)	4	76017.9
A0A5F9ZHW1;F6SFB5	A0A5F9ZHW1;F6SFB5	A0A5F9ZHW1_HUMAN;F6SFB5_HUMAN	AP1S2	A0A5F9ZHW1	AP complex subunit sigma	3	76118.4
Q8WV92	Q8WV92;B8ZZL5;H7C3Q6	MITD1_HUMAN	MITD1	Q8WV92	MIT domain-containing protein 1	4	76454.4
Q9NY35;Q9NY35-2	Q9NY35;Q9NY35-2;A0A0R4J2F2;D6R9S8;D6RA76;D6RC11;D6RCE6;D6RCR8;D6RDI6;D6RDP6;D6RDY1;D6RFX6;D6RHU6;D6RIU2;H0Y8T9	CLDN1_HUMAN	CLDND1	Q9NY35	Claudin domain-containing protein 1 (Membrane protein GENX-3745)	2	76468.5
O60518	O60518	RNBP6_HUMAN	RANBP6	O60518	Ran-binding protein 6 (RanBP6)	8	76503.4
Q5MNZ6	Q5MNZ6;I3L1D0;I3L4L8;I3L4S6	WIPI3_HUMAN	WDR45B	Q5MNZ6	WD repeat domain phosphoinositide-interacting protein 3 (WIPI-3) (WD repeat-containing protein 45-like) (WDR45-like protein) (WD repeat-containing protein 45B) (WIPI49-like protein)	4	76542.4
Q01973	Q01973	ROR1_HUMAN	ROR1	Q01973	Inactive tyrosine-protein kinase transmembrane receptor ROR1 (Neurotrophic tyrosine kinase, receptor-related 1)	9	76570.8
Q07157;Q07157-2	Q07157;A0A087X0K9;G3V1L9;G5E9E7;Q07157-2;A0A0G2JNH2;A0A7I2V5U5	ZO1_HUMAN	TJP1	Q07157	Tight junction protein ZO-1 (Tight junction protein 1) (Zona occludens protein 1) (Zonula occludens protein 1)	18	76577.9
Q9Y6D6	Q9Y6D6;E5RIF2	BIG1_HUMAN	ARFGEF1	Q9Y6D6	Brefeldin A-inhibited guanine nucleotide-exchange protein 1 (Brefeldin A-inhibited GEP 1) (ADP-ribosylation factor guanine nucleotide-exchange factor 1) (p200 ARF guanine nucleotide exchange factor) (p200 ARF-GEP1)	3	76596.4
Q9BS92	Q9BS92	NPS3B_HUMAN	NIPSNAP3B	Q9BS92	Protein NipSnap homolog 3B (NipSnap3B) (SNAP1)	5	76674.3
Q9H1B5	Q9H1B5;A0A0C4DFW8;B4DT06;Q9H1B5-2	XYLT2_HUMAN	XYLT2	Q9H1B5	Xylosyltransferase 2 (EC 2.4.2.26) (Peptide O-xylosyltransferase 1) (Xylosyltransferase II) (XT-II) (XylT-II)	5	76716.1
Q9NY27;Q9NY27-3	Q9NY27;C9IZ04;F8WDK3;Q9NY27-3	PP4R2_HUMAN	PPP4R2	Q9NY27	Serine/threonine-protein phosphatase 4 regulatory subunit 2	2	76778.7
Q9H7Z7	Q9H7Z7;A0A7I2V5T7;A0A7I2V5X6;A6NHH0;X6RJ95	PGES2_HUMAN	PTGES2	Q9H7Z7	Prostaglandin E synthase 2 (EC 5.3.99.3) (Membrane-associated prostaglandin E synthase-2) (mPGE synthase-2) (Microsomal prostaglandin E synthase 2) (mPGES-2) (Prostaglandin-H(2) E-isomerase) [Cleaved into: Prostaglandin E synthase 2 truncated form]	4	76781.1
Q8N8N7	Q8N8N7;G3V3Y1;G3V2R9	PTGR2_HUMAN	PTGR2	Q8N8N7	Prostaglandin reductase 2 (PRG-2) (EC 1.3.1.48) (15-oxoprostaglandin 13-reductase) (Zinc-binding alcohol dehydrogenase domain-containing protein 1)	6	76818.5
A0A3B3ITJ4	A0A3B3ITJ4	A0A3B3ITJ4_HUMAN	HNRNPL	A0A3B3ITJ4	Heterogeneous nuclear ribonucleoprotein L	4	77005.1
Q9NXH9;Q9NXH9-2	Q9NXH9;Q9NXH9-2;K7EQQ8	TRM1_HUMAN	TRMT1	Q9NXH9	tRNA (guanine(26)-N(2))-dimethyltransferase (EC 2.1.1.216) (tRNA 2,2-dimethylguanosine-26 methyltransferase) (tRNA(guanine-26,N(2)-N(2)) methyltransferase) (tRNA(m(2,2)G26)dimethyltransferase)	12	77006.3
Q9NR46;Q9NR46-2	Q9NR46;B7ZC38;B7ZC39;Q9NR46-2	SHLB2_HUMAN	SH3GLB2	Q9NR46	Endophilin-B2 (SH3 domain-containing GRB2-like protein B2)	8	77237.4
P46976;P46976-2;P46976-3	P46976;P46976-2;P46976-3;C9JQ42;G5E9W8	GLYG_HUMAN	GYG1	P46976	Glycogenin-1 (GN-1) (GN1) (EC 2.4.1.186)	2	77428.5
Q9NVZ3;Q9NVZ3-2;Q9NVZ3-3;Q9NVZ3-4	Q9NVZ3;Q9NVZ3-2;Q9NVZ3-3;Q9NVZ3-4;F6SKB8	NECP2_HUMAN	NECAP2	Q9NVZ3	Adaptin ear-binding coat-associated protein 2 (NECAP endocytosis-associated protein 2) (NECAP-2)	2	77439.7
P16220;P16220-1;P16220-3;P18846;P18846-2;Q03060-21;Q03060-23;Q03060-24;Q03060-26;Q03060-31;Q03060-32;Q03060-6;Q03060-8;Q03060-9	P16220;P18846;Q03060-21;Q03060-23;Q03060-24;Q03060-26;Q03060-31;Q03060-32;Q03060-6;Q03060-8;Q03060-9;E9PAR2;G5E998;P16220-1;P16220-3;P18846-2	ATF1_HUMAN;CREB1_HUMAN;CREM_HUMAN	ATF1;CREB1;CREM	P16220	Cyclic AMP-responsive element-binding protein 1 (CREB-1) (cAMP-responsive element-binding protein 1)	2	77455.2
Q13042;Q13042-2;Q13042-3;Q13042-4	Q13042;Q13042-2;Q13042-3;Q13042-4;A0A3B3ISD2;Q5T8C6	CDC16_HUMAN	CDC16	Q13042	Cell division cycle protein 16 homolog (Anaphase-promoting complex subunit 6) (APC6) (CDC16 homolog) (CDC16Hs) (Cyclosome subunit 6)	6	77500
Q9H9Y6;Q9H9Y6-2;Q9H9Y6-3;Q9H9Y6-4;Q9H9Y6-5	Q9H9Y6;Q9H9Y6-2;Q9H9Y6-3;Q9H9Y6-4;Q9H9Y6-5	RPA2_HUMAN	POLR1B	Q9H9Y6	DNA-directed RNA polymerase I subunit RPA2 (RNA polymerase I subunit 2) (EC 2.7.7.6) (DNA-directed RNA polymerase I 135 kDa polypeptide) (RPA135)	6	78003.4
Q92530	Q92530;Q5QPM7;Q5QPM9	PSMF1_HUMAN	PSMF1	Q92530	Proteasome inhibitor PI31 subunit (hPI31)	4	78007.6
Q7RTS9	Q7RTS9;A0A6Q8PF81;J3KRG4;J3KSF9;J3QQT7;J3QRF2;J3QSE7	DYM_HUMAN	DYM	Q7RTS9	Dymeclin (Dyggve-Melchior-Clausen syndrome protein)	5	78043.4
O94903	O94903;E5RFX7	PLPHP_HUMAN	PLPBP	O94903	Pyridoxal phosphate homeostasis protein (PLP homeostasis protein) (Proline synthase co-transcribed bacterial homolog protein) (Pyridoxal phosphate-binding protein)	7	78058
P09493-5	P09493-5;B7Z596;F5H7S3;H0YK48;H0YKJ4;H7BYY1;A0A494BZZ2;H0YN06	TPM1_HUMAN	TPM1	P09493-5	Tropomyosin alpha-1 chain (Alpha-tropomyosin) (Tropomyosin-1)	6	78095.7
P61916;P61916-2	P61916;E7EMS2;G3V2V8;G3V3D1;G3V3E8;H0YIZ1;J3KMY5;P61916-2	NPC2_HUMAN	NPC2	P61916	NPC intracellular cholesterol transporter 2 (Epididymal secretory protein E1) (Human epididymis-specific protein 1) (He1) (Niemann-Pick disease type C2 protein)	2	78163.7
P21127;P21127-10;P21127-12;P21127-2;P21127-3;P21127-4;P21127-5;P21127-6;P21127-8;P21127-9;Q9UQ88;Q9UQ88-10;Q9UQ88-2;Q9UQ88-3;Q9UQ88-4;Q9UQ88-5	P21127;Q13882;Q9UQ88;P21127-10;P21127-12;P21127-2;P21127-3;P21127-4;P21127-5;P21127-6;P21127-8;P21127-9;Q9UQ88-10;Q9UQ88-2;Q9UQ88-3;Q9UQ88-4;Q9UQ88-5;Q5QPR3;A0A0D9SEI3;A0A0D9SEN2;A0A0D9SER5;Q5QPR4	CD11A_HUMAN;CD11B_HUMAN	CDK11A;CDK11B	P21127	Cyclin-dependent kinase 11B (EC 2.7.11.22) (Cell division cycle 2-like protein kinase 1) (CLK-1) (Cell division protein kinase 11B) (Galactosyltransferase-associated protein kinase p58/GTA) (PITSLRE serine/threonine-protein kinase CDC2L1) (p58 CLK-1)	10	78171
Q14980-3;Q14980-4	Q14980;Q14980-3;Q14980-4	NUMA1_HUMAN	NUMA1	Q14980-3	Nuclear mitotic apparatus protein 1 (Nuclear matrix protein-22) (NMP-22) (Nuclear mitotic apparatus protein) (NuMA protein) (SP-H antigen)	2	78258.6
Q9Y6D9;Q9Y6D9-3;Q9Y6D9-4	Q9Y6D9;Q9Y6D9-4;Q9Y6D9-3	MD1L1_HUMAN	MAD1L1	Q9Y6D9	Mitotic spindle assembly checkpoint protein MAD1 (Mitotic arrest deficient 1-like protein 1) (MAD1-like protein 1) (Mitotic checkpoint MAD1 protein homolog) (HsMAD1) (hMAD1) (Tax-binding protein 181)	5	78274
P28289;P28289-2	P28289;Q9NYL9;H0YKU1;H0YNJ8;P28289-2	TMOD1_HUMAN	TMOD1	P28289	Tropomodulin-1 (Erythrocyte tropomodulin) (E-Tmod)	6	78276.1
Q15369	Q15369;Q15369-2;A0A8I5KYG1;A0A8J9AD82;E5RHG8	ELOC_HUMAN	ELOC	Q15369	Elongin-C (EloC) (Elongin 15 kDa subunit) (RNA polymerase II transcription factor SIII subunit C) (SIII p15) (Transcription elongation factor B polypeptide 1)	12	78311.8
Q15021	Q15021;E7EN77	CND1_HUMAN	NCAPD2	Q15021	Condensin complex subunit 1 (Chromosome condensation-related SMC-associated protein 1) (Chromosome-associated protein D2) (hCAP-D2) (Non-SMC condensin I complex subunit D2) (XCAP-D2 homolog)	7	78324.3
P34820;Q7Z5Y6	Q7Z5Y6;P34820	BMP8A_HUMAN;BMP8B_HUMAN	BMP8A;BMP8B	P34820	Bone morphogenetic protein 8B (BMP-8) (BMP-8B) (Osteogenic protein 2) (OP-2)	2	78436.6
P59780	P59780;A0A0A6YYH1;H0YLI7;Q7Z6K5-2	AP3S2_HUMAN	AP3S2	P59780	AP-3 complex subunit sigma-2 (AP-3 complex subunit sigma-3B) (Adaptor-related protein complex 3 subunit sigma-2) (Sigma-3B-adaptin) (Sigma3B-adaptin) (Sigma-adaptin 3b)	3	78615.6
Q14997	Q14997;Q14997-2;Q14997-3	PSME4_HUMAN	PSME4	Q14997	Proteasome activator complex subunit 4 (Proteasome activator PA200)	6	78818.4
Q92783;Q92783-2	Q92783;A6NMU3;Q92783-2	STAM1_HUMAN	STAM	Q92783	Signal transducing adapter molecule 1 (STAM-1)	3	78837.9
P78344;P78344-2	P78344;D3DQV9;H0Y3P2;E9PKF8;P78344-2	IF4G2_HUMAN	EIF4G2	P78344	Eukaryotic translation initiation factor 4 gamma 2 (eIF-4-gamma 2) (eIF-4G 2) (eIF4G 2) (Death-associated protein 5) (DAP-5) (p97)	10	78941.5
Q8NBF6;Q8NBF6-2	Q8NBF6;B8ZZW5;H7C0I1;Q8NBF6-2	AVL9_HUMAN	AVL9	Q8NBF6	Late secretory pathway protein AVL9 homolog	7	78978.6
Q9P2K8;Q9P2K8-2	Q9P2K8;H0YME5;Q9P2K8-2	E2AK4_HUMAN	EIF2AK4	Q9P2K8	eIF-2-alpha kinase GCN2 (EC 2.7.11.1) (Eukaryotic translation initiation factor 2-alpha kinase 4) (GCN2-like protein)	1	79060.6
Q16698;Q16698-2	Q16698;Q16698-2;E5RFV2;E5RJD2;E5RJG7	DECR_HUMAN	DECR1	Q16698	2,4-dienoyl-CoA reductase [(3E)-enoyl-CoA-producing], mitochondrial (EC 1.3.1.124) (2,4-dienoyl-CoA reductase [NADPH]) (4-enoyl-CoA reductase [NADPH]) (Short chain dehydrogenase/reductase family 18C member 1)	6	79243.6
Q9Y6X4	Q9Y6X4;D6R953;D6RB01	F169A_HUMAN	FAM169A	Q9Y6X4	Soluble lamin-associated protein of 75 kDa (SLAP75) (Protein FAM169A)	5	79318.1
Q01974	Q01974;B1APY4	ROR2_HUMAN	ROR2	Q01974	Tyrosine-protein kinase transmembrane receptor ROR2 (EC 2.7.10.1) (Neurotrophic tyrosine kinase, receptor-related 2)	4	79387.1
Q5BJF6;Q5BJF6-2;Q5BJF6-3;Q5BJF6-4	Q5BJF6;Q5BJF6-2;Q5BJF6-10;Q5BJF6-3;Q5BJF6-4;Q5BJF6-5;Q5BJF6-6;Q5BJF6-7;Q5BJF6-8;Q5BJF6-9;A0A8J8YVX4;A0A8J8Z1C3;S4R3R9	ODFP2_HUMAN	ODF2	Q5BJF6	Outer dense fiber protein 2 (Cenexin) (Outer dense fiber of sperm tails protein 2)	4	79406.9
K7EJE8;K7EKE6	K7EJE8;K7EKE6	K7EJE8_HUMAN;K7EKE6_HUMAN	LONP1	K7EJE8	Lon protease homolog, mitochondrial (EC 3.4.21.53) (Lon protease-like protein) (LONP) (Mitochondrial ATP-dependent protease Lon) (Serine protease 15)	2	79480
P01011	P01011;G3V3A0	AACT_HUMAN	SERPINA3	P01011	Alpha-1-antichymotrypsin (ACT) (Cell growth-inhibiting gene 24/25 protein) (Serpin A3) [Cleaved into: Alpha-1-antichymotrypsin His-Pro-less]	2	79687.4
Q68E01;Q68E01-2	Q68E01;Q68E01-2;Q68E01-3	INT3_HUMAN	INTS3	Q68E01	Integrator complex subunit 3 (Int3) (SOSS complex subunit A) (Sensor of single-strand DNA complex subunit A) (SOSS-A) (Sensor of ssDNA subunit A)	8	79693.3
P61513	P61513;A6NKH3;C9J4Z3;E9PEL3;G5E9R3;M0R0A1;M0R2L6;Q6P4E4	RL37A_HUMAN	RPL37A	P61513	Large ribosomal subunit protein eL43 (60S ribosomal protein L37a)	2	79786.2
P55259;P55259-2;P55259-3;P55259-4	P55259;P55259-2;P55259-3;P55259-4	GP2_HUMAN	GP2	P55259	Pancreatic secretory granule membrane major glycoprotein GP2 (Pancreatic zymogen granule membrane protein GP-2) (ZAP75)	2	79798.1
O14813;Q99453	O14813;Q99453;H0YGU5	PHX2A_HUMAN;PHX2B_HUMAN	PHOX2A;PHOX2B	O14813	Paired mesoderm homeobox protein 2A (ARIX1 homeodomain protein) (Aristaless homeobox protein homolog) (Paired-like homeobox 2A)	2	79817.2
Q9H7B2	Q9H7B2;Q5VXN0	RPF2_HUMAN	RPF2	Q9H7B2	Ribosome production factor 2 homolog (Brix domain-containing protein 1) (Ribosome biogenesis protein RPF2 homolog)	4	80028.4
Q86V81	Q86V81;E9PB61	THOC4_HUMAN	ALYREF	Q86V81	THO complex subunit 4 (Tho4) (Ally of AML-1 and LEF-1) (Aly/REF export factor) (Transcriptional coactivator Aly/REF) (bZIP-enhancing factor BEF)	5	80084.9
P52298	P52298;C9JQX9;P52298-2;P52298-3;F6WVI0	NCBP2_HUMAN	NCBP2	P52298	Nuclear cap-binding protein subunit 2 (20 kDa nuclear cap-binding protein) (Cell proliferation-inducing gene 55 protein) (NCBP 20 kDa subunit) (CBP20) (NCBP-interacting protein 1) (NIP1)	6	80143.8
O14602;P47813	P47813;O14602;A6NJH9;X6RAC9	IF1AX_HUMAN;IF1AY_HUMAN	EIF1AX;EIF1AY	O14602	Eukaryotic translation initiation factor 1A, Y-chromosomal (eIF-1A Y isoform) (eIF1A Y isoform) (Eukaryotic translation initiation factor 4C) (eIF-4C)	6	80365.3
Q68CP9;Q68CP9-3	Q68CP9;F8WCU9;Q68CP9-3;A0A8V8TP93	ARID2_HUMAN	ARID2	Q68CP9	AT-rich interactive domain-containing protein 2 (ARID domain-containing protein 2) (BRG1-associated factor 200) (BAF200) (Zinc finger protein with activation potential) (Zipzap/p200)	9	80484.9
Q9NVM9	Q9NVM9;F5H457;F5H5W1	INT13_HUMAN	INTS13	Q9NVM9	Integrator complex subunit 13 (Cell cycle regulator Mat89Bb homolog) (Germ cell tumor 1) (Protein asunder homolog) (Sarcoma antigen NY-SAR-95)	4	80590.6
Q9H9C1;Q9H9C1-2	Q9H9C1;G3V4K3;Q9H9C1-2	SPE39_HUMAN	VIPAS39	Q9H9C1	Spermatogenesis-defective protein 39 homolog (hSPE-39) (VPS33B-interacting protein in apical-basolateral polarity regulator) (VPS33B-interacting protein in polarity and apical restriction)	2	80727.1
Q9BZQ8	Q9BZQ8	NIBA1_HUMAN	NIBAN1	Q9BZQ8	Protein Niban 1 (Cell growth-inhibiting gene 39 protein) (Protein FAM129A)	6	80939.2
Q7Z4G4;Q7Z4G4-2;Q7Z4G4-3	Q7Z4G4;Q7Z4G4-2;Q7Z4G4-3;K7ENP1;Q5JY01;Q5JY02	TRM11_HUMAN	TRMT11	Q7Z4G4	tRNA (guanine(10)-N2)-methyltransferase homolog (EC 2.1.1.-) (tRNA guanosine-2'-O-methyltransferase TRM11 homolog)	4	81131.9
Q8TDW7;Q8TDW7-1	Q8TDW7;E9PQ73;Q8TDW7-1	FAT3_HUMAN	FAT3	Q8TDW7	Protocadherin Fat 3 (hFat3) (Cadherin family member 15) (FAT tumor suppressor homolog 3)	3	81178.8
Q9NUD5	Q9NUD5;Q9NUD5-2	ZCHC3_HUMAN	ZCCHC3	Q9NUD5	Zinc finger CCHC domain-containing protein 3	10	81210.5
Q8IW35	Q8IW35;A0A994J4D7;A0A994J4L0;A0A994J4M7;A0A994J522;A0A994J704;A0A994J715;A0A994J7E5;E9PG22;H7C4Y5;Q8IW35-2	CEP97_HUMAN	CEP97	Q8IW35	Centrosomal protein of 97 kDa (Cep97) (Leucine-rich repeat and IQ domain-containing protein 2)	6	81222.9
Q9BZE4;Q9BZE4-2	Q9BZE4;Q9BZE4-2;Q5T3R7	GTPB4_HUMAN	GTPBP4	Q9BZE4	GTP-binding protein 4 (Chronic renal failure gene protein) (GTP-binding protein NGB) (Nucleolar GTP-binding protein 1)	4	81402.7
Q8IWX8	Q8IWX8;J3QK89	CHERP_HUMAN	CHERP	Q8IWX8	Calcium homeostasis endoplasmic reticulum protein (ERPROT 213-21) (SR-related CTD-associated factor 6)	4	81551.6
Q96P63;Q96P63-2	Q96P63;Q96P63-2	SPB12_HUMAN	SERPINB12	Q96P63	Serpin B12	6	81570.6
Q9UBU2	Q9UBU2	DKK2_HUMAN	DKK2	Q9UBU2	Dickkopf-related protein 2 (Dickkopf-2) (Dkk-2) (hDkk-2)	2	81587.1
P09493;P09493-10;P09493-3;P09493-4;P09493-9	P07951;P09493;P09493-10;P07951-2;P09493-3;P09493-4;P09493-9;A0A0S2Z4G6;Q6ZN40;A7XZE4;H0YKP3;H0YKX5;Q5TCU3;Q3SX28	TPM1_HUMAN	TPM1	P09493	Tropomyosin alpha-1 chain (Alpha-tropomyosin) (Tropomyosin-1)	2	81638.6
Q9UJX2	Q9UJX2;Q9UJX2-3	CDC23_HUMAN	CDC23	Q9UJX2	Cell division cycle protein 23 homolog (Anaphase-promoting complex subunit 8) (APC8) (Cyclosome subunit 8)	13	81697.2
P08183;P08183-2	P08183;P21439;P08183-2;P21439-2;P21439-3	MDR1_HUMAN	ABCB1	P08183	ATP-dependent translocase ABCB1 (ATP-binding cassette sub-family B member 1) (Multidrug resistance protein 1) (EC 7.6.2.2) (P-glycoprotein 1) (Phospholipid transporter ABCB1) (EC 7.6.2.1) (CD antigen CD243)	8	81746.2
Q5TZA2	Q5TZA2;A0A087WW81;B1AKD8;A0A087WU09	CROCC_HUMAN	CROCC	Q5TZA2	Rootletin (Ciliary rootlet coiled-coil protein)	27	81831.5
Q9BW27;Q9BW27-3	Q9BW27;J3QL54;J3QLD4;F5H0W7;J3KT10;J3QLH0;Q9BW27-2;Q9BW27-3	NUP85_HUMAN	NUP85	Q9BW27	Nuclear pore complex protein Nup85 (85 kDa nucleoporin) (FROUNT) (Nucleoporin Nup75) (Nucleoporin Nup85) (Pericentrin-1)	6	81891.6
Q13394;Q9Y586	Q13394;Q9Y586	MB211_HUMAN;MB212_HUMAN	MAB21L1;MAB21L2	Q13394	Putative nucleotidyltransferase MAB21L1 (EC 2.7.7.-) (Protein mab-21-like 1)	6	81982.9
P16455	P16455;B4DEE8	MGMT_HUMAN	MGMT	P16455	Methylated-DNA--protein-cysteine methyltransferase (EC 2.1.1.63) (6-O-methylguanine-DNA methyltransferase) (MGMT) (O-6-methylguanine-DNA-alkyltransferase)	3	82070.8
Q8TF05;Q8TF05-2	Q8TF05;J3KSB0;J3QL26;J3QLA6;J3QQV0;Q8TF05-2	PP4R1_HUMAN	PPP4R1	Q8TF05	Serine/threonine-protein phosphatase 4 regulatory subunit 1	8	82104.7
O95166;Q9H0R8;Q9H0R8-2	O95166;Q9H0R8;Q9H0R8-2;F5GZY7;H6UMI1	GBRAP_HUMAN;GBRL1_HUMAN	GABARAP;GABARAPL1	O95166	Gamma-aminobutyric acid receptor-associated protein (GABA(A) receptor-associated protein) (MM46)	3	82124.6
Q8WVC0	Q8WVC0;Q8WVC0-2	LEO1_HUMAN	LEO1	Q8WVC0	RNA polymerase-associated protein LEO1 (Replicative senescence down-regulated leo1-like protein)	9	82240.4
Q9NVS9;Q9NVS9-3;Q9NVS9-4	Q9NVS9;A0A286YFL3;J3QQV6;J3QQZ9;Q9NVS9-3;Q9NVS9-4	PNPO_HUMAN	PNPO	Q9NVS9	Pyridoxine-5'-phosphate oxidase (EC 1.4.3.5) (Pyridoxamine-phosphate oxidase)	4	82290.7
P26572	P26572;D6RF69	MGAT1_HUMAN	MGAT1	P26572	Alpha-1,3-mannosyl-glycoprotein 2-beta-N-acetylglucosaminyltransferase (EC 2.4.1.101) (N-glycosyl-oligosaccharide-glycoprotein N-acetylglucosaminyltransferase I) (GNT-I) (GlcNAc-T I)	6	82331.3
Q86U70;Q86U70-2;Q86U70-3	O43679;Q86U70;Q86U70-2;E9PFI4;G5E9Y7;O43679-2;O43679-3;Q86U70-3;A0A6E1WJ75	LDB1_HUMAN	LDB1	Q86U70	LIM domain-binding protein 1 (LDB-1) (Carboxyl-terminal LIM domain-binding protein 2) (CLIM-2) (LIM domain-binding factor CLIM2) (hLdb1) (Nuclear LIM interactor)	3	82379.6
Q96M27;Q96M27-2;Q96M27-3	Q96M27;Q96M27-2;Q96M27-3	PRRC1_HUMAN	PRRC1	Q96M27	Protein PRRC1 (Proline-rich and coiled-coil-containing protein 1)	6	82418.7
Q8N465	Q8N465;B5MCV2;H7C0N1	D2HDH_HUMAN	D2HGDH	Q8N465	D-2-hydroxyglutarate dehydrogenase, mitochondrial (EC 1.1.99.39)	5	82681.5
Q04446	Q04446;E9PGM4	GLGB_HUMAN	GBE1	Q04446	1,4-alpha-glucan-branching enzyme (EC 2.4.1.18) (Brancher enzyme) (Glycogen-branching enzyme)	7	82724.3
O15119;O15119-2;O15119-3;Q13207	O15119;Q13207;O15119-3;O15119-2	TBX2_HUMAN;TBX3_HUMAN	TBX2;TBX3	O15119	T-box transcription factor TBX3 (T-box protein 3)	2	82947.1
Q9HCM3;Q9HCM3-2	Q9HCM3;Q9HCM3-2	K1549_HUMAN	KIAA1549	Q9HCM3	UPF0606 protein KIAA1549	6	83018.4
Q49A26;Q49A26-2;Q49A26-4;Q49A26-5	Q49A26;Q49A26-4;K7EMM8;Q49A26-2;Q49A26-3;Q49A26-5	GLYR1_HUMAN	GLYR1	Q49A26	Cytokine-like nuclear factor N-PAC (NPAC) (3-hydroxyisobutyrate dehydrogenase-like protein) (Glyoxylate reductase 1 homolog) (Nuclear protein NP60) (Nuclear protein of 60 kDa) (Nucleosome-destabilizing factor) (hNDF) (Putative oxidoreductase GLYR1)	11	83045
Q00325;Q00325-2	Q00325;F8VVM2;Q00325-2	S25A3_HUMAN	SLC25A3	Q00325	Solute carrier family 25 member 3 (Phosphate carrier protein, mitochondrial) (Phosphate transport protein) (PTP)	3	83201.9
Q9NWT6	Q9NWT6	HIF1N_HUMAN	HIF1AN	Q9NWT6	Hypoxia-inducible factor 1-alpha inhibitor (EC 1.14.11.30) (EC 1.14.11.n4) (Factor inhibiting HIF-1) (FIH-1) (Hypoxia-inducible factor asparagine hydroxylase)	11	83296.1
P38117;P38117-2	P38117;P38117-2	ETFB_HUMAN	ETFB	P38117	Electron transfer flavoprotein subunit beta (Beta-ETF)	15	83519.1
P49841;P49841-2	P49841;A0A3B3ITW1;A0A7I2YQK0;P49841-2;A0A7I2V2V4;A0A7I2V3D8;A0A7I2V3T3;A0A7I2V441;A0A7I2V4F3;A0A7I2V5K9	GSK3B_HUMAN	GSK3B	P49841	Glycogen synthase kinase-3 beta (GSK-3 beta) (EC 2.7.11.26) (Serine/threonine-protein kinase GSK3B) (EC 2.7.11.1)	6	83906.6
Q16623	P61266;Q16623;P61266-2;Q16623-2;Q16623-3;A0A0C4DFZ1;A8MZ54	STX1A_HUMAN	STX1A	Q16623	Syntaxin-1A (Neuron-specific antigen HPC-1)	8	83980.4
O75051	O75051;Q9HCM2	PLXA2_HUMAN	PLXNA2	O75051	Plexin-A2 (Semaphorin receptor OCT)	9	84025
Q9H0X4	Q9H0X4;H7C2U8	F234A_HUMAN	FAM234A	Q9H0X4	Protein FAM234A (Protein ITFG3)	4	84127.1
Q8TC07;Q8TC07-2;Q8TC07-3	Q8TC07;C9JA93;Q8TC07-2;Q8TC07-3	TBC15_HUMAN	TBC1D15	Q8TC07	TBC1 domain family member 15 (GTPase-activating protein RAB7) (GAP for RAB7) (Rab7-GAP)	7	84146.7
P33240;P33240-2	P33240;E7EWR4;A0A0A0MT56;E9PID8;P33240-2	CSTF2_HUMAN	CSTF2	P33240	Cleavage stimulation factor subunit 2 (CF-1 64 kDa subunit) (Cleavage stimulation factor 64 kDa subunit) (CSTF 64 kDa subunit) (CstF-64)	10	84231
Q93096	Q93096;A0A0D9SGK2	TP4A1_HUMAN	PTP4A1	Q93096	Protein tyrosine phosphatase type IVA 1 (EC 3.1.3.48) (PTP(CAAXI)) (Protein-tyrosine phosphatase 4a1) (Protein-tyrosine phosphatase of regenerating liver 1) (PRL-1)	4	84260.1
O43719	O43719	HTSF1_HUMAN	HTATSF1	O43719	HIV Tat-specific factor 1 (Tat-SF1)	6	84277.1
Q13485	Q13485;K7EIU8	SMAD4_HUMAN	SMAD4	Q13485	Mothers against decapentaplegic homolog 4 (MAD homolog 4) (Mothers against DPP homolog 4) (Deletion target in pancreatic carcinoma 4) (SMAD family member 4) (SMAD 4) (Smad4) (hSMAD4)	4	84313.3
O76009;Q15323	Q15323;O76009;A0A140TA62;A0A140TA69;Q9UE12;Q8IUT8;Q6NTB9	K1H1_HUMAN;KT33A_HUMAN	KRT31;KRT33A	O76009	Keratin, type I cuticular Ha3-I (Hair keratin, type I Ha3-I) (Keratin-33A) (K33A)	3	84357.5
P45880;P45880-1;P45880-2	P45880;A0A0A0MR02;P45880-1;P45880-2	VDAC2_HUMAN	VDAC2	P45880	Voltage-dependent anion-selective channel protein 2 (VDAC-2) (hVDAC2) (Outer mitochondrial membrane protein porin 2)	8	84530.7
P28300	P28300;A0A7P0SNB0	LYOX_HUMAN	LOX	P28300	Protein-lysine 6-oxidase (EC 1.4.3.13) (Lysyl oxidase) [Cleaved into: Protein-lysine 6-oxidase, long form; Protein-lysine 6-oxidase, short form]	2	84720.7
Q12979;Q12979-2;Q12979-4	Q12979;A0A0G2JQ41;A0A1C7CYZ0;B7Z683;I3L4Y1;I3L379;Q12979-2;Q12979-4	ABR_HUMAN	ABR	Q12979	Active breakpoint cluster region-related protein	4	84865.8
P23193	P23193;Q15560;A0A0A0MT58;A0A1W2PPZ5;A0A1W2PRL9;P23193-2;Q5JRI7;B7Z4S1;Q15560-2	TCEA1_HUMAN	TCEA1	P23193	Transcription elongation factor A protein 1 (Transcription elongation factor S-II protein 1) (Transcription elongation factor TFIIS.o)	14	84911.7
Q9P2K5;Q9P2K5-2	Q9P2K5;Q9P2K5-2;A0A087WUT0;A0A0A0MQW0;A0A0A0MR39	MYEF2_HUMAN	MYEF2	Q9P2K5	Myelin expression factor 2 (MEF-2) (MyEF-2) (MST156)	8	84923.4
O00187	O00187;A0A8V8TP45;A0A8V8TPN3;A0A8V8TPU1;A0A8V8TQL2	MASP2_HUMAN	MASP2	O00187	Mannan-binding lectin serine protease 2 (EC 3.4.21.104) (MBL-associated serine protease 2) (Mannose-binding protein-associated serine protease 2) (MASP-2) [Cleaved into: Mannan-binding lectin serine protease 2 A chain; Mannan-binding lectin serine protease 2 B chain]	6	85014.4
O00625	O00625	PIR_HUMAN	PIR	O00625	Pirin (EC 1.13.11.24) (Probable quercetin 2,3-dioxygenase PIR) (Probable quercetinase)	5	85020
Q9UJJ9	Q9UJJ9;A0A804HI41;H0YEA7	GNPTG_HUMAN	GNPTG	Q9UJJ9	N-acetylglucosamine-1-phosphotransferase subunit gamma (GlcNAc-1-phosphotransferase subunit gamma) (UDP-N-acetylglucosamine-1-phosphotransferase subunit gamma)	1	85043
Q9UHC6	Q9UHC6;A0A0J9YWG3;A0A0J9YYA0;B7Z1Y6	CNTP2_HUMAN	CNTNAP2	Q9UHC6	Contactin-associated protein-like 2 (Cell recognition molecule Caspr2)	8	85055.8
Q9NQZ2	Q9NQZ2	SAS10_HUMAN	UTP3	Q9NQZ2	Something about silencing protein 10 (Charged amino acid-rich leucine zipper 1) (CRL1) (Disrupter of silencing SAS10) (UTP3 homolog)	4	85089.9
Q9H977;Q9H977-3;Q9H977-4	Q9H977;Q9H977-3;Q9H977-4	WDR54_HUMAN	WDR54	Q9H977	WD repeat-containing protein 54	4	85329.8
Q86WR0	Q86WR0;B7Z2L8;G3V121	CCD25_HUMAN	CCDC25	Q86WR0	Coiled-coil domain-containing protein 25	4	85358.1
O94910;O94910-2	O94910;O94910-2	AGRL1_HUMAN	ADGRL1	O94910	Adhesion G protein-coupled receptor L1 (Calcium-independent alpha-latrotoxin receptor 1) (CIRL-1) (Latrophilin-1) (Lectomedin-2)	5	85391.8
Q8WUI4;Q8WUI4-3;Q8WUI4-4;Q8WUI4-5;Q8WUI4-6;Q8WUI4-7;Q8WUI4-8	Q8WUI4;Q8WUI4-6;J3KPH8;Q8WUI4-3;Q8WUI4-4;Q8WUI4-5;Q8WUI4-7;Q8WUI4-8;C9JEB6;C9JNI4;C9J102;C9JAH2;C9JBC2;C9JF80;C9JVZ1;F8VWY3	HDAC7_HUMAN	HDAC7	Q8WUI4	Histone deacetylase 7 (HD7) (EC 3.5.1.98) (Histone deacetylase 7A) (HD7a)	2	85431.6
P20023;P20023-2;P20023-3;P20023-4	P20023;P20023-2;P20023-3;P20023-4;Q5SR47;A0A8V8TNI2;A0A8V8TQA3	CR2_HUMAN	CR2	P20023	Complement receptor type 2 (Cr2) (Complement C3d receptor) (Epstein-Barr virus receptor) (EBV receptor) (CD antigen CD21)	2	85517
Q99988	Q99988	GDF15_HUMAN	GDF15	Q99988	Growth/differentiation factor 15 (GDF-15) (Macrophage inhibitory cytokine 1) (MIC-1) (NSAID-activated gene 1 protein) (NAG-1) (NSAID-regulated gene 1 protein) (NRG-1) (Placental TGF-beta) (Placental bone morphogenetic protein) (Prostate differentiation factor)	2	85610.7
Q08554;Q08554-2	Q08554;Q08554-2	DSC1_HUMAN	DSC1	Q08554	Desmocollin-1 (Cadherin family member 1) (Desmosomal glycoprotein 2/3) (DG2/DG3)	6	85965.8
Q12788	Q12788	TBL3_HUMAN	TBL3	Q12788	Transducin beta-like protein 3 (WD repeat-containing protein SAZD)	10	86018.8
Q96A11	Q96A11	G3ST3_HUMAN	GAL3ST3	Q96A11	Galactose-3-O-sulfotransferase 3 (Gal3ST-3) (EC 2.8.2.-) (Beta-galactose-3-O-sulfotransferase 3) (Gal3ST3) (Gal-beta-1, 3-GalNAc 3'-sulfotransferase 3)	6	86056.5
P07948	P07948;E5RJ37	LYN_HUMAN	LYN	P07948	Tyrosine-protein kinase Lyn (EC 2.7.10.2) (Lck/Yes-related novel protein tyrosine kinase) (V-yes-1 Yamaguchi sarcoma viral related oncogene homolog) (p53Lyn) (p56Lyn)	2	86303.9
P22105;P22105-1;P22105-4	P22105;P22105-1;A0A140T8Y3;A0A140T902;A0A140T9C0;A0A140TA33;A0A140TA41;A0A140TA52;A0A3B3ISX9;P22105-4;A0A140T956	TENX_HUMAN	TNXB	P22105	Tenascin-X (TN-X) (Hexabrachion-like protein)	2	86403
O75044;P0DJJ0;P0DMP2;Q7Z6B7;Q7Z6B7-2	O75044;P0DJJ0;Q7Z6B7;P0DMP2;A0A286YEY3;A0A075B743;A0A075B7B5;A0A087WW56;B7ZM87;G5EA48;Q7Z6B7-2	SRG2B_HUMAN;SRG2C_HUMAN;SRGP1_HUMAN;SRGP2_HUMAN	SRGAP1;SRGAP2;SRGAP2B;SRGAP2C	O75044	SLIT-ROBO Rho GTPase-activating protein 2 (srGAP2) (Formin-binding protein 2) (Rho GTPase-activating protein 34)	2	86461.7
Q8IZL8	Q8IZL8;C9JFV4;E7EV54	PELP1_HUMAN	PELP1	Q8IZL8	Proline-, glutamic acid- and leucine-rich protein 1 (Modulator of non-genomic activity of estrogen receptor) (Transcription factor HMX3)	4	86511.9
O15382;O15382-2	O15382;M0QXF9;M0QZ10;M0QZP4;B3KSI3;O15382-2	BCAT2_HUMAN	BCAT2	O15382	Branched-chain-amino-acid aminotransferase, mitochondrial (BCAT(m)) (EC 2.6.1.42) (Placental protein 18) (PP18)	6	86689.5
Q04727;Q04727-2;Q04727-3;Q04727-4	Q04727;Q04727-2;Q04727-3;Q04727-4;A0A994J7T6	TLE4_HUMAN	TLE4	Q04727	Transducin-like enhancer protein 4 (Grg-4) (Groucho-related protein 4)	4	86862.4
P16591;P16591-2;P16591-3	P16591;P16591-2;P16591-3;W0S4B9	FER_HUMAN	FER	P16591	Tyrosine-protein kinase Fer (EC 2.7.10.2) (Feline encephalitis virus-related kinase FER) (Fujinami poultry sarcoma/Feline sarcoma-related protein Fer) (Proto-oncogene c-Fer) (Tyrosine kinase 3) (p94-Fer)	4	86889.7
Q9NRX1	Q9NRX1	PNO1_HUMAN	PNO1	Q9NRX1	RNA-binding protein PNO1 (Partner of NOB1)	3	87004.9
Q96EG1	Q96EG1;J9JIG6	ARSG_HUMAN	ARSG	Q96EG1	Arylsulfatase G (ASG) (EC 3.1.6.1) (N-sulfoglucosamine-3-sulfatase) (EC 3.1.6.15)	2	87090.4
Q13033;Q13033-2	Q13033;Q13033-2	STRN3_HUMAN	STRN3	Q13033	Striatin-3 (Cell cycle autoantigen SG2NA) (S/G2 antigen)	13	87240.2
P08240;P08240-2	P08240;P08240-2	SRPRA_HUMAN	SRPRA	P08240	Signal recognition particle receptor subunit alpha (SR-alpha) (Docking protein alpha) (DP-alpha)	2	87247.2
A0A087WWF5;K7ESB6	A0A087WWF5;K7ESB6	A0A087WWF5_HUMAN;K7ESB6_HUMAN	CSNK1G2	A0A087WWF5	Casein kinase 1 gamma 2	2	87422.7
P21246	P21246;A0A8V8TNI1;C9JR52	PTN_HUMAN	PTN	P21246	Pleiotrophin (PTN) (Heparin-binding brain mitogen) (HBBM) (Heparin-binding growth factor 8) (HBGF-8) (Heparin-binding growth-associated molecule) (HB-GAM) (Heparin-binding neurite outgrowth-promoting factor) (HBNF) (Heparin-binding neurite outgrowth-promoting factor 1) (HBNF-1) (Osteoblast-specific factor 1) (OSF-1)	3	87499.8
Q00653;Q00653-4	Q00653;Q00653-4	NFKB2_HUMAN	NFKB2	Q00653	Nuclear factor NF-kappa-B p100 subunit (DNA-binding factor KBF2) (H2TF1) (Lymphocyte translocation chromosome 10 protein) (Nuclear factor of kappa light polypeptide gene enhancer in B-cells 2) (Oncogene Lyt-10) (Lyt10) [Cleaved into: Nuclear factor NF-kappa-B p52 subunit]	6	87717.6
P02647	P02647	APOA1_HUMAN	APOA1	P02647	Apolipoprotein A-I (Apo-AI) (ApoA-I) (Apolipoprotein A1) [Cleaved into: Proapolipoprotein A-I (ProapoA-I); Truncated apolipoprotein A-I (Apolipoprotein A-I(1-242))]	1	87725.7
Q66LE6	Q66LE6;H0YB06	2ABD_HUMAN	PPP2R2D	Q66LE6	Serine/threonine-protein phosphatase 2A 55 kDa regulatory subunit B delta isoform (PP2A subunit B isoform B55-delta) (PP2A subunit B isoform PR55-delta) (PP2A subunit B isoform R2-delta) (PP2A subunit B isoform delta)	3	87849.9
P11498	P11498;E9PRE7;A0A494C016;A0A494C0T2;A0A494C101;P11498-2	PYC_HUMAN	PC	P11498	Pyruvate carboxylase, mitochondrial (EC 6.4.1.1) (Pyruvic carboxylase) (PCB)	7	88027.2
O00139;O00139-1;O00139-2;O00139-4;O00139-5	O00139;O00139-1;A0A6Q8PFA6;A0A6Q8PG37;A0A6Q8PGG1;A0A6Q8PGH7;A0A6Q8PH57;D6R9M0;O00139-2;O00139-4;O00139-5	KIF2A_HUMAN	KIF2A	O00139	Kinesin-like protein KIF2A (Kinesin-2) (hK2)	14	88031.3
Q9HAU5	Q9HAU5	RENT2_HUMAN	UPF2	Q9HAU5	Regulator of nonsense transcripts 2 (Up-frameshift suppressor 2 homolog) (hUpf2)	10	88201.4
O00425	O00425	IF2B3_HUMAN	IGF2BP3	O00425	Insulin-like growth factor 2 mRNA-binding protein 3 (IGF2 mRNA-binding protein 3) (IMP-3) (IGF-II mRNA-binding protein 3) (KH domain-containing protein overexpressed in cancer) (hKOC) (VICKZ family member 3)	8	88239.1
Q9UBU9	Q9UBU9;E9PIN3	NXF1_HUMAN	NXF1	Q9UBU9	Nuclear RNA export factor 1 (Tip-associated protein) (Tip-associating protein) (mRNA export factor TAP)	4	88244.7
Q9Y3B2	Q9Y3B2;B1AMU3;B1AMU4;R4GMQ7;R4GNH9	EXOS1_HUMAN	EXOSC1	Q9Y3B2	Exosome complex component CSL4 (Exosome component 1)	4	88340.8
Q14914;Q14914-2	F2Z3J9;Q14914;Q14914-2	PTGR1_HUMAN	PTGR1	Q14914	Prostaglandin reductase 1 (PRG-1) (15-oxoprostaglandin 13-reductase) (EC 1.3.1.48) (Dithiolethione-inducible gene 1 protein) (D3T-inducible gene 1 protein) (DIG-1) (Leukotriene B4 12-hydroxydehydrogenase) (NAD(P)H-dependent alkenal/one oxidoreductase) (EC 1.3.1.74)	5	88418.1
P61421	P61421;F5GYQ1;J3QL14	VA0D1_HUMAN	ATP6V0D1	P61421	V-type proton ATPase subunit d 1 (V-ATPase subunit d 1) (32 kDa accessory protein) (V-ATPase 40 kDa accessory protein) (V-ATPase AC39 subunit) (p39) (Vacuolar proton pump subunit d 1)	6	88474.1
O94967;O94967-2;O94967-3;O94967-4	O94967;O94967-2;O94967-3;O94967-4;E9PKZ6;E9PR96	WDR47_HUMAN	WDR47	O94967	WD repeat-containing protein 47 (Neuronal enriched MAP-interacting protein) (Nemitin)	4	88633.5
P07108;P07108-2;P07108-3;P07108-4;P07108-5	P07108;P07108-2;P07108-3;P07108-4;P07108-5;P07108-6;B8ZWD1	ACBP_HUMAN	DBI	P07108	Acyl-CoA-binding protein (ACBP) (Diazepam-binding inhibitor) (DBI) (Endozepine) (EP)	4	88733.3
Q96GS4	Q96GS4	BORC6_HUMAN	BORCS6	Q96GS4	BLOC-1-related complex subunit 6 (Lysosome-dispersing protein) (Lyspersin)	5	88834.9
Q9ULU8;Q9ULU8-2;Q9ULU8-3;Q9ULU8-4	Q9ULU8;F1T0E5;Q9ULU8-2;Q9ULU8-3;Q9ULU8-4;H7C538	CAPS1_HUMAN	CADPS	Q9ULU8	Calcium-dependent secretion activator 1 (Calcium-dependent activator protein for secretion 1) (CAPS-1)	2	88842
P34096	P34096	RNAS4_HUMAN	RNASE4	P34096	Ribonuclease 4 (RNase 4) (EC 3.1.27.-)	4	88910.7
Q9HCP0;Q9HCP0-2	Q9HCP0;A0A0U1RQT7;Q8IXA3;A0A0U1RQG9;A0A0U1RQK6;A0A0U1RQY7;A0A0U1RR31;U3KQA5;U3KQB3;Q9HCP0-2	KC1G1_HUMAN	CSNK1G1	Q9HCP0	Casein kinase I isoform gamma-1 (CKI-gamma 1) (EC 2.7.11.1)	6	89018.4
P49758-3;P49758-9	P49758-3;P49758-9;A0A0A0MRA9;A0A087WTW9	RGS6_HUMAN	RGS6	P49758-3	Regulator of G-protein signaling 6 (RGS6) (S914)	2	89193.7
O60573;O60573-2	O60573;O60573-2;A0A8I5KSA5;A0A8I5KT16;B4E1E4;B8ZZ50;B8ZZL3;B9A023;B9A044;C9JEL3	IF4E2_HUMAN	EIF4E2	O60573	Eukaryotic translation initiation factor 4E type 2 (eIF-4E type 2) (eIF4E type 2) (Eukaryotic translation initiation factor 4E homologous protein) (Eukaryotic translation initiation factor 4E-like 3) (eIF4E-like protein 4E-LP) (mRNA cap-binding protein 4EHP) (h4EHP) (mRNA cap-binding protein type 3)	9	89278.4
Q5VW36	Q5VW36	FOCAD_HUMAN	FOCAD	Q5VW36	Focadhesin	25	89490
O15084;O15084-1;O15084-2;O15084-4	O15084;O15084-1;O15084-2;O15084-4;B4DIW9	ANR28_HUMAN	ANKRD28	O15084	Serine/threonine-protein phosphatase 6 regulatory ankyrin repeat subunit A (PP6-ARS-A) (Serine/threonine-protein phosphatase 6 regulatory subunit ARS-A) (Ankyrin repeat domain-containing protein 28) (Phosphatase interactor targeting protein hnRNP K) (PITK)	6	89527.3
Q9H4E7	Q9H4E7;H0Y7V7	DEFI6_HUMAN	DEF6	Q9H4E7	Differentially expressed in FDCP 6 homolog (DEF-6) (IRF4-binding protein)	2	89760.6
Q9NUQ7	Q9NUQ7;D6R9J7;D6RA67;D6RB53;D6RGX2	UFSP2_HUMAN	UFSP2	Q9NUQ7	Ufm1-specific protease 2 (UfSP2) (EC 3.4.22.-)	10	89765
Q8NFF5;Q8NFF5-2;Q8NFF5-3	Q8NFF5;Q8NFF5-2;Q8NFF5-3;Q8NFF5-4;Q8NFF5-5;Q5T196	FAD1_HUMAN	FLAD1	Q8NFF5	FAD synthase (EC 2.7.7.2) (FAD pyrophosphorylase) (FMN adenylyltransferase) (Flavin adenine dinucleotide synthase) [Includes: Molybdenum cofactor biosynthesis protein-like region; FAD synthase region]	10	89789.7
Q6PCB0	Q6PCB0;J3QLP3;J3QRR0	VWA1_HUMAN	VWA1	Q6PCB0	von Willebrand factor A domain-containing protein 1	6	89804.2
P56545;P56545-2;P56545-3	P56545;P56545-3;P56545-2	CTBP2_HUMAN	CTBP2	P56545	C-terminal-binding protein 2 (CtBP2)	11	89816.4
Q13371;Q13371-2	Q13371;Q13371-2	PHLP_HUMAN	PDCL	Q13371	Phosducin-like protein (PHLP)	2	89827.1
Q93050;Q93050-1;Q93050-3	Q93050;A0A994J3Z0;A0A994J4L1;A0A994J4L9;A0A994J6N0;A0A994J6N3;A0A994J728;A0A994J731;A0A994J735;B7Z2A9;B7Z641;K7EN36;K7ENA1;K7EPG4;K7ERA6;Q93050-1;Q93050-3;A0A994J3Z4;A0A994J473;A0A994J4L6	VPP1_HUMAN	ATP6V0A1	Q93050	V-type proton ATPase 116 kDa subunit a 1 (V-ATPase 116 kDa subunit a 1) (Clathrin-coated vesicle/synaptic vesicle proton pump 116 kDa subunit) (Vacuolar adenosine triphosphatase subunit Ac116) (Vacuolar proton pump subunit 1) (Vacuolar proton translocating ATPase 116 kDa subunit a isoform 1)	6	89839.4
P52948;P52948-5;P52948-6	P52948;A0A8V8TPW9;A0A8V8TQF7;A0A8V8TR21;H0YCR0;H0YEN4;P52948-2;P52948-5;P52948-6;A0A8V8TQG1;H7C3P6	NUP98_HUMAN	NUP98	P52948	Nuclear pore complex protein Nup98-Nup96 (EC 3.4.21.-) [Cleaved into: Nuclear pore complex protein Nup98 (98 kDa nucleoporin) (Nucleoporin Nup98) (Nup98); Nuclear pore complex protein Nup96 (96 kDa nucleoporin) (Nucleoporin Nup96) (Nup96)]	12	89863.8
P58335-4	J3KPY9;P58335-4	ANTR2_HUMAN	ANTXR2	P58335-4	Anthrax toxin receptor 2 (Capillary morphogenesis gene 2 protein) (CMG-2)	5	89931.6
P23378	P23378;A0A1W2PP74;A0A1W2PPB1;A0A1W2PQV3	GCSP_HUMAN	GLDC	P23378	Glycine dehydrogenase (decarboxylating), mitochondrial (EC 1.4.4.2) (Glycine cleavage system P protein) (Glycine decarboxylase) (Glycine dehydrogenase (aminomethyl-transferring))	4	89983.9
Q9UIC8;Q9UIC8-2	Q9UIC8;I3L2E3;I3L4A2;Q9UIC8-2;Q9UIC8-3	LCMT1_HUMAN	LCMT1	Q9UIC8	Leucine carboxyl methyltransferase 1 (EC 2.1.1.233) (Protein-leucine O-methyltransferase) ([Phosphatase 2A protein]-leucine-carboxy methyltransferase 1)	4	90236.2
Q92989	Q92989;E9PL17;E9PKV5	CLP1_HUMAN	CLP1	Q92989	Polyribonucleotide 5'-hydroxyl-kinase Clp1 (EC 2.7.1.78) (Polyadenylation factor Clp1) (Polynucleotide kinase Clp1) (Pre-mRNA cleavage complex II protein Clp1)	7	90242
O75717	O75717;O75717-2	WDHD1_HUMAN	WDHD1	O75717	WD repeat and HMG-box DNA-binding protein 1 (Acidic nucleoplasmic DNA-binding protein 1) (And-1)	9	90298.7
P54803	P54803;A0A087WX10;G3V5E8;P54803-3;P54803-4;P54803-5	GALC_HUMAN	GALC	P54803	Galactocerebrosidase (GALCERase) (EC 3.2.1.46) (Galactocerebroside beta-galactosidase) (Galactosylceramidase) (Galactosylceramide beta-galactosidase)	7	90313.4
P53609	P53609;P53609-2	PGTB1_HUMAN	PGGT1B	P53609	Geranylgeranyl transferase type-1 subunit beta (EC 2.5.1.59) (Geranylgeranyl transferase type I subunit beta) (GGTase-I-beta) (Type I protein geranyl-geranyltransferase subunit beta)	6	90491.8
Q8NBF2	Q8NBF2	NHLC2_HUMAN	NHLRC2	Q8NBF2	NHL repeat-containing protein 2	4	90558.3
O95456;O95456-2	O95456;O95456-2	PSMG1_HUMAN	PSMG1	O95456	Proteasome assembly chaperone 1 (PAC-1) (Chromosome 21 leucine-rich protein) (C21-LRP) (Down syndrome critical region protein 2)	3	90590.7
Q9UJU6	Q9UJU6;H0Y5J4;Q9UJU6-5	DBNL_HUMAN	DBNL	Q9UJU6	Drebrin-like protein (Cervical SH3P7) (Cervical mucin-associated protein) (Drebrin-F) (HPK1-interacting protein of 55 kDa) (HIP-55) (SH3 domain-containing protein 7)	9	90963.6
O43615	O43615;M0QXU7	TIM44_HUMAN	TIMM44	O43615	Mitochondrial import inner membrane translocase subunit TIM44	7	90981
Q15276	Q15276;Q15276-2	RABE1_HUMAN	RABEP1	Q15276	Rab GTPase-binding effector protein 1 (Rabaptin-4) (Rabaptin-5) (Rabaptin-5alpha) (Renal carcinoma antigen NY-REN-17)	15	91168.7
Q15637;Q15637-2;Q15637-3;Q15637-4;Q15637-5;Q15637-6;Q15637-7	Q15637;Q15637-4;Q15637-2;Q15637-3;Q15637-5;Q15637-6;Q15637-7;A0A7P0T9U7	SF01_HUMAN	SF1	Q15637	Splicing factor 1 (Mammalian branch point-binding protein) (BBP) (mBBP) (Transcription factor ZFM1) (Zinc finger gene in MEN1 locus) (Zinc finger protein 162)	12	91336.1
Q13045;Q13045-2;Q13045-3	Q13045;J3KS54;A0A1W2PNT9;J3QQQ2;Q13045-2;Q13045-3	FLII_HUMAN	FLII	Q13045	Protein flightless-1 homolog	16	91768
Q9BZJ0;Q9BZJ0-2;Q9BZJ0-3	Q9BZJ0;Q9BZJ0-2;Q9BZJ0-3;Q5JY65	CRNL1_HUMAN	CRNKL1	Q9BZJ0	Crooked neck-like protein 1 (Crooked neck homolog) (hCrn)	4	91812
P29372;P29372-2;P29372-4;P29372-5	P29372;A2IDA3;P29372-4;P29372-2;P29372-5	3MG_HUMAN	MPG	P29372	DNA-3-methyladenine glycosylase (EC 3.2.2.21) (3-alkyladenine DNA glycosylase) (3-methyladenine DNA glycosidase) (ADPG) (N-methylpurine-DNA glycosylase)	8	91856
P48454;P48454-2;P48454-3	P48454;P48454-2;P48454-3	PP2BC_HUMAN	PPP3CC	P48454	Serine/threonine-protein phosphatase 2B catalytic subunit gamma isoform (EC 3.1.3.16) (CAM-PRP catalytic subunit) (Calcineurin, testis-specific catalytic subunit) (Calmodulin-dependent calcineurin A subunit gamma isoform)	6	91931.8
O95983;O95983-2	O95983;O95983-2;A0A087WT34;A0A087X1H1;A0A0A0MTS6;K7EIE8	MBD3_HUMAN	MBD3	O95983	Methyl-CpG-binding domain protein 3 (Methyl-CpG-binding protein MBD3)	9	92047.2
P40616;P40616-2	P40616;F8VP63;F8VP99;F8VYN9;P40616-2	ARL1_HUMAN	ARL1	P40616	ADP-ribosylation factor-like protein 1	4	92097.9
Q9HCS7	Q9HCS7	SYF1_HUMAN	XAB2	Q9HCS7	Pre-mRNA-splicing factor SYF1 (Protein HCNP) (XPA-binding protein 2)	13	92251.8
Q9P0K1;Q9P0K1-2;Q9P0K1-3;Q9P0K1-4;Q9P0K1-5	Q9P0K1;H7C3I4;A0A804HHS1;F8WAD8;Q9P0K1-2;Q9P0K1-3;Q9P0K1-4;Q9P0K1-5;A0A804HIW1	ADA22_HUMAN	ADAM22	Q9P0K1	Disintegrin and metalloproteinase domain-containing protein 22 (ADAM 22) (Metalloproteinase-disintegrin ADAM22-3) (Metalloproteinase-like, disintegrin-like, and cysteine-rich protein 2)	1	92425.8
Q99805	Q99805	TM9S2_HUMAN	TM9SF2	Q99805	Transmembrane 9 superfamily member 2 (p76)	4	92467
P54105	P54105;E9PJF4;E9PMI6;J3KN38	ICLN_HUMAN	CLNS1A	P54105	Methylosome subunit pICln (Chloride channel, nucleotide sensitive 1A) (Chloride conductance regulatory protein ICln) (I(Cln)) (Chloride ion current inducer protein) (ClCI) (Reticulocyte pICln)	4	92481.4
Q9UHJ6	Q9UHJ6;A0A0B4J2A0	SHPK_HUMAN	SHPK	Q9UHJ6	Sedoheptulokinase (SHK) (EC 2.7.1.14) (Carbohydrate kinase-like protein)	12	92488.4
P63027;Q15836	P63027;Q15836;L7N2F9;F8WCA0;J3QRU4;K7EKX0;K7ENK9	VAMP2_HUMAN;VAMP3_HUMAN	VAMP2;VAMP3	P63027	Vesicle-associated membrane protein 2 (VAMP-2) (Synaptobrevin-2)	2	92505.1
Q6NZY4	Q6NZY4	ZCHC8_HUMAN	ZCCHC8	Q6NZY4	Zinc finger CCHC domain-containing protein 8 (TRAMP-like complex RNA-binding factor ZCCHC8)	7	92621.1
P03973	P03973	SLPI_HUMAN	SLPI	P03973	Antileukoproteinase (ALP) (BLPI) (HUSI-1) (Mucus proteinase inhibitor) (MPI) (Protease inhibitor WAP4) (Secretory leukocyte protease inhibitor) (Seminal proteinase inhibitor) (WAP four-disulfide core domain protein 4)	2	92628.4
Q9NWV4	Q9NWV4	CZIB_HUMAN	CZIB	Q9NWV4	CXXC motif containing zinc binding protein (UPF0587 protein C1orf123)	4	92789
Q4VC31	Q4VC31;C9JQ41;H7C525	MIX23_HUMAN	MIX23	Q4VC31	Protein MIX23 (Coiled-coil domain-containing protein 58)	2	92800.9
P78310	P78310;P78310-2;P78310-6	CXAR_HUMAN	CXADR	P78310	Coxsackievirus and adenovirus receptor (CAR) (hCAR) (CVB3-binding protein) (Coxsackievirus B-adenovirus receptor) (HCVADR)	10	92952.7
O15072	O15072	ATS3_HUMAN	ADAMTS3	O15072	A disintegrin and metalloproteinase with thrombospondin motifs 3 (ADAM-TS 3) (ADAM-TS3) (ADAMTS-3) (EC 3.4.24.-) (Procollagen II N-proteinase) (PC II-NP) (Procollagen II amino propeptide-processing enzyme)	4	92982.3
O75122;O75122-3	O75122;A0A0U1RQI6;E3W994;E7ERI8;E7EW49;J3KR49;O75122-3;A0A804HJG7;H7C4X8;H7C5M8	CLAP2_HUMAN	CLASP2	O75122	CLIP-associating protein 2 (Cytoplasmic linker-associated protein 2) (Protein Orbit homolog 2) (hOrbit2)	9	93037.8
Q9H6R4;Q9H6R4-4	Q9H6R4;A0A0A0MRW6;Q9H6R4-2;Q9H6R4-3;Q9H6R4-4	NOL6_HUMAN	NOL6	Q9H6R4	Nucleolar protein 6 (Nucleolar RNA-associated protein) (Nrap)	20	93213.7
O75695	O75695	XRP2_HUMAN	RP2	O75695	Protein XRP2	4	93337.1
Q9H3U1;Q9H3U1-2	Q9H3U1;A0A1W2PNX8;Q9H3U1-2	UN45A_HUMAN	UNC45A	Q9H3U1	Protein unc-45 homolog A (Unc-45A) (GCUNC-45) (Smooth muscle cell-associated protein 1) (SMAP-1)	12	93621.9
Q86W56;Q86W56-2;Q86W56-3;Q86W56-4;Q86W56-5	Q86W56;Q86W56-2;Q86W56-3;Q86W56-4;Q86W56-5	PARG_HUMAN	PARG	Q86W56	Poly(ADP-ribose) glycohydrolase (EC 3.2.1.143)	4	93877.8
O75312	O75312;H7BZM7;H7C0E5	ZPR1_HUMAN	ZPR1	O75312	Zinc finger protein ZPR1 (Zinc finger protein 259)	13	93895.3
Q96N67;Q96N67-2;Q96N67-3;Q96N67-4;Q96N67-5;Q96N67-6	Q96N67;Q96N67-2;Q96N67-3;Q96N67-4;Q96N67-5;Q96N67-6;A0A1B0GWE0	DOCK7_HUMAN	DOCK7	Q96N67	Dedicator of cytokinesis protein 7	19	93943.2
Q86SF2	Q86SF2;H0YAH3	GALT7_HUMAN	GALNT7	Q86SF2	N-acetylgalactosaminyltransferase 7 (EC 2.4.1.41) (Polypeptide GalNAc transferase 7) (GalNAc-T7) (pp-GaNTase 7) (Protein-UDP acetylgalactosaminyltransferase 7) (UDP-GalNAc:polypeptide N-acetylgalactosaminyltransferase 7)	6	93955.2
Q9Y240	Q9Y240	CLC11_HUMAN	CLEC11A	Q9Y240	C-type lectin domain family 11 member A (C-type lectin superfamily member 3) (Lymphocyte secreted C-type lectin) (Osteolectin) (Stem cell growth factor) (p47)	6	94049.4
Q01518-2	Q01518-2;Q5T0R9	CAP1_HUMAN	CAP1	Q01518-2	Adenylyl cyclase-associated protein 1 (CAP 1)	2	94136
Q8N4T8;Q8N4T8-2	Q8N4T8;Q8N4T8-2;H0Y962	CBR4_HUMAN	CBR4	Q8N4T8	3-oxoacyl-[acyl-carrier-protein] reductase (EC 1.1.1.100) (3-ketoacyl-[acyl-carrier-protein] reductase beta subunit) (KAR beta subunit) (Carbonyl reductase family member 4) (CBR4) (Quinone reductase CBR4) (EC 1.6.5.10) (Short chain dehydrogenase/reductase family 45C member 1)	6	94275.8
Q96J01;Q96J01-2	Q96J01;D6RGZ2;Q96J01-2	THOC3_HUMAN	THOC3	Q96J01	THO complex subunit 3 (Tho3) (TEX1 homolog) (hTREX45)	6	94330.1
Q53FT3	Q53FT3;E9PPG8;E9PJB2	HIKES_HUMAN	HIKESHI	Q53FT3	Protein Hikeshi	3	94447
P20020;P20020-1;P20020-2;P20020-4;P20020-5;P20020-6	P20020;P23634;Q01814;Q16720;A0A2U3TZI3;A0A2U3U055;A0A804HKZ0;P23634-2;P23634-3;P23634-4;P23634-5;P23634-6;P23634-7;P23634-8;Q01814-2;Q01814-3;Q01814-4;Q01814-5;Q01814-6;Q01814-7;Q01814-8;A0A2R8Y4R4;A0A994J581;A0A994J5M1;P20020-1;P20020-2;P20020-4;P20020-5;P20020-6;Q16720-2;Q16720-3;Q16720-4;Q16720-5;Q16720-6;Q16720-7;Q16720-8	AT2B1_HUMAN	ATP2B1	P20020	Plasma membrane calcium-transporting ATPase 1 (EC 7.2.2.10) (Plasma membrane calcium ATPase isoform 1) (PMCA1) (Plasma membrane calcium pump isoform 1)	8	94504.4
Q7Z6B0;Q7Z6B0-2	Q7Z6B0;Q7Z6B0-2;Q7Z6B0-3;A0A0A0MTP0;F5GZH9;H0YH48	CCD91_HUMAN	CCDC91	Q7Z6B0	Coiled-coil domain-containing protein 91 (GGA-binding partner) (p56 accessory protein)	14	94654.5
O60645	O60645;D6RB59	EXOC3_HUMAN	EXOC3	O60645	Exocyst complex component 3 (Exocyst complex component Sec6)	7	94728.8
P14406	P14406;D6R9C3;D6RGV5;D6RIE3;H0UI06	CX7A2_HUMAN	COX7A2	P14406	Cytochrome c oxidase subunit 7A2, mitochondrial (Cytochrome c oxidase subunit VIIa-liver/heart) (Cytochrome c oxidase subunit VIIa-L) (Cytochrome c oxidase subunit VIIaL)	2	94786.6
Q9UNQ2	Q9UNQ2;A0A0C4DGB1;A0A494C0G7;A0A7P0T9J1;A0A7P0T9Y7;A0A7P0Z4I0	DIM1_HUMAN	DIMT1	Q9UNQ2	Probable dimethyladenosine transferase (EC 2.1.1.183) (DIM1 dimethyladenosine transferase 1 homolog) (DIM1 dimethyladenosine transferase 1-like) (Probable 18S rRNA (adenine(1779)-N(6)/adenine(1780)-N(6))-dimethyltransferase) (Probable 18S rRNA dimethylase) (Probable S-adenosylmethionine-6-N',N'-adenosyl(rRNA) dimethyltransferase)	6	94834.5
Q9NYF8;Q9NYF8-2;Q9NYF8-3	Q9NYF8;Q9NYF8-2;Q9NYF8-3;Q9NYF8-4;A0A1W2PQ43;E9PJA7;E9PK09;E9PK91;E9PKI6;E9PQN2;H0YF00	BCLF1_HUMAN	BCLAF1	Q9NYF8	Bcl-2-associated transcription factor 1 (Btf) (BCLAF1 and THRAP3 family member 1)	9	94884.6
Q9BV20	Q9BV20;Q9BV20-2	MTNA_HUMAN	MRI1	Q9BV20	Methylthioribose-1-phosphate isomerase (M1Pi) (MTR-1-P isomerase) (EC 5.3.1.23) (Mediator of RhoA-dependent invasion) (S-methyl-5-thioribose-1-phosphate isomerase) (Translation initiation factor eIF-2B subunit alpha/beta/delta-like protein)	20	94977.2
Q9C0E2	Q9C0E2	XPO4_HUMAN	XPO4	Q9C0E2	Exportin-4 (Exp4)	12	95061.5
Q7Z2K8	Q7Z2K8;Q7Z2K8-2	GRIN1_HUMAN	GPRIN1	Q7Z2K8	G protein-regulated inducer of neurite outgrowth 1 (GRIN1)	9	95275.9
Q13242	Q13242;H0YIB4;S4R3G0	SRSF9_HUMAN	SRSF9	Q13242	Serine/arginine-rich splicing factor 9 (Pre-mRNA-splicing factor SRp30C) (Splicing factor, arginine/serine-rich 9)	5	95380.5
Q9BQ04;Q9BWF3;Q9BWF3-2;Q9BWF3-3;Q9BWF3-4	Q9BQ04;Q9BWF3;Q9BWF3-2;Q9BWF3-3;Q9BWF3-4;D6R9K7;E9PB51;E9PLB0;E9PM61;J3QRR5;U3KQD5	RBM4B_HUMAN;RBM4_HUMAN	RBM4;RBM4B	Q9BQ04	RNA-binding protein 4B (RNA-binding motif protein 30) (RNA-binding motif protein 4B) (RNA-binding protein 30)	4	95444.9
O95571	O95571;M0QXB5	ETHE1_HUMAN	ETHE1	O95571	Persulfide dioxygenase ETHE1, mitochondrial (EC 1.13.11.18) (Ethylmalonic encephalopathy protein 1) (Hepatoma subtracted clone one protein) (Sulfur dioxygenase ETHE1)	5	95546.3
Q9NQ48;Q9NQ48-2;Q9NQ48-3	Q9NQ48;A0A7P0TAT3;A0A8V8TP88;Q9NQ48-2;Q9NQ48-3	LZTL1_HUMAN	LZTFL1	Q9NQ48	Leucine zipper transcription factor-like protein 1	13	95598.2
P20290;P20290-2	P20290;D6RDG3;P20290-2;A0A7I2V3T6;A0A7I2V5Y3;A0A7I2YQL2;H0Y9Y1	BTF3_HUMAN	BTF3	P20290	Transcription factor BTF3 (Nascent polypeptide-associated complex subunit beta) (NAC-beta) (RNA polymerase B transcription factor 3)	2	95653.7
Q8WZA1;Q8WZA1-2	Q8WZA1;A0A8I5KR25;A0A8I5KTS5;A0A8I5KVA5;A0A8I5QJV3;A0A8I5KNB7;Q8WZA1-2;A0A8I5KQE4;A0A8I5QJA9;Q68CV6	PMGT1_HUMAN	POMGNT1	Q8WZA1	Protein O-linked-mannose beta-1,2-N-acetylglucosaminyltransferase 1 (POMGnT1) (EC 2.4.1.-) (UDP-GlcNAc:alpha-D-mannoside beta-1,2-N-acetylglucosaminyltransferase I.2) (GnT I.2)	3	95689.9
Q96QA5	Q96QA5;J3KRG2	GSDMA_HUMAN	GSDMA	Q96QA5	Gasdermin-A (Gasdermin-1) [Cleaved into: Gasdermin-A, N-terminal (GSDMA-NT); Gasdermin-A, C-terminal (GSDMA-CT)]	4	95729
Q15269	Q15269	PWP2_HUMAN	PWP2	Q15269	Periodic tryptophan protein 2 homolog	12	95737.7
P30040	P30040;F8VY02	ERP29_HUMAN	ERP29	P30040	Endoplasmic reticulum resident protein 29 (ERp29) (Endoplasmic reticulum resident protein 28) (ERp28) (Endoplasmic reticulum resident protein 31) (ERp31)	5	95916.3
P39656;P39656-2;P39656-3	P39656;A0A0C4DGS1;P39656-2;P39656-3;U3KQ84	OST48_HUMAN	DDOST	P39656	Dolichyl-diphosphooligosaccharide--protein glycosyltransferase 48 kDa subunit (DDOST 48 kDa subunit) (Oligosaccharyl transferase 48 kDa subunit)	7	96092.1
Q13444;Q13444-10;Q13444-12;Q13444-13;Q13444-2;Q13444-3;Q13444-4;Q13444-5;Q13444-6;Q13444-7;Q13444-8;Q13444-9	Q13444;Q13444-2;Q13444-10;Q13444-12;Q13444-13;Q13444-3;Q13444-4;Q13444-5;Q13444-6;Q13444-7;Q13444-8;Q13444-9	ADA15_HUMAN	ADAM15	Q13444	Disintegrin and metalloproteinase domain-containing protein 15 (ADAM 15) (EC 3.4.24.-) (Metalloprotease RGD disintegrin protein) (Metalloproteinase-like, disintegrin-like, and cysteine-rich protein 15) (MDC-15) (Metargidin)	2	96110.9
P59665;P59666	P59665;P59666	DEF1_HUMAN;DEF3_HUMAN	DEFA1;DEFA3	P59665	Neutrophil defensin 1 (Defensin, alpha 1) (HNP-1) (HP-1) (HP1) [Cleaved into: HP 1-56; Neutrophil defensin 2 (HNP-2) (HP-2) (HP2)]	2	96244
Q712K3	Q712K3	UB2R2_HUMAN	UBE2R2	Q712K3	Ubiquitin-conjugating enzyme E2 R2 (EC 2.3.2.23) (E2 ubiquitin-conjugating enzyme R2) (Ubiquitin carrier protein R2) (Ubiquitin-conjugating enzyme E2-CDC34B) (Ubiquitin-protein ligase R2)	3	96410.7
Q01968;Q01968-2	Q01968;Q01968-2;A0A2R8YCN4;A0A2R8YG38	OCRL_HUMAN	OCRL	Q01968	Inositol polyphosphate 5-phosphatase OCRL (EC 3.1.3.36) (EC 3.1.3.56) (Inositol polyphosphate 5-phosphatase OCRL-1) (OCRL-1) (Lowe oculocerebrorenal syndrome protein) (Phosphatidylinositol 3,4,5-triphosphate 5-phosphatase) (EC 3.1.3.86)	6	96456.4
P06865	P06865;H3BP20;H3BS10;A0A087WUJ7	HEXA_HUMAN	HEXA	P06865	Beta-hexosaminidase subunit alpha (EC 3.2.1.52) (Beta-N-acetylhexosaminidase subunit alpha) (Hexosaminidase subunit A) (N-acetyl-beta-glucosaminidase subunit alpha)	7	96627
Q8TDN6	Q8TDN6	BRX1_HUMAN	BRIX1	Q8TDN6	Ribosome biogenesis protein BRX1 homolog (Brix domain-containing protein 2)	5	96666
Q9H993	Q9H993;F5GZY1	ARMT1_HUMAN	ARMT1	Q9H993	Damage-control phosphatase ARMT1 (EC 3.1.3.-) (Acidic residue methyltransferase 1) (Protein-glutamate O-methyltransferase) (EC 2.1.1.-) (Sugar phosphate phosphatase ARMT1)	10	96730.1
Q9UI15	Q9UI15;C9JCX3	TAGL3_HUMAN	TAGLN3	Q9UI15	Transgelin-3 (Neuronal protein 22) (NP22) (Neuronal protein NP25)	6	96732.5
Q15063	Q15063;B1ALD9	POSTN_HUMAN	POSTN	Q15063	Periostin (PN) (Osteoblast-specific factor 2) (OSF-2)	4	96734.8
Q9Y5Y0	Q9Y5Y0;H7C3Z2	FLVC1_HUMAN	FLVCR1	Q9Y5Y0	Heme transporter FLVCR1 (Feline leukemia virus subgroup C receptor-related protein 1) (Feline leukemia virus subgroup C receptor) (hFLVCR)	6	96769
Q9P2I0	Q9P2I0;H0YJF4	CPSF2_HUMAN	CPSF2	Q9P2I0	Cleavage and polyadenylation specificity factor subunit 2 (Cleavage and polyadenylation specificity factor 100 kDa subunit) (CPSF 100 kDa subunit)	13	96769.7
O60476	O60476;H0Y543;H0Y7H1	MA1A2_HUMAN	MAN1A2	O60476	Mannosyl-oligosaccharide 1,2-alpha-mannosidase IB (EC 3.2.1.113) (Mannosidase alpha class 1A member 2) (Processing alpha-1,2-mannosidase IB) (Alpha-1,2-mannosidase IB)	2	96815.9
P54652	P54652	HSP72_HUMAN	HSPA2	P54652	Heat shock-related 70 kDa protein 2 (Heat shock 70 kDa protein 2)	4	96884.6
Q15768	Q15768	EFNB3_HUMAN	EFNB3	Q15768	Ephrin-B3 (EPH-related receptor transmembrane ligand ELK-L3) (EPH-related receptor tyrosine kinase ligand 8) (LERK-8)	2	96996
Q9H267	Q9H267;A0A2R8YDQ0;F5H008;Q9H267-2	VP33B_HUMAN	VPS33B	Q9H267	Vacuolar protein sorting-associated protein 33B (hVPS33B)	6	97041.3
Q15554	Q15554;Q15554-4;H3BR06;J3KSZ6;H3BTA7;V9GYM1	TERF2_HUMAN	TERF2	Q15554	Telomeric repeat-binding factor 2 (TTAGGG repeat-binding factor 2) (Telomeric DNA-binding protein)	7	97161.1
Q9NPJ3;Q9NPJ3-2	Q9NPJ3;Q9NPJ3-2	ACO13_HUMAN	ACOT13	Q9NPJ3	Acyl-coenzyme A thioesterase 13 (Acyl-CoA thioesterase 13) (EC 3.1.2.-) (Hotdog-fold thioesterase superfamily member 2) (Palmitoyl-CoA hydrolase) (EC 3.1.2.2) (Thioesterase superfamily member 2) (THEM2) [Cleaved into: Acyl-coenzyme A thioesterase 13, N-terminally processed]	4	97301
Q96SU4;Q96SU4-2;Q96SU4-3;Q96SU4-4;Q96SU4-5;Q96SU4-6;Q96SU4-7	Q96SU4;Q96SU4-2;Q96SU4-3;Q96SU4-4;Q96SU4-5;Q96SU4-6;Q96SU4-7	OSBL9_HUMAN	OSBPL9	Q96SU4	Oxysterol-binding protein-related protein 9 (ORP-9) (OSBP-related protein 9)	2	97316.7
Q13416	Q13416	ORC2_HUMAN	ORC2	Q13416	Origin recognition complex subunit 2	7	97612.5
P42025	P42025	ACTY_HUMAN	ACTR1B	P42025	Beta-centractin (Actin-related protein 1B) (ARP1B)	10	97766.1
Q8N6T3;Q8N6T3-2;Q8N6T3-3;Q8N6T3-5	Q8N6T3;Q8N6T3-3;Q8N6T3-2;Q8N6T3-4;Q8N6T3-5;E5RHC5;E5RHT6;F8VWH9;F8W1U7	ARFG1_HUMAN	ARFGAP1	Q8N6T3	ADP-ribosylation factor GTPase-activating protein 1 (ARF GAP 1) (ADP-ribosylation factor 1 GTPase-activating protein) (ARF1 GAP) (ARF1-directed GTPase-activating protein)	4	97810.9
Q9BZE9;Q9BZE9-2;Q9BZE9-3	Q9BZE9;J3KRY8;Q9BZE9-2;Q9BZE9-3;J3KRF7	ASPC1_HUMAN	ASPSCR1	Q9BZE9	Tether containing UBX domain for GLUT4 (Alveolar soft part sarcoma chromosomal region candidate gene 1 protein) (Alveolar soft part sarcoma locus) (Renal papillary cell carcinoma protein 17) (UBX domain-containing protein 9)	8	97819.3
Q8IZP0;Q8IZP0-10;Q8IZP0-12;Q8IZP0-2;Q8IZP0-3;Q8IZP0-4;Q8IZP0-5;Q8IZP0-6;Q8IZP0-7;Q8IZP0-8;Q8IZP0-9	Q8IZP0;Q8IZP0-5;Q8IZP0-2;Q8IZP0-4;Q8IZP0-10;Q8IZP0-12;Q8IZP0-3;Q8IZP0-6;Q8IZP0-7;Q8IZP0-8;Q8IZP0-9;A0A0A0MRT6;B6VEX4	ABI1_HUMAN	ABI1	Q8IZP0	Abl interactor 1 (Abelson interactor 1) (Abi-1) (Abl-binding protein 4) (AblBP4) (Eps8 SH3 domain-binding protein) (Eps8-binding protein) (Nap1-binding protein) (Nap1BP) (Spectrin SH3 domain-binding protein 1) (e3B1)	4	98029.5
Q96ST2	Q96ST2;Q96ST2-3;A0A1B0GW95;B8ZZB6	IWS1_HUMAN	IWS1	Q96ST2	Protein IWS1 homolog (IWS1-like protein)	11	98218.4
P51809;P51809-3	P51809;P51809-2;P51809-3	VAMP7_HUMAN	VAMP7	P51809	Vesicle-associated membrane protein 7 (VAMP-7) (Synaptobrevin-like protein 1) (Tetanus-insensitive VAMP) (Ti-VAMP)	9	98570.9
Q9BSA4	Q9BSA4;B4DKD1	TTYH2_HUMAN	TTYH2	Q9BSA4	Protein tweety homolog 2 (hTTY2)	6	98812.8
P05089;P05089-2;P05089-3	P05089;P05089-2;P05089-3;A0A5F9ZH78	ARGI1_HUMAN	ARG1	P05089	Arginase-1 (EC 3.5.3.1) (Liver-type arginase) (Type I arginase)	4	98878.9
Q12926-2	Q12926;Q12926-2;A0A0A0MRX1;B1AM48;C9JB16	ELAV2_HUMAN	ELAVL2	Q12926-2	ELAV-like protein 2 (ELAV-like neuronal protein 1) (Hu-antigen B) (HuB) (Nervous system-specific RNA-binding protein Hel-N1)	2	98945.6
Q86TU7	Q86TU7	SETD3_HUMAN	SETD3	Q86TU7	Actin-histidine N-methyltransferase (EC 2.1.1.85) (Protein-L-histidine N-tele-methyltransferase) (SET domain-containing protein 3) (hSETD3)	22	99087.7
A0A8Q3SI22	A0A8Q3SI22	A0A8Q3SI22_HUMAN	C3	A0A8Q3SI22	Complement C3	2	99254.9
Q6IBS0	Q6IBS0;A0A7I2V2U8;A0A7I2V5D3;D6RG15	TWF2_HUMAN	TWF2	Q6IBS0	Twinfilin-2 (A6-related protein) (hA6RP) (Protein tyrosine kinase 9-like) (Twinfilin-1-like protein)	12	99258.6
Q9NRB3	Q9NRB3	CHSTC_HUMAN	CHST12	Q9NRB3	Carbohydrate sulfotransferase 12 (EC 2.8.2.5) (Chondroitin 4-O-sulfotransferase 2) (Chondroitin 4-sulfotransferase 2) (C4ST-2) (C4ST2) (Sulfotransferase Hlo)	5	99319
Q969J3	Q969J3;G3V1P3	BORC5_HUMAN	BORCS5	Q969J3	BLOC-1-related complex subunit 5 (Loss of heterozygosity 12 chromosomal region 1) (Myristoylated lysosomal protein) (Myrlysin)	6	99324.6
Q08J23;Q08J23-2;Q08J23-3	Q08J23;Q08J23-2;Q08J23-3	NSUN2_HUMAN	NSUN2	Q08J23	RNA cytosine C(5)-methyltransferase NSUN2 (EC 2.1.1.-) (Myc-induced SUN domain-containing protein) (Misu) (NOL1/NOP2/Sun domain family member 2) (Substrate of AIM1/Aurora kinase B) (mRNA cytosine C(5)-methyltransferase) (EC 2.1.1.-) (tRNA cytosine C(5)-methyltransferase) (EC 2.1.1.-, EC 2.1.1.203) (tRNA methyltransferase 4 homolog) (hTrm4)	12	99325.9
Q9H4A3;Q9H4A3-2;Q9H4A3-5;Q9H4A3-6;Q9H4A3-7	Q9H4A3;Q9H4A3-2;Q9H4A3-4;Q9H4A3-5;Q9H4A3-6;Q9H4A3-7;F5GWT4	WNK1_HUMAN	WNK1	Q9H4A3	Serine/threonine-protein kinase WNK1 (EC 2.7.11.1) (Erythrocyte 65 kDa protein) (p65) (Kinase deficient protein) (Protein kinase lysine-deficient 1) (Protein kinase with no lysine 1) (hWNK1)	8	99553.3
Q8N8U9	Q8N8U9;A0A3B3IRM9;A0A3B3ISK6;A0A3B3ISL7;A0A3B3ITW7;A0A3B3ITY4;A0A3B3ITZ8	BMPER_HUMAN	BMPER	Q8N8U9	BMP-binding endothelial regulator protein (Bone morphogenetic protein-binding endothelial cell precursor-derived regulator) (Protein crossveinless-2) (hCV2)	2	99716.1
O95218;O95218-2	O95218;O95218-2	ZRAB2_HUMAN	ZRANB2	O95218	Zinc finger Ran-binding domain-containing protein 2 (Zinc finger protein 265) (Zinc finger, splicing)	4	99722.8
Q7Z2W4	Q7Z2W4;C9J6P4;Q7Z2W4-4;A0A7P0T8C6	ZCCHV_HUMAN	ZC3HAV1	Q7Z2W4	Zinc finger CCCH-type antiviral protein 1 (ADP-ribosyltransferase diphtheria toxin-like 13) (ARTD13) (Inactive Poly [ADP-ribose] polymerase 13) (PARP13) (Zinc finger CCCH domain-containing protein 2) (Zinc finger antiviral protein) (ZAP)	6	100173
Q69YN2	Q69YN2;A0A286YF56;Q69YN2-3	C19L1_HUMAN	CWF19L1	Q69YN2	CWF19-like protein 1 (C19L1)	6	100274
Q9H115;Q9H115-2;Q9H115-3	Q9H115;A0A087WZQ7;Q9H115-2;Q9H115-3	SNAB_HUMAN	NAPB	Q9H115	Beta-soluble NSF attachment protein (SNAP-beta) (N-ethylmaleimide-sensitive factor attachment protein beta)	5	100366
Q5T200	Q5T200;A0A7I2V4I5;Q5T200-2	ZC3HD_HUMAN	ZC3H13	Q5T200	Zinc finger CCCH domain-containing protein 13	10	100426
O00764;O00764-2;O00764-3	O00764;F2Z2Y4;O00764-2;O00764-3	PDXK_HUMAN	PDXK	O00764	Pyridoxal kinase (EC 2.7.1.35) (Pyridoxine kinase)	8	100672
O60306	O60306;H0YH15;H0YLN9	AQR_HUMAN	AQR	O60306	RNA helicase aquarius (EC 3.6.4.13) (Intron-binding protein of 160 kDa) (IBP160)	39	100896
Q9UNP9;Q9UNP9-2;Q9UNP9-3	Q9UNP9;E9PEQ6;E9PKY5;Q9UNP9-2;Q9UNP9-3	PPIE_HUMAN	PPIE	Q9UNP9	Peptidyl-prolyl cis-trans isomerase E (PPIase E) (EC 5.2.1.8) (Cyclophilin E) (Cyclophilin-33) (Rotamase E)	6	100978
P36639;P36639-1;P36639-2;P36639-3	P36639;P36639-1;P36639-2;P36639-3	8ODP_HUMAN	NUDT1	P36639	Oxidized purine nucleoside triphosphate hydrolase (EC 3.6.1.56) (2-hydroxy-dATP diphosphatase) (7,8-dihydro-8-oxoguanine triphosphatase) (8-oxo-dGTPase) (Methylated purine nucleoside triphosphate hydrolase) (EC 3.6.1.-) (Nucleoside diphosphate-linked moiety X motif 1) (Nudix motif 1)	2	101052
P53367-2	P53367;P53367-2;P53367-3	ARFP1_HUMAN	ARFIP1	P53367-2	Arfaptin-1 (ADP-ribosylation factor-interacting protein 1)	9	101053
Q14764	Q14764;H3BQK6;I3L155	MVP_HUMAN	MVP	Q14764	Major vault protein (MVP) (Lung resistance-related protein)	6	101243
P36969;P36969-2	P36969;K7ENB4;K7ERP4;P36969-2;R4GNE4;A0A087X247;K7EJ20;K7EKX7	GPX4_HUMAN	GPX4	P36969	Phospholipid hydroperoxide glutathione peroxidase (PHGPx) (EC 1.11.1.12) (Glutathione peroxidase 4) (GPx-4) (GSHPx-4)	4	101265
P04066	P04066	FUCO_HUMAN	FUCA1	P04066	Tissue alpha-L-fucosidase (EC 3.2.1.51) (Alpha-L-fucosidase I) (Alpha-L-fucoside fucohydrolase 1) (Alpha-L-fucosidase 1)	3	101315
Q9UKZ1	Q9UKZ1	CNO11_HUMAN	CNOT11	Q9UKZ1	CCR4-NOT transcription complex subunit 11	6	101328
Q05397;Q05397-5;Q05397-7	Q05397;A0A8Q3WLM4;E7ESA6;H0YBP1;Q05397-2;Q05397-3;Q05397-5;Q05397-7;E9PEI4;H0YB16;H0YBZ1	FAK1_HUMAN	PTK2	Q05397	Focal adhesion kinase 1 (FADK 1) (EC 2.7.10.2) (Focal adhesion kinase-related nonkinase) (FRNK) (Protein phosphatase 1 regulatory subunit 71) (PPP1R71) (Protein-tyrosine kinase 2) (p125FAK) (pp125FAK)	12	101383
Q8N6R0;Q8N6R0-3;Q8N6R0-4	Q8N6R0;Q8N6R0-1;Q8N6R0-3;Q8N6R0-4	EFNMT_HUMAN	METTL13	Q8N6R0	eEF1A lysine and N-terminal methyltransferase (eEF1A-KNMT) (Methyltransferase-like protein 13) [Includes: eEF1A lysine methyltransferase (EC 2.1.1.-); eEF1A N-terminal methyltransferase (EC 2.1.1.-)]	7	101392
Q9H307	Q9H307	PININ_HUMAN	PNN	Q9H307	Pinin (140 kDa nuclear and cell adhesion-related phosphoprotein) (Desmosome-associated protein) (Domain-rich serine protein) (DRS protein) (DRSP) (Melanoma metastasis clone A protein) (Nuclear protein SDK3) (SR-like protein)	9	101572
Q01780;Q01780-2	Q01780;Q01780-2	EXOSX_HUMAN	EXOSC10	Q01780	Exosome component 10 (EC 3.1.13.-) (Autoantigen PM/Scl 2) (P100 polymyositis-scleroderma overlap syndrome-associated autoantigen) (Polymyositis/scleroderma autoantigen 100 kDa) (PM/Scl-100) (Polymyositis/scleroderma autoantigen 2)	14	101925
P07357	P07357;A0A8Q3WKN4;A0A8Q3WKQ2;A0A8Q3WKT7;A0A8Q3WL79	CO8A_HUMAN	C8A	P07357	Complement component C8 alpha chain (Complement component 8 subunit alpha)	5	102012
P35270	P35270	SPRE_HUMAN	SPR	P35270	Sepiapterin reductase (SPR) (EC 1.1.1.153)	5	102042
O95816;O95816-2	O95816;O95816-2	BAG2_HUMAN	BAG2	O95816	BAG family molecular chaperone regulator 2 (BAG-2) (Bcl-2-associated athanogene 2)	10	102207
P62166;P62166-2	P62166;P62166-2	NCS1_HUMAN	NCS1	P62166	Neuronal calcium sensor 1 (NCS-1) (Frequenin homolog) (Frequenin-like protein) (Frequenin-like ubiquitous protein)	5	102254
O60831	O60831;A6NP52	PRAF2_HUMAN	PRAF2	O60831	PRA1 family protein 2	4	102375
Q9UN36;Q9UN36-2;Q9UN36-3;Q9UN36-4;Q9UN36-6	Q9UN36;G3V4S9;G3V578;G3V5H8;G3V5L7;H0YJT9;Q9UN36-2;Q9UN36-3;Q9UN36-4;Q9UN36-6	NDRG2_HUMAN	NDRG2	Q9UN36	Protein NDRG2 (N-myc downstream-regulated gene 2 protein) (Protein Syld709613)	2	102558
Q6P1X6	Q6P1X6;H0YF29;Q6P1X6-2	CH082_HUMAN	C8orf82	Q6P1X6	UPF0598 protein C8orf82	10	102582
Q96S59	Q96S59;Q96S59-2;Q96S59-3	RANB9_HUMAN	RANBP9	Q96S59	Ran-binding protein 9 (RanBP9) (BPM-L) (BPM90) (Ran-binding protein M) (RanBPM) (RanBP7)	5	102589
Q9Y606;Q9Y606-2	Q9Y606;F5H1S9;G8JLB3;Q9Y606-2;F5GY32	PUS1_HUMAN	PUS1	Q9Y606	Pseudouridylate synthase 1 homolog (EC 5.4.99.-) (tRNA pseudouridine synthase 1) (EC 5.4.99.12) (tRNA pseudouridine(38-40) synthase) (tRNA pseudouridylate synthase I) (tRNA-uridine isomerase I)	14	102693
Q9C040;Q9C040-2	Q9C040;A0A6Q8PEY7;A0A6Q8PEY9;A0A6Q8PF18;A0A6Q8PF63;A0A6Q8PF74;A0A6Q8PF82;A0A6Q8PFB0;A0A6Q8PFL9;A0A6Q8PFV0;A0A6Q8PFX3;A0A6Q8PG16;A0A6Q8PG79;A0A6Q8PGE9;A0A6Q8PGG4;A0A6Q8PGL5;A0A6Q8PGR7;A0A6Q8PGS7;A0A6Q8PH06;A0A6Q8PH39;A0A6Q8PHG3;A0A6Q8PHG4;A0A6Q8PHP4;Q9C040-2;A0A6Q8PFE3	TRIM2_HUMAN	TRIM2	Q9C040	Tripartite motif-containing protein 2 (EC 2.3.2.27) (E3 ubiquitin-protein ligase TRIM2) (RING finger protein 86) (RING-type E3 ubiquitin transferase TRIM2)	16	102798
O15075;O15075-2	O15075;O15075-2;Q5VZY9	DCLK1_HUMAN	DCLK1	O15075	Serine/threonine-protein kinase DCLK1 (EC 2.7.11.1) (Doublecortin domain-containing protein 3A) (Doublecortin-like and CAM kinase-like 1) (Doublecortin-like kinase 1)	6	102836
Q15738	Q15738;C9JDR0	NSDHL_HUMAN	NSDHL	Q15738	Sterol-4-alpha-carboxylate 3-dehydrogenase, decarboxylating (EC 1.1.1.170) (Protein H105e3)	4	102862
P22033	P22033	MUTA_HUMAN	MMUT	P22033	Methylmalonyl-CoA mutase, mitochondrial (MCM) (EC 5.4.99.2) (Methylmalonyl-CoA isomerase)	14	102908
P00568	P00568;Q5T9B7	KAD1_HUMAN	AK1	P00568	Adenylate kinase isoenzyme 1 (AK 1) (EC 2.7.4.10) (EC 2.7.4.3) (EC 2.7.4.6) (ATP-AMP transphosphorylase 1) (ATP:AMP phosphotransferase) (Adenylate monophosphate kinase) (Myokinase)	12	102910
Q9UPU5	Q9UPU5;A0A0U1RQI9	UBP24_HUMAN	USP24	Q9UPU5	Ubiquitin carboxyl-terminal hydrolase 24 (EC 3.4.19.12) (Deubiquitinating enzyme 24) (Ubiquitin thioesterase 24) (Ubiquitin-specific-processing protease 24)	22	103031
Q86X83;Q86X83-2	Q86X83;Q86X83-2	COMD2_HUMAN	COMMD2	Q86X83	COMM domain-containing protein 2	4	103089
Q8NEZ5	Q8NEZ5;Q8NEZ5-2;Q8NEZ5-3;H3BRE0;H3BTH6	FBX22_HUMAN	FBXO22	Q8NEZ5	F-box only protein 22 (F-box protein FBX22p44)	6	103214
Q14185	Q14185;A0A096LNH6	DOCK1_HUMAN	DOCK1	Q14185	Dedicator of cytokinesis protein 1 (180 kDa protein downstream of CRK) (DOCK180)	24	103248
P09884	P09884;A6NMQ1	DPOLA_HUMAN	POLA1	P09884	DNA polymerase alpha catalytic subunit (EC 2.7.7.7) (DNA polymerase alpha catalytic subunit p180)	11	103268
Q9NVU0;Q9NVU0-2;Q9NVU0-3;Q9NVU0-4;Q9NVU0-5	Q9NVU0;Q9NVU0-2;Q9NVU0-3;Q9NVU0-4;Q9NVU0-5;A0A0C4DH01;H3BNJ0	RPC5_HUMAN	POLR3E	Q9NVU0	DNA-directed RNA polymerase III subunit RPC5 (RNA polymerase III subunit C5) (DNA-directed RNA polymerase III 80 kDa polypeptide)	2	103300
P28161;P28161-2	P28161;E9PHN6;E9PHN7;E9PLF1;F6XZQ7;P28161-2;E9PGV1	GSTM2_HUMAN	GSTM2	P28161	Glutathione S-transferase Mu 2 (EC 2.5.1.18) (GST class-mu 2) (GSTM2-2)	9	103300
Q8NGR3	Q8NGR3	OR1K1_HUMAN	OR1K1	Q8NGR3	Olfactory receptor 1K1	2	103368
Q53EL6;Q53EL6-2	Q53EL6;Q53EL6-2;Q5VZS7	PDCD4_HUMAN	PDCD4	Q53EL6	Programmed cell death protein 4 (Neoplastic transformation inhibitor protein) (Nuclear antigen H731-like) (Protein 197/15a)	5	103418
P08567	P08567	PLEK_HUMAN	PLEK	P08567	Pleckstrin (Platelet 47 kDa protein) (p47)	4	103434
Q16706	Q16706	MA2A1_HUMAN	MAN2A1	Q16706	Alpha-mannosidase 2 (EC 3.2.1.114) (Golgi alpha-mannosidase II) (AMan II) (Man II) (Mannosidase alpha class 2A member 1) (Mannosyl-oligosaccharide 1,3-1,6-alpha-mannosidase)	15	103572
Q02241;Q02241-2	Q02241;A0A2U3TZL8;H7BYN4;A0A2R8Y531;A0A7I2V5Y5;H0YME6;Q02241-2;Q02241-3	KIF23_HUMAN	KIF23	Q02241	Kinesin-like protein KIF23 (Kinesin-like protein 5) (Mitotic kinesin-like protein 1)	11	103618
Q5VTL8	Q5VTL8;Q5VTL8-2	PR38B_HUMAN	PRPF38B	Q5VTL8	Pre-mRNA-splicing factor 38B (Sarcoma antigen NY-SAR-27)	6	103649
Q9H974;Q9H974-4	Q9H974;Q9H974-2;Q9H974-3;Q9H974-4	QTRT2_HUMAN	QTRT2	Q9H974	Queuine tRNA-ribosyltransferase accessory subunit 2 (Queuine tRNA-ribosyltransferase domain-containing protein 1)	8	103655
Q96FV9	Q96FV9;Q96FV9-2;J3KT14	THOC1_HUMAN	THOC1	Q96FV9	THO complex subunit 1 (Tho1) (Nuclear matrix protein p84) (p84N5) (hTREX84)	6	103780
O95793;O95793-2;O95793-3	O95793;O95793-2;O95793-3;Q5JW28;Q5JW30	STAU1_HUMAN	STAU1	O95793	Double-stranded RNA-binding protein Staufen homolog 1	10	103786
P42167;P42167-2	P42166;P42167;G5E972;P42167-2;P42167-3;H0YJH7	LAP2B_HUMAN	TMPO	P42167	Lamina-associated polypeptide 2, isoforms beta/gamma (Thymopoietin, isoforms beta/gamma) (TP beta/gamma) (Thymopoietin-related peptide isoforms beta/gamma) (TPRP isoforms beta/gamma) [Cleaved into: Thymopoietin (TP) (Splenin); Thymopentin (TP5)]	6	103842
Q9BZH6	Q9BZH6	WDR11_HUMAN	WDR11	Q9BZH6	WD repeat-containing protein 11 (Bromodomain and WD repeat-containing protein 2) (WD repeat-containing protein 15)	8	103858
Q9H9G7	Q9H9G7;Q5TA56	AGO3_HUMAN	AGO3	Q9H9G7	Protein argonaute-3 (Argonaute3) (hAgo3) (EC 3.1.26.n2) (Argonaute RISC catalytic component 3) (Eukaryotic translation initiation factor 2C 3) (eIF-2C 3) (eIF2C 3)	14	103886
Q93008;Q93008-3	O00507;Q93008;A0A994J4R6;A0A994J4T3;A0A994J6S4;O00507-2;Q93008-3;A0A994J583;A0A994J7K1	USP9X_HUMAN	USP9X	Q93008	Probable ubiquitin carboxyl-terminal hydrolase FAF-X (EC 3.4.19.12) (Deubiquitinating enzyme FAF-X) (Fat facets in mammals) (hFAM) (Fat facets protein-related, X-linked) (Ubiquitin thioesterase FAF-X) (Ubiquitin-specific protease 9, X chromosome) (Ubiquitin-specific-processing protease FAF-X)	43	103906
Q15811;Q15811-10;Q15811-11;Q15811-12;Q15811-13;Q15811-2;Q15811-3;Q15811-4;Q15811-5;Q15811-6;Q15811-7;Q15811-8;Q15811-9	Q15811;Q15811-2;Q15811-10;Q15811-11;Q15811-12;Q15811-13;Q15811-3;Q15811-4;Q15811-5;Q15811-6;Q15811-7;Q15811-8;Q15811-9;F8W7U0;A8CTZ0;C9JQZ7;D6PAW0	ITSN1_HUMAN	ITSN1	Q15811	Intersectin-1 (SH3 domain-containing protein 1A) (SH3P17)	21	103964
P52701	P52701;A0A494C0M1;A0A8V8TQJ0;A0A8V8TQW9;P52701-2;P52701-3;P52701-4	MSH6_HUMAN	MSH6	P52701	DNA mismatch repair protein Msh6 (hMSH6) (G/T mismatch-binding protein) (GTBP) (GTMBP) (MutS protein homolog 6) (MutS-alpha 160 kDa subunit) (p160)	16	103976
Q93045;Q93045-2	Q93045;E5RGX5;Q93045-2	STMN2_HUMAN	STMN2	Q93045	Stathmin-2 (Superior cervical ganglion-10 protein) (Protein SCG10)	2	104091
Q96JB5;Q96JB5-4	Q96JB5;Q96JB5-2;Q96JB5-4;J3QL86;J3QQY1;J3QS62	CK5P3_HUMAN	CDK5RAP3	Q96JB5	CDK5 regulatory subunit-associated protein 3 (CDK5 activator-binding protein C53) (LXXLL/leucine-zipper-containing ARF-binding protein) (Protein HSF-27)	8	104144
Q9H223	Q9H223	EHD4_HUMAN	EHD4	Q9H223	EH domain-containing protein 4 (Hepatocellular carcinoma-associated protein 10/11) (PAST homolog 4)	4	104549
O00422;O00422-2	O00422;O00422-2;U3KPY7;U3KQ12	SAP18_HUMAN	SAP18	O00422	Histone deacetylase complex subunit SAP18 (18 kDa Sin3-associated polypeptide) (2HOR0202) (Cell growth-inhibiting gene 38 protein) (Sin3-associated polypeptide p18)	3	104768
Q9BZR6	Q9BZR6;H7C0V4;H7C215	RTN4R_HUMAN	RTN4R	Q9BZR6	Reticulon-4 receptor (Nogo receptor) (NgR) (Nogo-66 receptor)	5	104815
Q9H9A5;Q9H9A5-2;Q9H9A5-6	Q9H9A5;H7C1X9;Q9H9A5-2;Q9H9A5-3;Q9H9A5-4;Q9H9A5-6	CNO10_HUMAN	CNOT10	Q9H9A5	CCR4-NOT transcription complex subunit 10	11	104998
O75153	O75153;Q9Y5I4;A0A494C0R8;K7EIG1;Q9Y5I4-2	CLU_HUMAN	CLUH	O75153	Clustered mitochondria protein homolog	14	105016
Q15904	Q15904;A0A0C4DGX8;A0A7I2V2G3;A0A7I2V3T8;A0A7I2YQA5;A6NLC6;A6QRJ1;F2Z3L8;H7C0T7;H7C2Y8	VAS1_HUMAN	ATP6AP1	Q15904	V-type proton ATPase subunit S1 (V-ATPase subunit S1) (Protein XAP-3) (V-ATPase Ac45 subunit) (V-ATPase S1 accessory protein) (Vacuolar proton pump subunit S1)	11	105035
Q53H76;Q53H76-2;Q53H76-3;Q53H76-4	Q53H76;Q53H76-2;G5E9W0;Q53H76-3;Q53H76-4;H7C4H1	PLA1A_HUMAN	PLA1A	Q53H76	Phospholipase A1 member A (EC 3.1.1.111) (Phosphatidylserine-specific phospholipase A1) (PS-PLA1)	2	105038
Q8N1B4;Q8N1B4-2	Q8N1B4;Q8N1B4-2	VPS52_HUMAN	VPS52	Q8N1B4	Vacuolar protein sorting-associated protein 52 homolog (SAC2 suppressor of actin mutations 2-like protein)	8	105185
Q9NS86	Q9NS86	LANC2_HUMAN	LANCL2	Q9NS86	LanC-like protein 2 (Testis-specific adriamycin sensitivity protein)	7	105227
P11171;P11171-2;P11171-5	P11171;Q9H4G0;Q9Y2J2;A0A2R8Y570;A0A2R8Y5G2;A0A2R8Y5Z6;A0A2R8Y6G5;A0A2R8YFR9;A0A2U3TZH6;A0A3B3IU06;A0A2R8Y7N0;A0A2R8Y7Y3;A0A2R8YD30;P11171-2;P11171-7;A0A0A0MRA8;A0A0C4DH22;A0A1B0GTF8;A0A1B0GTW6;A0A1B0GWG0;A0A2R8Y420;A0A2R8Y6D0;A0A2R8YCW8;A0A3B3ITC5;A0A3B3ITP0;A0A3B3IUD6;A0A994J847;A8K968;P11171-3;P11171-4;P11171-5;P11171-6;Q9H4G0-2;Q9H4G0-3;Q9H4G0-4;Q9Y2J2-2;Q9Y2J2-3;Q9Y2J2-4;A0A2R8Y6T6;Q4VXN0;Q4V…	EPB41_HUMAN	EPB41	P11171	Protein 4.1 (P4.1) (4.1R) (Band 4.1) (EPB4.1) (Erythrocyte membrane protein band 4.1)	15	105452
P52564	P46734;P52564;P46734-2;P46734-3;P52564-2	MP2K6_HUMAN	MAP2K6	P52564	Dual specificity mitogen-activated protein kinase kinase 6 (MAP kinase kinase 6) (MAPKK 6) (EC 2.7.12.2) (MAPK/ERK kinase 6) (MEK 6) (Stress-activated protein kinase kinase 3) (SAPK kinase 3) (SAPKK-3) (SAPKK3)	8	105572
Q9UKN8	Q9UKN8;F2Z356	TF3C4_HUMAN	GTF3C4	Q9UKN8	General transcription factor 3C polypeptide 4 (EC 2.3.1.48) (TF3C-delta) (Transcription factor IIIC 90 kDa subunit) (TFIIIC 90 kDa subunit) (TFIIIC90) (Transcription factor IIIC subunit delta)	12	105674
Q15648;Q15648-3	Q15648;Q15648-3	MED1_HUMAN	MED1	Q15648	Mediator of RNA polymerase II transcription subunit 1 (Activator-recruited cofactor 205 kDa component) (ARC205) (Mediator complex subunit 1) (Peroxisome proliferator-activated receptor-binding protein) (PBP) (PPAR-binding protein) (Thyroid hormone receptor-associated protein complex 220 kDa component) (Trap220) (Thyroid receptor-interacting protein 2) (TR-interacting protein 2) (TRIP-2) (Vitamin …	2	105859
Q9UJY5;Q9UJY5-2;Q9UJY5-3;Q9UJY5-4;Q9UJY5-6	Q9UJY5;Q9UJY5-4;Q9UJY5-2;Q9UJY5-3;Q9UJY5-6	GGA1_HUMAN	GGA1	Q9UJY5	ADP-ribosylation factor-binding protein GGA1 (Gamma-adaptin-related protein 1) (Golgi-localized, gamma ear-containing, ARF-binding protein 1)	4	105974
Q9UMY4;Q9UMY4-1;Q9UMY4-3	Q9UMY4;Q9UMY4-1;A0A087X0R6;Q9UMY4-3	SNX12_HUMAN	SNX12	Q9UMY4	Sorting nexin-12	2	105980
P14923	P14923;C9J826;C9JK18;C9JKY1;C9JTX4	PLAK_HUMAN	JUP	P14923	Junction plakoglobin (Catenin gamma) (Desmoplakin III) (Desmoplakin-3)	12	106314
O75475	O75475	PSIP1_HUMAN	PSIP1	O75475	PC4 and SFRS1-interacting protein (CLL-associated antigen KW-7) (Dense fine speckles 70 kDa protein) (DFS 70) (Lens epithelium-derived growth factor) (Transcriptional coactivator p75/p52)	8	106567
Q9NTM9	Q9NTM9;A0A0B4J226;Q5TCZ7	CUTC_HUMAN	CUTC	Q9NTM9	Copper homeostasis protein cutC homolog	7	106635
Q9UBG0	Q9UBG0	MRC2_HUMAN	MRC2	Q9UBG0	C-type mannose receptor 2 (C-type lectin domain family 13 member E) (Endocytic receptor 180) (Macrophage mannose receptor 2) (Urokinase-type plasminogen activator receptor-associated protein) (UPAR-associated protein) (Urokinase receptor-associated protein) (CD antigen CD280)	12	106697
Q6PKG0;Q6PKG0-3	Q6PKG0;A0A8I5KSP1;A0A8I5KWU3;Q6PKG0-3	LARP1_HUMAN	LARP1	Q6PKG0	La-related protein 1 (La ribonucleoprotein domain family member 1)	15	106851
O75534;O75534-2;O75534-3;O75534-4	O75534;O75534-2;O75534-3;O75534-4;A0A8I5KNL1;A0A8I5KPC0;A0A8I5KPJ6;A0A8I5KPQ8;A0A8I5KS07;A0A8I5KTQ3;A0A8I5KV85;A0A8I5KW29;A0A8I5KW72;A0A8I5KWW0;A0A8I5KXH5;A0A8I5KXL1;A0A8I5KYL4;A0A8I5KYL8;A0A8I5QJA6;A0A8I5QKX0;E9PLD4	CSDE1_HUMAN	CSDE1	O75534	Cold shock domain-containing protein E1 (N-ras upstream gene protein) (Protein UNR)	8	106946
Q16186	Q16186	ADRM1_HUMAN	ADRM1	Q16186	Proteasomal ubiquitin receptor ADRM1 (110 kDa cell membrane glycoprotein) (Gp110) (Adhesion-regulating molecule 1) (ARM-1) (Proteasome regulatory particle non-ATPase 13) (hRpn13) (Rpn13 homolog)	8	107032
P63211	P63211;C9JGI9	GBG1_HUMAN	GNGT1	P63211	Guanine nucleotide-binding protein G(T) subunit gamma-T1 (Transducin gamma chain)	2	107037
P35858;P35858-2	P35858;P35858-2	ALS_HUMAN	IGFALS	P35858	Insulin-like growth factor-binding protein complex acid labile subunit (ALS)	5	107102
Q9H3H3;Q9H3H3-1;Q9H3H3-3	Q9H3H3;Q9H3H3-3;Q9H3H3-1	CK068_HUMAN	C11orf68	Q9H3H3	UPF0696 protein C11orf68 (Basophilic leukemia-expressed protein Bles03) (Protein p5326)	6	107180
Q9H8H0	Q9H8H0;J3QR28	NOL11_HUMAN	NOL11	Q9H8H0	Nucleolar protein 11	17	107291
P50897	P50897;A0A286YFF7;A0A2C9F2P4;P50897-2;A0A286YFE3;A0A286YFL6;A0A286YFL8;Q5T0S4	PPT1_HUMAN	PPT1	P50897	Palmitoyl-protein thioesterase 1 (PPT-1) (EC 3.1.2.22) (Palmitoyl-protein hydrolase 1)	3	107341
Q9NVP1	Q9NVP1;H7C452	DDX18_HUMAN	DDX18	Q9NVP1	ATP-dependent RNA helicase DDX18 (EC 3.6.4.13) (DEAD box protein 18) (Myc-regulated DEAD box protein) (MrDb)	21	107400
P10321	P01889;P10321;Q5QT33;A0A140T912;A0A140T951;A0A140T9H5;A0A140T9J9;A0A140T9M0;A0A140T9W2;A0A1W2PNZ7;A0A1W2PP29;A0A1W2PP77;A0A1W2PR11;A0A1W2PRX1;A0A1W2PRZ0;A2AEA2;O19617;O78179;Q53YP1;Q5SS57;A0A140T921;A0A140T930;A0A140T937;A0A140T942;A0A140T962;A0A140T9B3;A0A140T9D4;A0A140T9E1;A0A140T9L3;A0A140T9M5;A0A140T9T1;A0A140T9U0;A0A140T9U8;A0A140TA05;A0A140TA21;A0A8Q3SIV3	HLAC_HUMAN	HLA-C	P10321	HLA class I histocompatibility antigen, C alpha chain (HLA-C) (HLA-Cw) (Human leukocyte antigen C)	4	107443
P42858	P42858;A0A7P0TA78;A0A7P0TAC5;A0A7P0TAN5	HD_HUMAN	HTT	P42858	Huntingtin (Huntington disease protein) (HD protein) [Cleaved into: Huntingtin, myristoylated N-terminal fragment]	21	107453
P00403	P00403	COX2_HUMAN	MT-CO2	P00403	Cytochrome c oxidase subunit 2 (EC 7.1.1.9) (Cytochrome c oxidase polypeptide II)	2	107478
Q8WVV9;Q8WVV9-4;Q8WVV9-5	Q8WVV9;C9IYN3;Q8WVV9-4;Q8WVV9-5;V9GYK2;B7WPG3;H7C464	HNRLL_HUMAN	HNRNPLL	Q8WVV9	Heterogeneous nuclear ribonucleoprotein L-like (hnRNPLL) (Stromal RNA-regulating factor)	6	107610
Q5VT25;Q5VT25-2;Q5VT25-3;Q5VT25-4;Q5VT25-5;Q5VT25-6	Q5VT25;A0A0A0MRJ0;A0A0A0MRJ1;A0A8I5QJM2;H0Y5V1;H0Y7V8;Q5VT25-2;Q5VT25-3;Q5VT25-4;Q5VT25-5;Q5VT25-6;H0Y6R0	MRCKA_HUMAN	CDC42BPA	Q5VT25	Serine/threonine-protein kinase MRCK alpha (EC 2.7.11.1) (CDC42-binding protein kinase alpha) (DMPK-like alpha) (Myotonic dystrophy kinase-related CDC42-binding kinase alpha) (MRCK alpha) (Myotonic dystrophy protein kinase-like alpha)	7	107806
Q7Z2Z2;Q7Z2Z2-2	Q7Z2Z2;Q7Z2Z2-2;A0A8Q3SIF5;H0YKI9	EFL1_HUMAN	EFL1	Q7Z2Z2	Elongation factor-like GTPase 1 (Elongation factor Tu GTP-binding domain-containing protein 1) (Elongation factor-like 1) (Protein FAM42A)	7	107892
Q32P28;Q32P28-3;Q32P28-4	Q32P28;Q32P28-3;Q32P28-4	P3H1_HUMAN	P3H1	Q32P28	Prolyl 3-hydroxylase 1 (EC 1.14.11.7) (Growth suppressor 1) (Leucine- and proline-enriched proteoglycan 1) (Leprecan-1)	6	107964
Q5TF21	Q5TF21;E9PJP2;A0A994J4H7	SOGA3_HUMAN	SOGA3	Q5TF21	Protein SOGA3	13	107983
Q9H269	Q9H269;Q9H269-2	VPS16_HUMAN	VPS16	Q9H269	Vacuolar protein sorting-associated protein 16 homolog (hVPS16)	14	108049
P50213	P50213;H0YL72;P50213-2;H0YKD0;H0YLI6;H0YMU3	IDH3A_HUMAN	IDH3A	P50213	Isocitrate dehydrogenase [NAD] subunit alpha, mitochondrial (EC 1.1.1.41) (Isocitric dehydrogenase subunit alpha) (NAD(+)-specific ICDH subunit alpha)	12	108119
Q14651	Q14651;C9JAM8	PLSI_HUMAN	PLS1	Q14651	Plastin-1 (Intestine-specific plastin) (I-plastin)	17	108290
Q9NP72	Q9NP72;A0A804HIB9;A0A8C8NLQ3;B7Z4P9;H0Y6T8;Q9NP72-2	RAB18_HUMAN	RAB18	Q9NP72	Ras-related protein Rab-18	6	108319
P48506	P48506;A0A0C4DGB2;A0A2R8YEL6;B4E2I4;E1CEI4	GSH1_HUMAN	GCLC	P48506	Glutamate--cysteine ligase catalytic subunit (EC 6.3.2.2) (GCS heavy chain) (Gamma-ECS) (Gamma-glutamylcysteine synthetase)	12	108360
O75607	O75607	NPM3_HUMAN	NPM3	O75607	Nucleoplasmin-3	6	108641
Q9H1Z4;Q9H1Z4-2	Q9H1Z4;A0A087X091;Q9H1Z4-2	WDR13_HUMAN	WDR13	Q9H1Z4	WD repeat-containing protein 13	6	108808
Q14562	Q14562	DHX8_HUMAN	DHX8	Q14562	ATP-dependent RNA helicase DHX8 (EC 3.6.4.13) (DEAH box protein 8) (RNA helicase HRH1)	18	108868
Q7Z739;Q9BYJ9	Q7Z739;Q9BYJ9;A0A024R7W5;A0A087WY31;A0A087X0Q1	YTHD1_HUMAN;YTHD3_HUMAN	YTHDF1;YTHDF3	Q7Z739	YTH domain-containing family protein 3 (DF3)	4	109172
Q7Z794	Q7Z794	K2C1B_HUMAN	KRT77	Q7Z794	Keratin, type II cytoskeletal 1b (Cytokeratin-1B) (CK-1B) (Keratin-77) (K77) (Type-II keratin Kb39)	6	109177
P63165	G2XKQ0;P63165;B8ZZJ0;B8ZZN6;B9A032	SUMO1_HUMAN	SUMO1	P63165	Small ubiquitin-related modifier 1 (SUMO-1) (GAP-modifying protein 1) (GMP1) (SMT3 homolog 3) (Sentrin) (Ubiquitin-homology domain protein PIC1) (Ubiquitin-like protein SMT3C) (Smt3C) (Ubiquitin-like protein UBL1)	6	109327
O75973	O75973	C1QRF_HUMAN	C1QL1	O75973	C1q-related factor (C1q and tumor necrosis factor-related protein 14) (C1q/TNF-related protein 14) (Complement component 1 Q subcomponent-like 1)	4	109913
Q9H583	Q9H583;Q5T3Q7	HEAT1_HUMAN	HEATR1	Q9H583	HEAT repeat-containing protein 1 (Protein BAP28) (U3 small nucleolar RNA-associated protein 10 homolog) [Cleaved into: HEAT repeat-containing protein 1, N-terminally processed]	15	109941
O15397	O15397;O15397-2	IPO8_HUMAN	IPO8	O15397	Importin-8 (Imp8) (Ran-binding protein 8) (RanBP8)	16	109994
Q9NZD2	Q9NZD2;F5H0U5;H0YFS9	GLTP_HUMAN	GLTP	Q9NZD2	Glycolipid transfer protein (GLTP)	5	110123
Q96IY1	Q96IY1;Q5SY74;Q5SY76;Q96IY1-2	NSL1_HUMAN	NSL1	Q96IY1	Kinetochore-associated protein NSL1 homolog	4	110155
A5D8V6	A5D8V6;F5H4Q5	VP37C_HUMAN	VPS37C	A5D8V6	Vacuolar protein sorting-associated protein 37C (hVps37C) (ESCRT-I complex subunit VPS37C)	2	110168
Q99719	Q99719;G3XAH0;Q99719-2;C9JM82;E7EPG2;E7EQM7;E7EX32;F6X4M4;F8W9E5	SEPT5_HUMAN	SEPTIN5	Q99719	Septin-5 (Cell division control-related protein 1) (CDCrel-1) (Peanut-like protein 1)	16	110242
O75503	O75503;A0A087WZY0;A0A1B0GTR6;A0A1B0GTV7;A0A1B0GU14;A0A1B0GUE8;A0A1B0GV94;A0A1B0GVL0;A0A1B0GWI2;A0A1B0GWJ7;A0A1C7CYZ2	CLN5_HUMAN	CLN5	O75503	Ceroid-lipofuscinosis neuronal protein 5 (Protein CLN5) [Cleaved into: Ceroid-lipofuscinosis neuronal protein 5, secreted form]	3	110333
Q719H9	Q4G0X4;Q719H9;A0A2U3U043;E9PJJ5;E9PK99;E9PMS5;E9PRT1;J3KSG1;J3QRK1	KCTD1_HUMAN	KCTD1	Q719H9	BTB/POZ domain-containing protein KCTD1 (Potassium channel tetramerization domain-containing protein 1)	9	110413
O95834;O95834-2;O95834-3	O95834;A0A0C4DGQ7;K7EIK7;O95834-2;O95834-3;C9JRL6;K7EII6;K7EKG3	EMAL2_HUMAN	EML2	O95834	Echinoderm microtubule-associated protein-like 2 (EMAP-2) (HuEMAP-2)	10	110598
Q13895	Q13895	BYST_HUMAN	BYSL	Q13895	Bystin	13	110926
Q86UX7;Q86UX7-2	Q86UX7;Q86UX7-2;A0A8V8TMB3;A0A8V8TMD7;A0A8V8TME2;A0A8V8TMT4;A0A8V8TMT7;A0A8V8TMU1;A0A8V8TNT4;A0A8V8TP41;A0A8V8TP46;F5H1C6;F5H3I6	URP2_HUMAN	FERMT3	Q86UX7	Fermitin family homolog 3 (Kindlin-3) (MIG2-like protein) (Unc-112-related protein 2)	9	110995
P20073;P20073-2	P20073;P20073-2	ANXA7_HUMAN	ANXA7	P20073	Annexin A7 (Annexin VII) (Annexin-7) (Synexin)	12	111099
Q9UN70;Q9UN70-2	Q9UN70;A0A087X1P2;Q9UN70-2	PCDGK_HUMAN	PCDHGC3	Q9UN70	Protocadherin gamma-C3 (PCDH-gamma-C3) (Protocadherin-2) (Protocadherin-43) (PC-43)	8	111192
Q96GX9	Q96GX9;Q96GX9-3;S4R3D6	MTNB_HUMAN	APIP	Q96GX9	Methylthioribulose-1-phosphate dehydratase (MTRu-1-P dehydratase) (EC 4.2.1.109) (APAF1-interacting protein) (hAPIP)	10	111347
Q9BUJ0	Q9BUJ0	ABHEA_HUMAN	ABHD14A	Q9BUJ0	Protein ABHD14A (EC 3.-.-.-) (Alpha/beta hydrolase domain-containing protein 14A) (Abhydrolase domain-containing protein 14A)	3	111367
M0QZL2	M0QZL2	M0QZL2_HUMAN	MEGF8	M0QZL2	Multiple EGF like domains 8	2	111387
Q04206;Q04206-2;Q04206-3	Q04206;Q04206-2;Q04206-3;Q04206-4;A0A087X0W8;E9PKH5;Q2TAM5	TF65_HUMAN	RELA	Q04206	Transcription factor p65 (Nuclear factor NF-kappa-B p65 subunit) (Nuclear factor of kappa light polypeptide gene enhancer in B-cells 3)	11	111439
Q13428;Q13428-3;Q13428-4	Q13428;Q13428-5;A0A3B3IS06;A0A6I8PRA0;E7ETY2;H0Y8Y7;Q13428-2;Q13428-3;Q13428-4;Q13428-6;Q13428-7;Q13428-8	TCOF_HUMAN	TCOF1	Q13428	Treacle protein (Treacher Collins syndrome protein)	33	111544
O75191	O75191;A0A3B3IRM4;O75191-2	XYLB_HUMAN	XYLB	O75191	Xylulose kinase (Xylulokinase) (EC 2.7.1.17)	6	111623
P49590;P49590-2	P49590;A0A2R8Y3N3;A0A2R8Y5P7;A0A2R8Y6I1;B4DQ67;D6RB22;P49590-2	SYHM_HUMAN	HARS2	P49590	Histidine--tRNA ligase, mitochondrial (EC 6.1.1.21) (Histidine--tRNA ligase-like) (Histidyl-tRNA synthetase) (HisRS)	6	111635
P42566	P42566;B1AUU8;A0A994J5A3;A0A994J5J3;A0A994J841	EPS15_HUMAN	EPS15	P42566	Epidermal growth factor receptor substrate 15 (Protein Eps15) (Protein AF-1p)	6	111784
O60911	O60911;A0A7P0T983;A0A7P0Z415	CATL2_HUMAN	CTSV	O60911	Cathepsin L2 (EC 3.4.22.43) (Cathepsin U) (Cathepsin V)	5	111824
O75934	O75934	SPF27_HUMAN	BCAS2	O75934	Pre-mRNA-splicing factor SPF27 (Breast carcinoma-amplified sequence 2) (DNA amplified in mammary carcinoma 1 protein) (Spliceosome-associated protein SPF 27)	3	111824
Q96K76-4	Q96K76;Q96K76-2;Q96K76-4	UBP47_HUMAN	USP47	Q96K76-4	Ubiquitin carboxyl-terminal hydrolase 47 (EC 3.4.19.12) (Deubiquitinating enzyme 47) (Ubiquitin thioesterase 47) (Ubiquitin-specific-processing protease 47)	23	111829
Q9P035	Q9P035;Q9P035-2	HACD3_HUMAN	HACD3	Q9P035	Very-long-chain (3R)-3-hydroxyacyl-CoA dehydratase 3 (EC 4.2.1.134) (3-hydroxyacyl-CoA dehydratase 3) (HACD3) (Butyrate-induced protein 1) (B-ind1) (hB-ind1) (Protein-tyrosine phosphatase-like A domain-containing protein 1)	4	111837
P43121	P43121;P43121-2	MUC18_HUMAN	MCAM	P43121	Cell surface glycoprotein MUC18 (Cell surface glycoprotein P1H12) (Melanoma cell adhesion molecule) (Melanoma-associated antigen A32) (Melanoma-associated antigen MUC18) (S-endo 1 endothelial-associated antigen) (CD antigen CD146)	6	112010
Q5ZPR3;Q5ZPR3-3;Q5ZPR3-4	Q5ZPR3;Q5ZPR3-3;Q5ZPR3-4;A0A0C4DGH0	CD276_HUMAN	CD276	Q5ZPR3	CD276 antigen (4Ig-B7-H3) (B7 homolog 3) (B7-H3) (Costimulatory molecule) (CD antigen CD276)	2	112038
P26358;P26358-2;P26358-3	P26358;A0A7I2V490;A0A7I2V5D0;A0A7I2V5F1;A0A7I2YQA8;A0A7I2YQQ0;A0A7I2V311;A0A7I2V5F6;P26358-2;P26358-3	DNMT1_HUMAN	DNMT1	P26358	DNA (cytosine-5)-methyltransferase 1 (Dnmt1) (EC 2.1.1.37) (CXXC-type zinc finger protein 9) (DNA methyltransferase HsaI) (DNA MTase HsaI) (M.HsaI) (MCMT)	30	112094
P11310;P11310-2	P11310;Q5T4U5;A0A7P0T8G6;A0A7P0TB51;A0A7P0TB55;H0YDT5;P11310-2	ACADM_HUMAN	ACADM	P11310	Medium-chain specific acyl-CoA dehydrogenase, mitochondrial (MCAD) (EC 1.3.8.7) (Medium chain acyl-CoA dehydrogenase) (MCADH)	12	112252
Q9H9Q4	Q9H9Q4;H7C0G7;C9JWV4;G5E9Q8;Q9H9Q4-2	NHEJ1_HUMAN	NHEJ1	Q9H9Q4	Non-homologous end-joining factor 1 (Protein cernunnos) (XRCC4-like factor)	5	112277
O14657	O14657;H0Y7C8	TOR1B_HUMAN	TOR1B	O14657	Torsin-1B (Torsin ATPase-1B) (EC 3.6.4.-) (Torsin family 1 member B)	4	112325
Q9UM22	Q9UM22;Q9UM22-3	EPDR1_HUMAN	EPDR1	Q9UM22	Mammalian ependymin-related protein 1 (MERP-1) (Upregulated in colorectal cancer gene 1 protein)	4	112406
Q9Y294	Q9Y294	ASF1A_HUMAN	ASF1A	Q9Y294	Histone chaperone ASF1A (Anti-silencing function protein 1 homolog A) (hAsf1) (hAsf1a) (CCG1-interacting factor A) (CIA) (hCIA)	4	112482
Q2TAL8	Q2TAL8;A0A994J749;A0A994J420;A0A994J457;A0A994J492;A0A994J6Q4;A0A994J751	QRIC1_HUMAN	QRICH1	Q2TAL8	Transcriptional regulator QRICH1 (Glutamine-rich protein 1)	2	113176
P0DOY2;P0DOY3	P0DOY2;P0DOY3	IGLC2_HUMAN;IGLC3_HUMAN	IGLC2;IGLC3	P0DOY2	Immunoglobulin lambda constant 2 (Ig lambda chain C region Kern) (Ig lambda chain C region NIG-64) (Ig lambda chain C region SH) (Ig lambda chain C region X) (Ig lambda-2 chain C region)	2	113296
Q9H4G4	Q9H4G4;Q5VZR0	GAPR1_HUMAN	GLIPR2	Q9H4G4	Golgi-associated plant pathogenesis-related protein 1 (GAPR-1) (Golgi-associated PR-1 protein) (Glioma pathogenesis-related protein 2) (GliPR 2)	4	113423
Q9UBP6	Q9UBP6	TRMB_HUMAN	METTL1	Q9UBP6	tRNA (guanine-N(7)-)-methyltransferase (EC 2.1.1.33) (Methyltransferase-like protein 1) (mRNA (guanine-N(7)-)-methyltransferase) (EC 2.1.1.-) (miRNA (guanine-N(7)-)-methyltransferase) (EC 2.1.1.-) (tRNA (guanine(46)-N(7))-methyltransferase) (tRNA(m7G46)-methyltransferase)	8	113431
O00754;O00754-2	O00754;O00754-2;M0R174	MA2B1_HUMAN	MAN2B1	O00754	Lysosomal alpha-mannosidase (Laman) (EC 3.2.1.24) (Lysosomal acid alpha-mannosidase) (Mannosidase alpha class 2B member 1) (Mannosidase alpha-B) [Cleaved into: Lysosomal alpha-mannosidase A peptide; Lysosomal alpha-mannosidase B peptide; Lysosomal alpha-mannosidase C peptide; Lysosomal alpha-mannosidase D peptide; Lysosomal alpha-mannosidase E peptide]	5	113572
Q8IYB5;Q8IYB5-2;Q8IYB5-3	Q8IYB5;Q8IYB5-2;A0A087X1X9;Q8IYB5-3	SMAP1_HUMAN	SMAP1	Q8IYB5	Stromal membrane-associated protein 1	3	113602
Q13685	Q13685;C9JEH3;C9JG97;C9JTS3	AAMP_HUMAN	AAMP	Q13685	Angio-associated migratory cell protein	12	113713
Q04726;Q04726-2;Q04726-3;Q04726-4;Q04726-5;Q04726-6;Q04726-7	Q04724;Q04725;Q04726;Q04727;K7EMK7;Q04726-4;H0YKN8;H0YKT5;H0YL70;H0YNT2;Q04726-2;Q04726-3;Q04726-5;Q04726-6;Q04726-7;Q04727-2;Q04727-3;Q04727-4;A0A994J7T6;H0YNI7;Q04725-2	TLE3_HUMAN	TLE3	Q04726	Transducin-like enhancer protein 3 (Enhancer of split groucho-like protein 3) (ESG3)	15	113827
Q3MHD2;Q3MHD2-2	Q3MHD2;K7ELG9;Q3MHD2-2	LSM12_HUMAN	LSM12	Q3MHD2	Protein LSM12	4	113884
Q96L92;Q96L92-3	Q96L92;A0A5H1ZRP6;A0A2R8Y3S6;A0A2R8Y8A7;Q96L92-2;Q96L92-3	SNX27_HUMAN	SNX27	Q96L92	Sorting nexin-27	10	113898
P09619	P09619	PGFRB_HUMAN	PDGFRB	P09619	Platelet-derived growth factor receptor beta (PDGF-R-beta) (PDGFR-beta) (EC 2.7.10.1) (Beta platelet-derived growth factor receptor) (Beta-type platelet-derived growth factor receptor) (CD140 antigen-like family member B) (Platelet-derived growth factor receptor 1) (PDGFR-1) (CD antigen CD140b)	12	113947
O94906	O94906;O94906-2	PRP6_HUMAN	PRPF6	O94906	Pre-mRNA-processing factor 6 (Androgen receptor N-terminal domain-transactivating protein 1) (ANT-1) (PRP6 homolog) (U5 snRNP-associated 102 kDa protein) (U5-102 kDa protein)	17	113964
O94763;O94763-2;O94763-3;O94763-4	O94763;O94763-2;O94763-3;O94763-4;I3NI51	RMP_HUMAN	URI1	O94763	Unconventional prefoldin RPB5 interactor 1 (Protein NNX3) (Protein phosphatase 1 regulatory subunit 19) (RNA polymerase II subunit 5-mediating protein) (RPB5-mediating protein)	4	113977
Q9NY97;Q9NY97-2	Q9NY97;Q9NY97-2	B3GN2_HUMAN	B3GNT2	Q9NY97	N-acetyllactosaminide beta-1,3-N-acetylglucosaminyltransferase 2 (EC 2.4.1.149) (Beta-1,3-N-acetylglucosaminyltransferase 1) (BGnT-1) (Beta-1,3-Gn-T1) (Beta3Gn-T1) (Beta-1,3-galactosyltransferase 7) (Beta-1,3-GalTase 7) (Beta3Gal-T7) (Beta3GalT7) (b3Gal-T7) (Beta-3-Gx-T7) (UDP-Gal:beta-GlcNAc beta-1,3-galactosyltransferase 7) (UDP-GlcNAc:betaGal beta-1,3-N-acetylglucosaminyltransferase 2) (BGnT-2…	4	113991
A0A0A0MS15;A0A0B4J1V6	A0A0A0MS15;A0A0B4J1V6	HV349_HUMAN;HV373_HUMAN	IGHV3-49;IGHV3-73	A0A0A0MS15	Immunoglobulin heavy variable 3-49	2	114167
O95487;O95487-2;O95487-3	O95487;O95487-2;O95487-3	SC24B_HUMAN	SEC24B	O95487	Protein transport protein Sec24B (SEC24-related protein B)	16	114277
Q9Y5L4	Q9Y5L4	TIM13_HUMAN	TIMM13	Q9Y5L4	Mitochondrial import inner membrane translocase subunit Tim13	5	114496
Q9BWW4;Q9BWW4-2;Q9BWW4-3	Q9BWW4;P81877;Q9BWG4;A0A087WVT6;P81877-2;P81877-3;P81877-4;P81877-5;Q9BWW4-2;Q9BWW4-3;U3KQ46;A0A087X159;D6RAC5;Q9BWG4-2	SSBP3_HUMAN	SSBP3	Q9BWW4	Single-stranded DNA-binding protein 3 (Sequence-specific single-stranded-DNA-binding protein)	5	114672
Q86YJ6;Q86YJ6-2;Q86YJ6-3;Q86YJ6-4	Q86YJ6;Q86YJ6-2;Q86YJ6-3;Q86YJ6-4;C9J3J1	THNS2_HUMAN	THNSL2	Q86YJ6	Threonine synthase-like 2 (TSH2) (EC 4.2.3.-) (Secreted osteoclastogenic factor of activated T-cells) (SOFAT)	2	114714
Q86W42	Q86W42;Q86W42-2	THOC6_HUMAN	THOC6	Q86W42	THO complex subunit 6 homolog (Functional spliceosome-associated protein 35) (fSAP35) (WD repeat-containing protein 58)	19	114914
P51805	P51805	PLXA3_HUMAN	PLXNA3	P51805	Plexin-A3 (Plexin-4) (Semaphorin receptor SEX)	2	114967
A0A804HLA8;P63218	P63218;A0A804HLA8	GBG5B_HUMAN;GBG5_HUMAN	GNG5;GNG5B	A0A804HLA8	Guanine nucleotide-binding protein G(I)/G(S)/G(O) subunit gamma-5B	1	115051
O95486	O95486;O95486-2	SC24A_HUMAN	SEC24A	O95486	Protein transport protein Sec24A (SEC24-related protein A)	21	115117
P54687;P54687-4;P54687-5	P54687;P54687-4;P54687-2;P54687-3;P54687-5	BCAT1_HUMAN	BCAT1	P54687	Branched-chain-amino-acid aminotransferase, cytosolic (BCAT(c)) (EC 2.6.1.42) (Protein ECA39)	11	115273
Q8N428;Q8N428-2	Q8N428;Q8N428-2	GLT16_HUMAN	GALNT16	Q8N428	Polypeptide N-acetylgalactosaminyltransferase 16 (EC 2.4.1.41) (Polypeptide GalNAc transferase 16) (GalNAc-T16) (Polypeptide GalNAc transferase-like protein 1) (GalNAc-T-like protein 1) (pp-GaNTase-like protein 1) (Polypeptide N-acetylgalactosaminyltransferase-like protein 1) (Protein-UDP acetylgalactosaminyltransferase-like protein 1) (UDP-GalNAc:polypeptide N-acetylgalactosaminyltransferase-lik…	3	115429
Q9P287;Q9P287-2;Q9P287-3;Q9P287-4	Q9P287;Q9P287-2;Q9P287-3;Q9P287-4	BCCIP_HUMAN	BCCIP	Q9P287	BRCA2 and CDKN1A-interacting protein (P21- and CDK-associated protein 1) (Protein TOK-1)	4	115457
Q96IJ6;Q96IJ6-2	Q96IJ6;A0A0U1RRC2;A0A804HIS0;Q96IJ6-2	GMPPA_HUMAN	GMPPA	Q96IJ6	Mannose-1-phosphate guanyltransferase alpha (GDP-mannose pyrophosphorylase A) (GMPP-alpha) (GTP-mannose-1-phosphate guanylyltransferase alpha)	10	115463
Q8NI27	Q8NI27;A0A0C4DG98;H0Y815	THOC2_HUMAN	THOC2	Q8NI27	THO complex subunit 2 (Tho2) (hTREX120)	24	115603
O96009	O96009;M0QXC5	NAPSA_HUMAN	NAPSA	O96009	Napsin-A (EC 3.4.23.-) (Aspartyl protease 4) (ASP4) (Asp 4) (Napsin-1) (TA01/TA02)	2	115637
Q96L93;Q96L93-4;Q96L93-5;Q96L93-6	Q96L93;Q96L93-6;A0A1B0GTU3;Q96L93-4;Q96L93-5;A0A0A0MRC9	KI16B_HUMAN	KIF16B	Q96L93	Kinesin-like protein KIF16B (Sorting nexin-23)	1	115748
O43633	O43633;M0R1L7;M0R1T5	CHM2A_HUMAN	CHMP2A	O43633	Charged multivesicular body protein 2a (Chromatin-modifying protein 2a) (CHMP2a) (Putative breast adenocarcinoma marker BC-2) (Vacuolar protein sorting-associated protein 2-1) (Vps2-1) (hVps2-1)	6	115942
Q9Y4X5	Q9Y4X5;A0A087WT96	ARI1_HUMAN	ARIH1	Q9Y4X5	E3 ubiquitin-protein ligase ARIH1 (EC 2.3.2.31) (H7-AP2) (HHARI) (Monocyte protein 6) (MOP-6) (Protein ariadne-1 homolog) (ARI-1) (UbcH7-binding protein) (UbcM4-interacting protein) (Ubiquitin-conjugating enzyme E2-binding protein 1)	9	116130
Q86YZ3	Q86YZ3	HORN_HUMAN	HRNR	Q86YZ3	Hornerin	41	116171
Q8WWY3;Q8WWY3-2;Q8WWY3-4	Q8WWY3;E7EVX8;Q8WWY3-2;Q8WWY3-3;Q8WWY3-4;E7EN72;E7ESX0;E7EU94	PRP31_HUMAN	PRPF31	Q8WWY3	U4/U6 small nuclear ribonucleoprotein Prp31 (Pre-mRNA-processing factor 31) (Serologically defined breast cancer antigen NY-BR-99) (U4/U6 snRNP 61 kDa protein) (Protein 61K) (hPrp31)	14	116941
P51784	P51784;G5E9A6	UBP11_HUMAN	USP11	P51784	Ubiquitin carboxyl-terminal hydrolase 11 (EC 3.4.19.12) (Deubiquitinating enzyme 11) (Ubiquitin thioesterase 11) (Ubiquitin-specific-processing protease 11)	18	117160
Q14247;Q14247-3	Q14247;Q14247-3	SRC8_HUMAN	CTTN	Q14247	Src substrate cortactin (Amplaxin) (Oncogene EMS1)	5	117230
P48729	P48729;A0A5F9W493;P48729-2;P48729-3;U3KPX3;A0A590UJ43;D6REM4;E7ETM0;H0Y9X2;U3KQK7	KC1A_HUMAN	CSNK1A1	P48729	Casein kinase I isoform alpha (CKI-alpha) (EC 2.7.11.1) (CK1)	15	117279
Q13610	Q13610;B4DJV5	PWP1_HUMAN	PWP1	Q13610	Periodic tryptophan protein 1 homolog (Keratinocyte protein IEF SSP 9502)	5	117326
O60826	O60826	CCD22_HUMAN	CCDC22	O60826	Coiled-coil domain-containing protein 22	7	117360
Q6P1K2;Q6P1K2-3;Q6P1K2-4;Q6P1K2-5;Q6P1K2-6	Q6P1K2;Q6P1K2-3;Q6P1K2-4;Q6P1K2-5;Q6P1K2-6;U3KQ54	PMF1_HUMAN	PMF1	Q6P1K2	Polyamine-modulated factor 1 (PMF-1)	2	117441
Q6PGP7	Q6PGP7;A0A8V8TLS3;A0A8V8TLT2;A0A8V8TMA8;A0A8V8TMB2;A0A8V8TNJ4	SKI3_HUMAN	SKIC3	Q6PGP7	Superkiller complex protein 3 (Ski3) (Tetratricopeptide repeat protein 37) (TPR repeat protein 37) (Tricho-hepatic-enteric syndrome protein) (Thespin)	17	117628
Q92888;Q92888-2;Q92888-3	Q92888;A0A8V8TMH9;A0A8V8TP90;M0QZR4;Q92888-2;Q92888-3;Q92888-4;M0QXV6;M0QYC1;M0R2C7	ARHG1_HUMAN	ARHGEF1	Q92888	Rho guanine nucleotide exchange factor 1 (115 kDa guanine nucleotide exchange factor) (p115-RhoGEF) (p115RhoGEF) (Sub1.5)	12	117668
P62306	P62306	RUXF_HUMAN	SNRPF	P62306	Small nuclear ribonucleoprotein F (snRNP-F) (Sm protein F) (Sm-F) (SmF)	6	117795
Q13367;Q13367-3;Q13367-4	Q13367;A0A2R8Y2A8;A0A590UJ60;A0A590UJE5;A0A590UK04;A0A590UKC4;A0A5F9UJV3;Q13367-3;Q13367-4	AP3B2_HUMAN	AP3B2	Q13367	AP-3 complex subunit beta-2 (Adaptor protein complex AP-3 subunit beta-2) (Adaptor-related protein complex 3 subunit beta-2) (Beta-3B-adaptin) (Clathrin assembly protein complex 3 beta-2 large chain) (Neuron-specific vesicle coat protein beta-NAP)	24	117884
Q92616	Q92616	GCN1_HUMAN	GCN1	Q92616	Stalled ribosome sensor GCN1 (GCN1 eIF-2-alpha kinase activator homolog) (GCN1-like protein 1) (General control of amino-acid synthesis 1-like protein 1) (Translational activator GCN1) (HsGCN1)	28	117897
O75792	O75792	RNH2A_HUMAN	RNASEH2A	O75792	Ribonuclease H2 subunit A (RNase H2 subunit A) (EC 3.1.26.4) (Aicardi-Goutieres syndrome 4 protein) (AGS4) (RNase H(35)) (Ribonuclease HI large subunit) (RNase HI large subunit) (Ribonuclease HI subunit A)	10	118378
Q16891;Q16891-2;Q16891-3;Q16891-4	Q16891;B9A067;D6RAW4;Q16891-2;Q16891-3;Q16891-4	MIC60_HUMAN	IMMT	Q16891	MICOS complex subunit MIC60 (Cell proliferation-inducing gene 4/52 protein) (Mitochondrial inner membrane protein) (Mitofilin) (p87/89)	10	118396
A6NHQ2	A6NHQ2	FBLL1_HUMAN	FBLL1	A6NHQ2	rRNA/tRNA 2'-O-methyltransferase fibrillarin-like protein 1 (EC 2.1.1.-) (Protein-glutamine methyltransferase)	4	118804
Q13153	O75914;Q13153;B3KNX7;E9PM17;O75914-2;O75914-3;O75914-4;Q13153-2;H0YCG5	PAK1_HUMAN	PAK1	Q13153	Serine/threonine-protein kinase PAK 1 (EC 2.7.11.1) (Alpha-PAK) (p21-activated kinase 1) (PAK-1) (p65-PAK)	12	118924
Q9Y2Q3;Q9Y2Q3-4	Q9Y2Q3;E9PFN5;Q9Y2Q3-4	GSTK1_HUMAN	GSTK1	Q9Y2Q3	Glutathione S-transferase kappa 1 (EC 2.5.1.18) (GST 13-13) (GST class-kappa) (GSTK1-1) (hGSTK1) (Glutathione S-transferase subunit 13)	6	118980
O43815;O43815-2	O43815;O43815-2	STRN_HUMAN	STRN	O43815	Striatin	14	119070
Q969N2;Q969N2-5;Q969N2-6	Q969N2;Q969N2-5;Q969N2-6;A0A1W2PNP0;A0A1W2PNS2;A0A1W2PNW9;A0A1W2PNZ5;A0A1W2PP03;A0A1W2PP13;A0A1W2PP57;A0A1W2PP91;A0A1W2PP98;A0A1W2PPC3;A0A1W2PPI8;A0A1W2PPQ7;A0A1W2PPR6;A0A1W2PPS0;A0A1W2PPU8;A0A1W2PQ29;A0A1W2PQL3;A0A1W2PR22;A0A1W2PR73;A0A1W2PR92;A0A1W2PRG1;A0A1W2PRH2;A0A1W2PRH8;A0A1W2PRV7;A0A1W2PRZ8;B7Z7C5	PIGT_HUMAN	PIGT	Q969N2	GPI transamidase component PIG-T (Phosphatidylinositol-glycan biosynthesis class T protein)	2	119124
Q6ZMU1	Q6ZMU1	C3P1_HUMAN	C3P1	Q6ZMU1	Putative protein C3P1	3	119184
Q15075	Q15075	EEA1_HUMAN	EEA1	Q15075	Early endosome antigen 1 (Endosome-associated protein p162) (Zinc finger FYVE domain-containing protein 2)	72	119326
Q96SI1	Q96SI1;Q96SI1-2;K7EN63;V9GYY8	KCD15_HUMAN	KCTD15	Q96SI1	BTB/POZ domain-containing protein KCTD15 (Potassium channel tetramerization domain-containing protein 15)	8	119442
Q96RW7;Q96RW7-2	Q96RW7;Q96RW7-2	HMCN1_HUMAN	HMCN1	Q96RW7	Hemicentin-1 (Fibulin-6) (FIBL-6)	6	119694
Q96F07	Q96F07;A0A8V8TNU3;E7EVJ5;E7EW33;H7C229;Q96F07-2	CYFP2_HUMAN	CYFIP2	Q96F07	Cytoplasmic FMR1-interacting protein 2 (p53-inducible protein 121)	23	119740
Q06210;Q06210-2	Q06210;A0A6I8PRN4;A0A6I8PTT9;Q06210-2	GFPT1_HUMAN	GFPT1	Q06210	Glutamine--fructose-6-phosphate aminotransferase [isomerizing] 1 (EC 2.6.1.16) (D-fructose-6-phosphate amidotransferase 1) (Glutamine:fructose-6-phosphate amidotransferase 1) (GFAT 1) (GFAT1) (Hexosephosphate aminotransferase 1)	31	119801
Q96BY6;Q96BY6-3	Q96BY6;A0A2R8YD85;Q96BY6-2;Q96BY6-3;A0A8V8TLG2;A0A8V8TLW2	DOC10_HUMAN	DOCK10	Q96BY6	Dedicator of cytokinesis protein 10 (Zizimin-3)	3	119870
O75323	O75323;H7C333	NIPS2_HUMAN	NIPSNAP2	O75323	Protein NipSnap homolog 2 (NipSnap2) (Glioblastoma-amplified sequence)	6	119984
Q9BQG0;Q9BQG0-2	Q9BQG0;I3L1L3;Q9BQG0-2	MBB1A_HUMAN	MYBBP1A	Q9BQG0	Myb-binding protein 1A	29	119985
Q8TCD5	Q8TCD5;Q8TCD5-2;J3KRC4	NT5C_HUMAN	NT5C	Q8TCD5	5'(3')-deoxyribonucleotidase, cytosolic type (EC 3.1.3.-) (Cytosolic 5',3'-pyrimidine nucleotidase) (Deoxy-5'-nucleotidase 1) (dNT-1)	11	120181
Q7L985	Q96FE5;Q7L985;Q96FE5-2;A0A8V8TNG1;H0YMX3	LIGO2_HUMAN	LINGO2	Q7L985	Leucine-rich repeat and immunoglobulin-like domain-containing nogo receptor-interacting protein 2 (Leucine-rich repeat neuronal protein 3) (Leucine-rich repeat neuronal protein 6C)	6	120336
Q96C23	Q96C23;H7C1B5;H7C320	GALM_HUMAN	GALM	Q96C23	Galactose mutarotase (EC 5.1.3.3) (Aldose 1-epimerase)	8	120432
O95980	O95980	RECK_HUMAN	RECK	O95980	Reversion-inducing cysteine-rich protein with Kazal motifs (hRECK) (Suppressor of tumorigenicity 15 protein)	14	120505
Q03001-8	Q03001;F8W9J4;Q03001-14;Q03001-8;A0A7P0T890;E7ETB9;E9PHM6;F6QMI7;Q5T0V7	DYST_HUMAN	DST	Q03001-8	Dystonin (230 kDa bullous pemphigoid antigen) (230/240 kDa bullous pemphigoid antigen) (Bullous pemphigoid antigen 1) (BPA) (Bullous pemphigoid antigen) (Dystonia musculorum protein) (Hemidesmosomal plaque protein)	68	120677
Q9UI30	Q9UI30	TR112_HUMAN	TRMT112	Q9UI30	Multifunctional methyltransferase subunit TRM112-like protein (tRNA methyltransferase 112 homolog)	7	120746
Q9Y2Z4	Q9Y2Z4;H0YHS6	SYYM_HUMAN	YARS2	Q9Y2Z4	Tyrosine--tRNA ligase, mitochondrial (EC 6.1.1.1) (Tyrosyl-tRNA synthetase) (TyrRS)	5	120788
O43909	O43909;A0A8Q3SIB8;A0A8Q3SIF4;A0A8Q3SII2	EXTL3_HUMAN	EXTL3	O43909	Exostosin-like 3 (EC 2.4.1.223) (EXT-related protein 1) (Glucuronyl-galactosyl-proteoglycan 4-alpha-N-acetylglucosaminyltransferase) (Hereditary multiple exostoses gene isolog) (Multiple exostosis-like protein 3) (Putative tumor suppressor protein EXTL3)	8	120875
P34059	P34059;H3BP66	GALNS_HUMAN	GALNS	P34059	N-acetylgalactosamine-6-sulfatase (EC 3.1.6.4) (Chondroitinsulfatase) (Chondroitinase) (Galactose-6-sulfate sulfatase) (GalN6S) (N-acetylgalactosamine-6-sulfate sulfatase) (GalNAc6S sulfatase)	4	121214
Q9H7D7;Q9H7D7-2	Q9H7D7;A0A499FIZ0;Q9H7D7-2;A0A7I2YQL3;A0A7I2YQQ9;A0A7P0SXD0;A0A994J7J9;C9JCS7	WDR26_HUMAN	WDR26	Q9H7D7	WD repeat-containing protein 26 (CUL4- and DDB1-associated WDR protein 2) (Myocardial ischemic preconditioning up-regulated protein 2)	18	121258
O14964;O14964-2	O14964;A0A7I2V6E0;I3L1P5;A0A7I2V2D8;A0A7I2V2K2;A0A7I2V2R9;A0A7I2V2W5;A0A7I2V307;A0A7I2V3F9;A0A7I2V3I8;A0A7I2V3J3;A0A7I2V3Z1;A0A7I2V5A2;A0A7I2V5A3;A0A7I2V637;A0A7I2YQD1;O14964-2;A0A7I2V4X6;A0A7I2V5D6;A0A7I2V628;I3L165	HGS_HUMAN	HGS	O14964	Hepatocyte growth factor-regulated tyrosine kinase substrate (Hrs) (Protein pp110)	17	121596
P38159	P38159;P38159-2;H0Y6E7;H3BT71	RBMX_HUMAN	RBMX	P38159	RNA-binding motif protein, X chromosome (Glycoprotein p43) (Heterogeneous nuclear ribonucleoprotein G) (hnRNP G) [Cleaved into: RNA-binding motif protein, X chromosome, N-terminally processed]	8	121649
Q0VDG4;Q0VDG4-2	Q0VDG4;C9JID8;F8W0M9;Q0VDG4-2	SCRN3_HUMAN	SCRN3	Q0VDG4	Secernin-3	5	121743
Q9UQ13	Q9UQ13;A0A8I5KUD9;A0A8I5KUQ6;A0A8I5QJS4	SHOC2_HUMAN	SHOC2	Q9UQ13	Leucine-rich repeat protein SHOC-2 (Protein soc-2 homolog) (Protein sur-8 homolog)	8	121785
Q9UGJ1;Q9UGJ1-2	Q9UGJ1;Q9UGJ1-2;H3BPU4	GCP4_HUMAN	TUBGCP4	Q9UGJ1	Gamma-tubulin complex component 4 (GCP-4) (hGCP4) (Gamma-ring complex protein 76 kDa) (h76p) (hGrip76)	7	121949
P80108	P80108	PHLD_HUMAN	GPLD1	P80108	Phosphatidylinositol-glycan-specific phospholipase D (PI-G PLD) (EC 3.1.4.50) (Glycoprotein phospholipase D) (Glycosyl-phosphatidylinositol-specific phospholipase D) (GPI-PLD) (GPI-specific phospholipase D)	9	122005
Q96AB3;Q96AB3-2;Q96AB3-3	Q96AB3;K7EKW4;K7ENV7;Q96AB3-2;Q96AB3-3	ISOC2_HUMAN	ISOC2	Q96AB3	Isochorismatase domain-containing protein 2	2	122009
Q92990	Q92990;Q92990-2;M0QX84	GLMN_HUMAN	GLMN	Q92990	Glomulin (FK506-binding protein-associated protein) (FAP) (FKBP-associated protein)	5	122117
Q8IXL6	Q8IXL6;A0A0G2JQD6	FA20C_HUMAN	FAM20C	Q8IXL6	Extracellular serine/threonine protein kinase FAM20C (EC 2.7.11.1) (Dentin matrix protein 4) (DMP-4) (Golgi casein kinase) (Golgi-enriched fraction casein kinase) (GEF-CK)	2	122189
Q9HCN4;Q9HCN4-5	Q9HCN4;Q9HCN4-2;Q9HCN4-3;Q9HCN4-4;Q9HCN4-5	GPN1_HUMAN	GPN1	Q9HCN4	GPN-loop GTPase 1 (EC 3.6.5.-) (MBD2-interacting protein) (MBDin) (RNAPII-associated protein 4) (XPA-binding protein 1)	7	122323
P29373	P29373	RABP2_HUMAN	CRABP2	P29373	Cellular retinoic acid-binding protein 2 (Cellular retinoic acid-binding protein II) (CRABP-II)	5	122495
P24043	P24043;A0A087WX80;A0A087WYF1	LAMA2_HUMAN	LAMA2	P24043	Laminin subunit alpha-2 (Laminin M chain) (Laminin-12 subunit alpha) (Laminin-2 subunit alpha) (Laminin-4 subunit alpha) (Merosin heavy chain)	17	122675
P52657	P52657;A8MYR4;H0YK39	T2AG_HUMAN	GTF2A2	P52657	Transcription initiation factor IIA subunit 2 (General transcription factor IIA subunit 2) (TFIIA p12 subunit) (TFIIA-12) (TFIIAS) (Transcription initiation factor IIA gamma chain) (TFIIA-gamma)	2	122730
O94888	O94888;C9JAT7	UBXN7_HUMAN	UBXN7	O94888	UBX domain-containing protein 7	3	122820
P22681	P22681;A0A0U1RQX8;A0A0U1RR39;A0A1B0GW38	CBL_HUMAN	CBL	P22681	E3 ubiquitin-protein ligase CBL (EC 2.3.2.27) (Casitas B-lineage lymphoma proto-oncogene) (Proto-oncogene c-Cbl) (RING finger protein 55) (RING-type E3 ubiquitin transferase CBL) (Signal transduction protein CBL)	6	123098
P11177;P11177-2;P11177-3	P11177;C9J634;F8WF02;P11177-2;P11177-3	ODPB_HUMAN	PDHB	P11177	Pyruvate dehydrogenase E1 component subunit beta, mitochondrial (PDHE1-B) (EC 1.2.4.1)	4	123105
Q9UGI8;Q9UGI8-2	Q9UGI8;Q9UGI8-2	TES_HUMAN	TES	Q9UGI8	Testin (TESS)	15	123235
Q96N03;Q96N03-2	Q96N03;Q96N03-2	VTM2L_HUMAN	VSTM2L	Q96N03	V-set and transmembrane domain-containing protein 2-like protein	1	123271
O15020;O15020-2	O15020;A0A087WYQ1;A4QPE4;O15020-2	SPTN2_HUMAN	SPTBN2	O15020	Spectrin beta chain, non-erythrocytic 2 (Beta-III spectrin) (Spinocerebellar ataxia 5 protein)	44	123342
Q6L8Q7;Q6L8Q7-2	Q6L8Q7;Q6L8Q7-2;F6T1Q0	PDE12_HUMAN	PDE12	Q6L8Q7	2',5'-phosphodiesterase 12 (2'-PDE) (2-PDE) (EC 3.1.4.-) (Mitochondrial deadenylase) (EC 3.1.13.4)	9	123385
Q5SGD2	Q5SGD2;Q5SGD2-2;Q5SGD2-3	PPM1L_HUMAN	PPM1L	Q5SGD2	Protein phosphatase 1L (EC 3.1.3.16) (Protein phosphatase 1-like) (Protein phosphatase 2C isoform epsilon) (PP2C-epsilon)	4	123455
Q9HCE1	Q9HCE1;A0A8I5KXC3;A0A8I5KZ07;Q5JR04;Q9HCE1-2	MOV10_HUMAN	MOV10	Q9HCE1	Helicase MOV-10 (EC 3.6.4.13) (Armitage homolog) (Moloney leukemia virus 10 protein)	37	123654
Q9BRP4	Q9BRP4;Q9BRP4-2;Q9BRP4-3;F5H0C4	PAAF1_HUMAN	PAAF1	Q9BRP4	Proteasomal ATPase-associated factor 1 (Protein G-16) (WD repeat-containing protein 71)	10	123706
Q9NQ29;Q9NQ29-2;Q9NQ29-3	Q9NQ29;A8MYV2;Q9NQ29-2;Q9NQ29-3;B8ZZ08;B8ZZ09;B8ZZ10	LUC7L_HUMAN	LUC7L	Q9NQ29	Putative RNA-binding protein Luc7-like 1 (Putative SR protein LUC7B1) (SR+89)	6	123765
Q9UHY1	Q9UHY1;F8W6G1	NRBP_HUMAN	NRBP1	Q9UHY1	Nuclear receptor-binding protein	11	123825
Q6YHK3;Q6YHK3-3;Q6YHK3-4	Q6YHK3;Q6YHK3-3;Q6YHK3-4	CD109_HUMAN	CD109	Q6YHK3	CD109 antigen (150 kDa TGF-beta-1-binding protein) (C3 and PZP-like alpha-2-macroglobulin domain-containing protein 7) (Platelet-specific Gov antigen) (p180) (r150) (CD antigen CD109)	6	124257
Q14694;Q14694-2;Q14694-3	Q14694;Q14694-2;Q14694-3	UBP10_HUMAN	USP10	Q14694	Ubiquitin carboxyl-terminal hydrolase 10 (EC 3.4.19.12) (Deubiquitinating enzyme 10) (Ubiquitin thioesterase 10) (Ubiquitin-specific-processing protease 10)	22	124273
Q8NI36	Q8NI36;A0A0A0MTB8	WDR36_HUMAN	WDR36	Q8NI36	WD repeat-containing protein 36 (T-cell activation WD repeat-containing protein) (TA-WDRP)	14	124409
Q96P16;Q96P16-3	Q96P16;Q96P16-3;A0A0C4DGQ6	RPR1A_HUMAN	RPRD1A	Q96P16	Regulation of nuclear pre-mRNA domain-containing protein 1A (Cyclin-dependent kinase inhibitor 2B-related protein) (p15INK4B-related protein)	9	124577
P63173	P63173;J3KT73;J3QL01	RL38_HUMAN	RPL38	P63173	Large ribosomal subunit protein eL38 (60S ribosomal protein L38)	5	124671
Q9UKM9;Q9UKM9-2	Q9UKM9;Q9UKM9-2;Q5QPL9;Q5QPM0;Q5QPM1;Q5QPM2	RALY_HUMAN	RALY	Q9UKM9	RNA-binding protein Raly (Autoantigen p542) (Heterogeneous nuclear ribonucleoprotein C-like 2) (hnRNP core protein C-like 2) (hnRNP associated with lethal yellow protein homolog)	11	125027
P10619;P10619-2	P10619;A0A7I2V4K5;P10619-2;X6R5C5;X6R8A1	PPGB_HUMAN	CTSA	P10619	Lysosomal protective protein (EC 3.4.16.5) (Carboxypeptidase C) (Carboxypeptidase L) (Cathepsin A) (Protective protein cathepsin A) (PPCA) (Protective protein for beta-galactosidase) [Cleaved into: Lysosomal protective protein 32 kDa chain; Lysosomal protective protein 20 kDa chain]	6	125060
O00533;O00533-2	O00533;A0A087X0M8;O00533-2	NCHL1_HUMAN	CHL1	O00533	Neural cell adhesion molecule L1-like protein (Close homolog of L1) [Cleaved into: Processed neural cell adhesion molecule L1-like protein]	3	125078
Q9BUI4	Q9BUI4;A0A8V8TM54;A0A8V8TMN9;A0A8V8TNN2;E9PHH9	RPC3_HUMAN	POLR3C	Q9BUI4	DNA-directed RNA polymerase III subunit RPC3 (RNA polymerase III subunit C3) (DNA-directed RNA polymerase III subunit C) (RNA polymerase III 62 kDa subunit) (RPC62)	9	125213
Q96LT4;Q96LT4-2	Q96LT4;A0A5F9ZGS6;Q5JSC9;Q96LT4-2;A0A3B3IT94	SAMD8_HUMAN	SAMD8	Q96LT4	Sphingomyelin synthase-related protein 1 (SMSr) (EC 2.7.8.-) (Ceramide phosphoethanolamine synthase) (CPE synthase) (Sterile alpha motif domain-containing protein 8) (SAM domain-containing protein 8)	2	125437
Q9NVJ2	Q96BM9;Q9NVJ2	ARL8B_HUMAN	ARL8B	Q9NVJ2	ADP-ribosylation factor-like protein 8B (EC 3.6.5.2) (ADP-ribosylation factor-like protein 10C) (Novel small G protein indispensable for equal chromosome segregation 1)	6	125507
O95376	O95376	ARI2_HUMAN	ARIH2	O95376	E3 ubiquitin-protein ligase ARIH2 (ARI-2) (Protein ariadne-2 homolog) (EC 2.3.2.31) (RING-type E3 ubiquitin transferase ARIH2) (Triad1 protein)	5	125541
Q86U42;Q86U42-2;Q92843-2	Q86U42;A0A7I2V383;Q86U42-2;Q92843-2;B4DEH8;G3V4T2;H0YJH9	B2CL2_HUMAN;PABP2_HUMAN	BCL2L2;PABPN1	Q86U42	Polyadenylate-binding protein 2 (PABP-2) (Poly(A)-binding protein 2) (Nuclear poly(A)-binding protein 1) (Poly(A)-binding protein II) (PABII) (Polyadenylate-binding nuclear protein 1)	8	125607
Q8NC51;Q8NC51-2;Q8NC51-3;Q8NC51-4	Q8NC51;Q8NC51-2;Q8NC51-3;Q8NC51-4	SERB1_HUMAN	SERBP1	Q8NC51	SERPINE1 mRNA-binding protein 1 (PAI1 RNA-binding protein 1) (PAI-RBP1) (Plasminogen activator inhibitor 1 RNA-binding protein)	11	125659
Q9Y657	Q9Y657	SPIN1_HUMAN	SPIN1	Q9Y657	Spindlin-1 (Ovarian cancer-related protein) (Spindlin1)	3	125756
Q92845;Q92845-2;Q92845-3;Q92845-4	Q92845;Q92845-2;Q92845-3;Q92845-4	KIFA3_HUMAN	KIFAP3	Q92845	Kinesin-associated protein 3 (KAP-3) (KAP3) (Smg GDS-associated protein)	10	125854
P17858-2	P17858;P17858-2	PFKAL_HUMAN	PFKL	P17858-2	ATP-dependent 6-phosphofructokinase, liver type (ATP-PFK) (PFK-L) (EC 2.7.1.11) (6-phosphofructokinase type B) (Phosphofructo-1-kinase isozyme B) (PFK-B) (Phosphohexokinase)	25	125885
P63267-2	P62736;P63267;P68032;P63267-2	ACTH_HUMAN	ACTG2	P63267-2	Actin, gamma-enteric smooth muscle (EC 3.6.4.-) (Alpha-actin-3) (Gamma-2-actin) (Smooth muscle gamma-actin) [Cleaved into: Actin, gamma-enteric smooth muscle, intermediate form]	2	126013
P04181	P04181	OAT_HUMAN	OAT	P04181	Ornithine aminotransferase, mitochondrial (EC 2.6.1.13) (Ornithine delta-aminotransferase) (Ornithine--oxo-acid aminotransferase) [Cleaved into: Ornithine aminotransferase, hepatic form; Ornithine aminotransferase, renal form]	19	126154
Q9NTI5;Q9NTI5-2	Q9NTI5;Q9NTI5-2;Q9NTI5-3	PDS5B_HUMAN	PDS5B	Q9NTI5	Sister chromatid cohesion protein PDS5 homolog B (Androgen-induced proliferation inhibitor) (Androgen-induced prostate proliferative shutoff-associated protein AS3)	21	126379
P15586;P15586-2	P15586;F6S8M0;H7C3P4;P15586-2	GNS_HUMAN	GNS	P15586	N-acetylglucosamine-6-sulfatase (EC 3.1.6.14) (Glucosamine-6-sulfatase) (G6S)	6	126503
Q14677;Q14677-2;Q14677-3	Q14677;Q14677-2;Q14677-3	EPN4_HUMAN	CLINT1	Q14677	Clathrin interactor 1 (Clathrin-interacting protein localized in the trans-Golgi region) (Clint) (Enthoprotin) (Epsin-4) (Epsin-related protein) (EpsinR)	6	127169
Q92878;Q92878-2	Q92878;A0A1W2PQ90;A0A494C1B7;E7EN38;A0A494BZX5;A0A494C0Y7;A0A494C122;E7ESD9;Q92878-2;Q92878-3	RAD50_HUMAN	RAD50	Q92878	DNA repair protein RAD50 (hRAD50) (EC 3.6.-.-)	41	127176
P22570;P22570-2;P22570-3;P22570-4;P22570-5;P22570-6;P22570-7	P22570;A0A0A0MSZ4;A0A0A0MT64;A0A0A0MTN9;A0A0A0MTR6;A0A0C4DFN8;A0A0C4DGN7;P22570-2;P22570-3;P22570-4;P22570-5;P22570-6;P22570-7	ADRO_HUMAN	FDXR	P22570	NADPH:adrenodoxin oxidoreductase, mitochondrial (AR) (Adrenodoxin reductase) (EC 1.18.1.6) (Ferredoxin--NADP(+) reductase) (Ferredoxin reductase)	2	127540
Q8NES3;Q8NES3-3	Q8NES3;Q8NES3-2;Q8NES3-3;Q8NES3-4	LFNG_HUMAN	LFNG	Q8NES3	Beta-1,3-N-acetylglucosaminyltransferase lunatic fringe (EC 2.4.1.222) (O-fucosylpeptide 3-beta-N-acetylglucosaminyltransferase)	4	127662
Q9C0A0;Q9C0A0-2	Q9C0A0;A0A087WTA1;A0A0A0MR20;A0A590UJB1;E9PDN6;F5H107;Q9C0A0-2	CNTP4_HUMAN	CNTNAP4	Q9C0A0	Contactin-associated protein-like 4 (Cell recognition molecule Caspr4)	7	127782
P00749;P00749-2	P00749;E7ET40;P00749-2	UROK_HUMAN	PLAU	P00749	Urokinase-type plasminogen activator (U-plasminogen activator) (uPA) (EC 3.4.21.73) [Cleaved into: Urokinase-type plasminogen activator long chain A; Urokinase-type plasminogen activator short chain A; Urokinase-type plasminogen activator chain B]	12	127907
Q9HAB8	Q9HAB8;Q9HAB8-2	PPCS_HUMAN	PPCS	Q9HAB8	Phosphopantothenate--cysteine ligase (EC 6.3.2.51) (Phosphopantothenoylcysteine synthetase) (PPC synthetase)	4	128054
P53611	P53611	PGTB2_HUMAN	RABGGTB	P53611	Geranylgeranyl transferase type-2 subunit beta (EC 2.5.1.60) (Geranylgeranyl transferase type II subunit beta) (GGTase-II-beta) (Rab geranyl-geranyltransferase subunit beta) (Rab GG transferase beta) (Rab GGTase beta) (Rab geranylgeranyltransferase subunit beta) (Type II protein geranyl-geranyltransferase subunit beta)	9	128342
O94925;O94925-3	O94925;H7BZD1;O94925-3	GLSK_HUMAN	GLS	O94925	Glutaminase kidney isoform, mitochondrial (GLS) (EC 3.5.1.2) (K-glutaminase) (L-glutamine amidohydrolase) [Cleaved into: Glutaminase kidney isoform, mitochondrial 68 kDa chain; Glutaminase kidney isoform, mitochondrial 65 kDa chain]	2	128541
Q9Y2P8	Q9Y2P8;Q5VZU3;Q9Y2P8-2;Q5VZU2	RCL1_HUMAN	RCL1	Q9Y2P8	RNA 3'-terminal phosphate cyclase-like protein	5	128675
Q15427	Q15427	SF3B4_HUMAN	SF3B4	Q15427	Splicing factor 3B subunit 4 (Pre-mRNA-splicing factor SF3b 49 kDa subunit) (Spliceosome-associated protein 49) (SAP 49)	10	128850
Q9H2G2;Q9H2G2-2	Q9H2G2;Q9H2G2-2	SLK_HUMAN	SLK	Q9H2G2	STE20-like serine/threonine-protein kinase (STE20-like kinase) (hSLK) (EC 2.7.11.1) (CTCL tumor antigen se20-9) (STE20-related serine/threonine-protein kinase) (STE20-related kinase) (Serine/threonine-protein kinase 2)	18	129072
Q8NI60;Q8NI60-2;Q8NI60-3;Q8NI60-4	Q8NI60;Q8NI60-2;Q8NI60-3;Q8NI60-4	COQ8A_HUMAN	COQ8A	Q8NI60	Atypical kinase COQ8A, mitochondrial (EC 2.7.-.-) (Chaperone activity of bc1 complex-like) (Chaperone-ABC1-like) (Coenzyme Q protein 8A) (aarF domain-containing protein kinase 3)	2	129226
Q9NTJ4;Q9NTJ4-2;Q9NTJ4-3;Q9NTJ4-4	Q9NTJ4;Q9NTJ4-2;Q9NTJ4-3;Q9NTJ4-4;B4DH23;H3BMJ3;H3BQH9;H3BRI3;H3BSE5;H3BUW3	MA2C1_HUMAN	MAN2C1	Q9NTJ4	Alpha-mannosidase 2C1 (EC 3.2.1.24) (Alpha mannosidase 6A8B) (Alpha-D-mannoside mannohydrolase) (Mannosidase alpha class 2C member 1)	20	129314
Q9Y5P6;Q9Y5P6-2	Q9Y5P6;A0A7I2V4B5;A0A7I2YQI5;Q9Y5P6-2	GMPPB_HUMAN	GMPPB	Q9Y5P6	Mannose-1-phosphate guanyltransferase beta (EC 2.7.7.13) (GDP-mannose pyrophosphorylase B) (GTP-mannose-1-phosphate guanylyltransferase beta)	10	129324
Q9NZB2;Q9NZB2-4;Q9NZB2-6	Q9NZB2;Q9NZB2-4;Q9NZB2-6;A0A0C4DG79;A0A8V8TNY3	F120A_HUMAN	FAM120A	Q9NZB2	Constitutive coactivator of PPAR-gamma-like protein 1 (Oxidative stress-associated SRC activator) (Protein FAM120A)	7	129354
Q9H6V9;Q9H6V9-2	Q9H6V9;A0A0A0MSH6;B5MCU4;B5MDU6;C9JHU6;C9JUM0;Q9H6V9-2;Q9H6V9-3;Q9H6V9-4	LDAH_HUMAN	LDAH	Q9H6V9	Lipid droplet-associated hydrolase (EC 3.1.1.-) (Lipid droplet-associated serine hydrolase) (hLDAH)	7	129355
Q8IXH7;Q8IXH7-4	Q8IXH7;H0UI80;Q8IXH7-4;X6RLT1	NELFD_HUMAN	NELFCD	Q8IXH7	Negative elongation factor C/D (NELF-C/D) (TH1-like protein)	12	129411
Q16473	Q16473	TENXA_HUMAN	TNXA	Q16473	Putative tenascin-XA (TN-XA)	6	129456
Q5T0N5;Q5T0N5-2;Q5T0N5-3;Q5T0N5-4;Q5T0N5-5	Q5T0N5;A0A075B6Q2;Q5T0N5-2;Q5T0N5-3;Q5T0N5-4;Q5T0N5-5	FBP1L_HUMAN	FNBP1L	Q5T0N5	Formin-binding protein 1-like (Transducer of Cdc42-dependent actin assembly protein 1) (Toca-1)	12	129517
Q9NSB2	Q01546;Q9NSB2;Q6ISB0	KRT84_HUMAN	KRT84	Q9NSB2	Keratin, type II cuticular Hb4 (Keratin-84) (K84) (Type II hair keratin Hb4) (Type-II keratin Kb24)	3	129770
Q96QC0	Q96QC0	PP1RA_HUMAN	PPP1R10	Q96QC0	Serine/threonine-protein phosphatase 1 regulatory subunit 10 (MHC class I region proline-rich protein CAT53) (PP1-binding protein of 114 kDa) (Phosphatase 1 nuclear targeting subunit) (Protein FB19) (p99)	4	130001
O95502	O95502;A0A1X7SBT7	NPTXR_HUMAN	NPTXR	O95502	Neuronal pentraxin receptor	5	130402
P84090	P84090;G3V279	ERH_HUMAN	ERH	P84090	Enhancer of rudimentary homolog	5	130445
P35659	P35659;A0A494C028;A0A494C198;B4DFG0;H0Y993;P35659-2	DEK_HUMAN	DEK	P35659	Protein DEK	14	130458
P50613	P50613;D6RAD4	CDK7_HUMAN	CDK7	P50613	Cyclin-dependent kinase 7 (EC 2.7.11.22) (EC 2.7.11.23) (39 kDa protein kinase) (p39 Mo15) (CDK-activating kinase 1) (Cell division protein kinase 7) (Serine/threonine-protein kinase 1) (TFIIH basal transcription factor complex kinase subunit)	7	130556
Q5TBB1;Q5TBB1-2	Q5TBB1;A0A087WXR7;A0A087WZJ6;A0A2R8Y4S2;A0A2R8Y687;A0A2R8Y6M7;A0A2R8Y6Q6;A0A2R8Y6Y1;A0A2R8Y761;A0A2R8Y7Q3;A0A2R8Y7R8;A0A2R8Y883;A0A2R8YCJ4;A0A2R8YCP1;A0A2R8YE60;A0A2R8YEC1;A0A2R8YEH2;A0A2R8YGP2;Q5TBB1-2;A0A2R8Y459;A0A2R8YCX2;A0A2R8YEU9	RNH2B_HUMAN	RNASEH2B	Q5TBB1	Ribonuclease H2 subunit B (RNase H2 subunit B) (Aicardi-Goutieres syndrome 2 protein) (AGS2) (Deleted in lymphocytic leukemia 8) (Ribonuclease HI subunit B)	3	130594
Q9BT88	Q9BT88	SYT11_HUMAN	SYT11	Q9BT88	Synaptotagmin-11 (Synaptotagmin XI) (SytXI)	6	130648
Q9BZK7	O60907;Q9BQ87;Q9BZK7;A0A2R8YFW3;A0A804HJZ5;O60907-2;A0A0D9SF63;A0A494C153;C9JLJ1	TBL1R_HUMAN	TBL1XR1	Q9BZK7	F-box-like/WD repeat-containing protein TBL1XR1 (Nuclear receptor corepressor/HDAC3 complex subunit TBLR1) (TBL1-related protein 1) (Transducin beta-like 1X-related protein 1)	24	130892
Q15843	Q15843	NEDD8_HUMAN	NEDD8	Q15843	NEDD8 (Neddylin) (Neural precursor cell expressed developmentally down-regulated protein 8) (NEDD-8) (Ubiquitin-like protein Nedd8)	6	131194
Q9H2U1;Q9H2U1-2	Q9H2U1;Q9H2U1-2;Q9H2U1-3;E7EWK3	DHX36_HUMAN	DHX36	Q9H2U1	ATP-dependent DNA/RNA helicase DHX36 (EC 3.6.4.12) (EC 3.6.4.13) (DEAD/H box polypeptide 36) (DEAH-box protein 36) (G4-resolvase-1) (G4R1) (MLE-like protein 1) (RNA helicase associated with AU-rich element protein)	25	131258
P49765;P49765-2	P49765;P49765-2	VEGFB_HUMAN	VEGFB	P49765	Vascular endothelial growth factor B (VEGF-B) (VEGF-related factor) (VRF)	4	131548
Q14160;Q14160-3	Q14160;A0A669KB89;Q14160-2;Q14160-3;A0A0G2JMS7;A0A0G2JNZ2;A0A0G2JPP5	SCRIB_HUMAN	SCRIB	Q14160	Protein scribble homolog (Scribble) (hScrib) (Protein LAP4)	9	131566
P23588	P23588;E7EX17;P23588-2	IF4B_HUMAN	EIF4B	P23588	Eukaryotic translation initiation factor 4B (eIF-4B)	9	131599
O43602;O43602-2	O43602;O43602-2;A0A1B0GWD1;A0A7P0T9C5;A0A804CF28;A8K340;E7EU50	DCX_HUMAN	DCX	O43602	Neuronal migration protein doublecortin (Doublin) (Lissencephalin-X) (Lis-X)	12	131671
Q9ULF5	Q9ULF5;Q9ULF5-2	S39AA_HUMAN	SLC39A10	Q9ULF5	Zinc transporter ZIP10 (Solute carrier family 39 member 10) (Zrt- and Irt-like protein 10) (ZIP-10)	8	131800
Q5SSJ5;Q5SSJ5-2;Q5SSJ5-3	Q5SSJ5;B0QZK4;Q5SSJ5-2;Q5SSJ5-3;Q5SWC8	HP1B3_HUMAN	HP1BP3	Q5SSJ5	Heterochromatin protein 1-binding protein 3 (Protein HP1-BP74)	9	131837
Q13555;Q13555-10;Q13555-11;Q13555-2;Q13555-3;Q13555-4;Q13555-5;Q13555-6;Q13555-7;Q13555-8;Q13555-9	Q13554;Q13554-3;Q13555;Q13555-5;A0A2Q3DQE3;H0Y6G2;Q13554-2;Q13554-4;Q13554-5;Q13554-6;Q13554-7;Q13554-8;Q13555-10;Q13555-11;Q13555-2;Q13555-3;Q13555-4;Q13555-6;Q13555-7;Q13555-8;Q13555-9;A0A8V8TPG6;A0A8V8TPJ7;A0A8V8TPN2;A0A8V8TPW6;A0A8V8TQ06;A0A8V8TQ12;A0A8V8TQ39;A0A8V8TQR5;A0A8V8TR22;Q5SWX3;Q8WU40;A0A804CJ50;A0A8V8TQ77;A0A8V8TR45;H7BZC6	KCC2G_HUMAN	CAMK2G	Q13555	Calcium/calmodulin-dependent protein kinase type II subunit gamma (CaM kinase II subunit gamma) (CaMK-II subunit gamma) (EC 2.7.11.17)	4	131862
Q53HV7	Q53HV7	SMUG1_HUMAN	SMUG1	Q53HV7	Single-strand selective monofunctional uracil DNA glycosylase (EC 3.2.2.-)	4	131896
P49642	P49642;A0A5F9ZHB6;F8VNY2	PRI1_HUMAN	PRIM1	P49642	DNA primase small subunit (EC 2.7.7.102) (DNA primase 49 kDa subunit) (p49)	8	131988
Q9BUH6	Q9BUH6	PAXX_HUMAN	PAXX	Q9BUH6	Protein PAXX (Paralog of XRCC4 and XLF) (XRCC4-like small protein)	4	132318
P41227	P41227;Q9BSU3;A8MWP7;C9JN83;C9JW55;F8W808;P41227-2;H0Y8T0	NAA10_HUMAN	NAA10	P41227	N-alpha-acetyltransferase 10 (EC 2.3.1.255) (N-terminal acetyltransferase complex ARD1 subunit homolog A) (hARD1) (NatA catalytic subunit Naa10)	21	132359
Q8NCN5	Q8NCN5;A8MT40	PDPR_HUMAN	PDPR	Q8NCN5	Pyruvate dehydrogenase phosphatase regulatory subunit, mitochondrial (PDPr)	19	132718
Q5JTH9;Q5JTH9-2;Q5JTH9-3	Q5JTH9;Q5JTH9-2;Q5JTH9-3	RRP12_HUMAN	RRP12	Q5JTH9	RRP12-like protein	7	132868
Q12907	Q12907;A0A8Q3WK65;D6RBV2;D6RDX1;D6RIU4	LMAN2_HUMAN	LMAN2	Q12907	Vesicular integral-membrane protein VIP36 (Glycoprotein GP36b) (Lectin mannose-binding 2) (Vesicular integral-membrane protein 36) (VIP36)	11	133024
Q9NWY4	Q9NWY4;A8MVJ9	HPF1_HUMAN	HPF1	Q9NWY4	Histone PARylation factor 1	11	133186
Q8TB72;Q8TB72-2;Q8TB72-3;Q8TB72-4	Q8TB72;A0A0C4DG68;Q8TB72-2;Q8TB72-3;Q8TB72-4	PUM2_HUMAN	PUM2	Q8TB72	Pumilio homolog 2 (Pumilio-2)	8	133383
Q9Y303;Q9Y303-2;Q9Y303-3	Q9Y303;A0A3B3IU33;Q9Y303-2;Q9Y303-3;H3BQ15	NAGA_HUMAN	AMDHD2	Q9Y303	N-acetylglucosamine-6-phosphate deacetylase (GlcNAc 6-P deacetylase) (EC 3.5.1.25) (Amidohydrolase domain-containing protein 2)	4	133556
P55769	P55769;A0A3B3IUA2;B1AHD1;A0A3B3IRU2	NH2L1_HUMAN	SNU13	P55769	NHP2-like protein 1 (High mobility group-like nuclear protein 2 homolog 1) (OTK27) (SNU13 homolog) (hSNU13) (U4/U6.U5 small nuclear ribonucleoprotein SNU13) (U4/U6.U5 tri-snRNP 15.5 kDa protein) [Cleaved into: NHP2-like protein 1, N-terminally processed]	6	133727
O43264;O43264-2	O43264;O43264-2	ZW10_HUMAN	ZW10	O43264	Centromere/kinetochore protein zw10 homolog	2	133778
Q9NYQ7;Q9NYQ7-2	Q9NYQ7;Q9NYQ7-2	CELR3_HUMAN	CELSR3	Q9NYQ7	Cadherin EGF LAG seven-pass G-type receptor 3 (Cadherin family member 11) (Epidermal growth factor-like protein 1) (EGF-like protein 1) (Flamingo homolog 1) (hFmi1) (Multiple epidermal growth factor-like domains protein 2) (Multiple EGF-like domains protein 2)	25	134009
Q8TAT6;Q8TAT6-2	Q8TAT6;A0A994J7H4;Q8TAT6-2	NPL4_HUMAN	NPLOC4	Q8TAT6	Nuclear protein localization protein 4 homolog (Protein NPL4)	25	134021
Q8IWK6;Q8IWK6-2;Q8IWK6-3	Q8IWK6;Q8IWK6-2;Q8IWK6-3;Q8IWK6-4	AGRA3_HUMAN	ADGRA3	Q8IWK6	Adhesion G protein-coupled receptor A3 (G-protein coupled receptor 125)	9	134655
Q9NPQ8;Q9NPQ8-2;Q9NPQ8-3;Q9NPQ8-4	Q9NPQ8;Q9NVN3;B7WPL0;Q9NPQ8-4;H0YE35;Q9NPQ8-2;Q9NPQ8-3;Q9NVN3-1;Q9NVN3-3;Q9NVN3-4	RIC8A_HUMAN	RIC8A	Q9NPQ8	Synembryn-A (Protein Ric-8A)	10	135036
Q13363;Q13363-2	Q13363;Q13363-2;H0Y8U5;D6RAX2;H0Y8W7;H0Y9M9	CTBP1_HUMAN	CTBP1	Q13363	C-terminal-binding protein 1 (CtBP1) (EC 1.1.1.-)	14	135039
Q9P0L0;Q9P0L0-2	Q9P0L0;J3QKM9;Q9P0L0-2	VAPA_HUMAN	VAPA	Q9P0L0	Vesicle-associated membrane protein-associated protein A (VAMP-A) (VAMP-associated protein A) (VAP-A) (33 kDa VAMP-associated protein) (VAP-33)	6	135419
O00746	O00746;Q4TT34;A0A087WVT9;F2Z2X0;H0Y6J0	NDKM_HUMAN	NME4	O00746	Nucleoside diphosphate kinase, mitochondrial (NDK) (NDP kinase, mitochondrial) (EC 2.7.4.6) (Nucleoside diphosphate kinase D) (NDPKD) (nm23-H4)	14	135482
Q6VY07;Q6VY07-2	Q6VY07;B4DF77;E9PNZ9;Q6VY07-2	PACS1_HUMAN	PACS1	Q6VY07	Phosphofurin acidic cluster sorting protein 1 (PACS-1)	10	135554
Q8IYB7	Q8IYB7;H7C036;H7C1Q8	DI3L2_HUMAN	DIS3L2	Q8IYB7	DIS3-like exonuclease 2 (hDIS3L2) (EC 3.1.13.-)	9	135664
Q969X5;Q969X5-2	Q969X5;A0A8I5KS17;Q969X5-2	ERGI1_HUMAN	ERGIC1	Q969X5	Endoplasmic reticulum-Golgi intermediate compartment protein 1 (ER-Golgi intermediate compartment 32 kDa protein) (ERGIC-32)	2	135760
O76094	O76094;O76094-2;R4GNC1	SRP72_HUMAN	SRP72	O76094	Signal recognition particle subunit SRP72 (SRP72) (Signal recognition particle 72 kDa protein)	28	136047
O00541;O00541-2	O00541;B5MCF9;O00541-2	PESC_HUMAN	PES1	O00541	Pescadillo homolog	9	136287
P49643	P49643;A0A5F9ZHU7;A0A5F9ZHR0;P49643-2	PRI2_HUMAN	PRIM2	P49643	DNA primase large subunit (DNA primase 58 kDa subunit) (p58)	12	136321
Q9Y6E0;Q9Y6E0-2	O00506;Q9P289;Q9Y6E0;B4DR80;B4E0Y9;H0Y630;O00506-2;O00506-3;Q5JV98;Q8NBY1;Q9P289-2;Q9Y6E0-2;C9J232;C9J6L2;C9JCC0;C9JDH9;H7C279	STK24_HUMAN	STK24	Q9Y6E0	Serine/threonine-protein kinase 24 (EC 2.7.11.1) (Mammalian STE20-like protein kinase 3) (MST-3) (STE20-like kinase MST3) [Cleaved into: Serine/threonine-protein kinase 24 36 kDa subunit (Mammalian STE20-like protein kinase 3 N-terminal) (MST3/N); Serine/threonine-protein kinase 24 12 kDa subunit (Mammalian STE20-like protein kinase 3 C-terminal) (MST3/C)]	9	136423
P52434;P52434-3	P52434;P52434-3;C9JLU1	RPAB3_HUMAN	POLR2H	P52434	DNA-directed RNA polymerases I, II, and III subunit RPABC3 (RNA polymerases I, II, and III subunit ABC3) (DNA-directed RNA polymerase II subunit H) (DNA-directed RNA polymerases I, II, and III 17.1 kDa polypeptide) (RPB17) (RPB8 homolog) (hRPB8)	8	136568
P14314;P14314-2	P14314;K7ELL7;P14314-2;A0A0C4DGP4	GLU2B_HUMAN	PRKCSH	P14314	Glucosidase 2 subunit beta (80K-H protein) (Glucosidase II subunit beta) (Protein kinase C substrate 60.1 kDa protein heavy chain) (PKCSH)	8	136687
Q96RL7;Q96RL7-2;Q96RL7-3;Q96RL7-4	Q96RL7;Q96RL7-2;Q96RL7-3;Q96RL7-4	VP13A_HUMAN	VPS13A	Q96RL7	Intermembrane lipid transfer protein VPS13A (Chorea-acanthocytosis protein) (Chorein) (Vacuolar protein sorting-associated protein 13A)	32	136781
P34896;P34896-2	P34896;J3KRK5;J3KRZ5;P34896-2;P34896-3	GLYC_HUMAN	SHMT1	P34896	Serine hydroxymethyltransferase, cytosolic (SHMT) (EC 2.1.2.1) (Glycine hydroxymethyltransferase) (Serine methylase)	18	136913
Q7L5D6;Q7L5D6-2	Q7L5D6;Q7L5D6-2;C9JHN8;C9JPA8;C9JY46	GET4_HUMAN	GET4	Q7L5D6	Golgi to ER traffic protein 4 homolog (Conserved edge-expressed protein) (Transmembrane domain recognition complex 35 kDa subunit) (TRC35)	8	136978
Q6PD62	Q6PD62	CTR9_HUMAN	CTR9	Q6PD62	RNA polymerase-associated protein CTR9 homolog (SH2 domain-binding protein 1)	9	137122
P62310	P62310	LSM3_HUMAN	LSM3	P62310	U6 snRNA-associated Sm-like protein LSm3	2	137388
O75348	O75348	VATG1_HUMAN	ATP6V1G1	O75348	V-type proton ATPase subunit G 1 (V-ATPase subunit G 1) (V-ATPase 13 kDa subunit 1) (Vacuolar proton pump subunit G 1) (Vacuolar proton pump subunit M16)	6	137744
Q92186	Q92186;C6G488;G3V2T1	SIA8B_HUMAN	ST8SIA2	Q92186	Alpha-2,8-sialyltransferase 8B (EC 2.4.99.-) (Sialyltransferase 8B) (SIAT8-B) (Sialyltransferase St8Sia II) (ST8SiaII) (Sialyltransferase X) (STX)	10	137755
O60318	O60318	GANP_HUMAN	MCM3AP	O60318	Germinal-center associated nuclear protein (GANP) (EC 2.3.1.48) (80 kDa MCM3-associated protein) (MCM3 acetylating protein) (MCM3AP) (EC 2.3.1.-) (MCM3 acetyltransferase)	2	137851
Q9NWV8	Q9NWV8;M0R0I0;M0R193;M0R2A4;M0R2I2;M0R2K3;M0R3F4;Q9NWV8-2;M0QYV1	BABA1_HUMAN	BABAM1	Q9NWV8	BRISC and BRCA1-A complex member 1 (Mediator of RAP80 interactions and targeting subunit of 40 kDa) (New component of the BRCA1-A complex)	8	137884
Q9GZU8	Q9GZU8;H3BU93;H3BNK9	PIP30_HUMAN	PSME3IP1	Q9GZU8	PSME3-interacting protein (NEFA-interacting nuclear protein NIP30) (PA28G-interacting protein)	2	137998
Q86X10;Q86X10-2;Q86X10-3	Q86X10;Q86X10-2;Q86X10-3;Q86X10-4;A0A0J9YW54;A2A2F0	RLGPB_HUMAN	RALGAPB	Q86X10	Ral GTPase-activating protein subunit beta (p170)	14	138269
Q9H299	Q9H299;Q5T123	SH3L3_HUMAN	SH3BGRL3	Q9H299	SH3 domain-binding glutamic acid-rich-like protein 3 (SH3 domain-binding protein 1) (SH3BP-1) (TNF inhibitory protein B1) (TIP-B1)	4	138424
Q96F86	Q96F86	EDC3_HUMAN	EDC3	Q96F86	Enhancer of mRNA-decapping protein 3 (LSM16 homolog) (YjeF N-terminal domain-containing protein 2) (YjeF_N2) (hYjeF_N2) (YjeF domain-containing protein 1)	2	138430
O60231	O60231;Q5SQH5;A0A140T8Y5;A0A140T947;A0A140T9T4	DHX16_HUMAN	DHX16	O60231	Pre-mRNA-splicing factor ATP-dependent RNA helicase DHX16 (EC 3.6.4.13) (ATP-dependent RNA helicase #3) (DEAH-box protein 16)	31	138442
P01130;P01130-3;P01130-5	P01130;H0YMD1;J3KMZ9;P01130-2;P01130-3;P01130-4;P01130-5;P01130-6	LDLR_HUMAN	LDLR	P01130	Low-density lipoprotein receptor (LDL receptor)	22	138643
O43508	O43508;A0A0A6YY99;A0A0U5J5F5;O43508-2;A0A8V8TP82	TNF12_HUMAN	TNFSF12	O43508	Tumor necrosis factor ligand superfamily member 12 (APO3 ligand) (TNF-related weak inducer of apoptosis) (TWEAK) [Cleaved into: Tumor necrosis factor ligand superfamily member 12, membrane form; Tumor necrosis factor ligand superfamily member 12, secreted form]	6	138773
P41219;P41219-2	P41219;P41219-2;F8W835;H7C5W5	PERI_HUMAN	PRPH	P41219	Peripherin (Neurofilament 4)	14	138885
P20839;P20839-2;P20839-3;P20839-4;P20839-5;P20839-6;P20839-7	P20839;C9J381;A0A3B3IRL5;P20839-3;C9K0R9;P20839-2;P20839-4;P20839-5;P20839-6;P20839-7	IMDH1_HUMAN	IMPDH1	P20839	Inosine-5'-monophosphate dehydrogenase 1 (IMP dehydrogenase 1) (IMPD 1) (IMPDH 1) (EC 1.1.1.205) (IMPDH-I)	10	138967
Q9H0E2	Q9H0E2;E7EN89;E9PP67;E9PQ25;F2Z2Y8;Q9H0E2-2	TOLIP_HUMAN	TOLLIP	Q9H0E2	Toll-interacting protein	12	139056
Q05682;Q05682-2;Q05682-3;Q05682-4;Q05682-5;Q05682-6	Q05682;C9J813;E7EX44;Q05682-2;Q05682-3;Q05682-4;Q05682-5;Q05682-6;E9PGZ1	CALD1_HUMAN	CALD1	Q05682	Caldesmon (CDM)	18	139264
Q9HB40;Q9HB40-2	Q9HB40;Q9HB40-2	RISC_HUMAN	SCPEP1	Q9HB40	Retinoid-inducible serine carboxypeptidase (EC 3.4.16.-) (Serine carboxypeptidase 1)	6	139288
Q9BPW8	Q9BPW8;C9JDV8;H7C2U6	NIPS1_HUMAN	NIPSNAP1	Q9BPW8	Protein NipSnap homolog 1 (NipSnap1)	15	139308
P22059	P22059	OSBP1_HUMAN	OSBP	P22059	Oxysterol-binding protein 1	20	139353
Q9BZE2	Q9BZE2	PUS3_HUMAN	PUS3	Q9BZE2	tRNA pseudouridine(38/39) synthase (EC 5.4.99.45) (tRNA pseudouridine synthase 3) (tRNA pseudouridylate synthase 3) (tRNA-uridine isomerase 3)	2	139658
P19320;P19320-2;P19320-3	P19320;P19320-2;P19320-3	VCAM1_HUMAN	VCAM1	P19320	Vascular cell adhesion protein 1 (V-CAM 1) (VCAM-1) (INCAM-100) (CD antigen CD106) [Cleaved into: Soluble Vascular Cell Adhesion Molecule-1]	6	139818
O60313;O60313-10;O60313-11;O60313-13;O60313-2;O60313-9	O60313;A0A2R8Y3X5;A0A2R8YDM2;C9JMB8;E5KLJ9;O60313-10;O60313-2;O60313-9;A0A2R8YE78;A0A2R8YGE5;O60313-11;O60313-13;A0A2R8Y4G4;A0A2R8Y4Q3;A0A2R8YD53;A0A2R8YE54	OPA1_HUMAN	OPA1	O60313	Dynamin-like 120 kDa protein, mitochondrial (EC 3.6.5.5) (Optic atrophy protein 1) [Cleaved into: Dynamin-like 120 kDa protein, form S1]	21	139898
Q12884	Q12884;B4DLR2	SEPR_HUMAN	FAP	Q12884	Prolyl endopeptidase FAP (EC 3.4.21.26) (170 kDa melanoma membrane-bound gelatinase) (Dipeptidyl peptidase FAP) (EC 3.4.14.5) (Fibroblast activation protein alpha) (FAPalpha) (Gelatine degradation protease FAP) (EC 3.4.21.-) (Integral membrane serine protease) (Post-proline cleaving enzyme) (Serine integral membrane protease) (SIMP) (Surface-expressed protease) (Seprase) [Cleaved into: Antiplasmi…	9	139927
Q96S97	Q96S97;A0A494C017;A0A499FIY8;C9JC07;C9JJV6;C9JZL8	MYADM_HUMAN	MYADM	Q96S97	Myeloid-associated differentiation marker (Protein SB135)	2	139950
Q8N7H5	Q8N7H5;Q8N7H5-2;Q8N7H5-3;B4DGJ5	PAF1_HUMAN	PAF1	Q8N7H5	RNA polymerase II-associated factor 1 homolog (hPAF1) (Pancreatic differentiation protein 2)	18	140666
P08294	P08294	SODE_HUMAN	SOD3	P08294	Extracellular superoxide dismutase [Cu-Zn] (EC-SOD) (EC 1.15.1.1)	3	140855
P41732	P41732;B4DDG0;B4E171	TSN7_HUMAN	TSPAN7	P41732	Tetraspanin-7 (Tspan-7) (Cell surface glycoprotein A15) (Membrane component chromosome X surface marker 1) (T-cell acute lymphoblastic leukemia-associated antigen 1) (TALLA-1) (Transmembrane 4 superfamily member 2) (CD antigen CD231)	5	140874
P46087;P46087-2;P46087-3;P46087-4	P46087;P46087-2;P46087-3;P46087-4	NOP2_HUMAN	NOP2	P46087	Probable 28S rRNA (cytosine(4447)-C(5))-methyltransferase (EC 2.1.1.-) (Nucleolar protein 1) (Nucleolar protein 2 homolog) (Proliferating-cell nucleolar antigen p120) (Proliferation-associated nucleolar protein p120)	17	140938
Q13232	Q13232;H3BMQ7;H3BPD9;H3BRA8	NDK3_HUMAN	NME3	Q13232	Nucleoside diphosphate kinase 3 (NDK 3) (NDP kinase 3) (EC 2.7.4.6) (DR-nm23) (Nucleoside diphosphate kinase C) (NDPKC) (nm23-H3)	10	140940
Q9H2W6	Q9H2W6	RM46_HUMAN	MRPL46	Q9H2W6	Large ribosomal subunit protein mL46 (39S ribosomal protein L46, mitochondrial) (L46mt) (MRP-L46) (P2ECSL)	4	140955
P06454;P06454-2	P06454;B8ZZA1;B8ZZQ6;B8ZZW7;H7C2N1;P06454-2	PTMA_HUMAN	PTMA	P06454	Prothymosin alpha [Cleaved into: Prothymosin alpha, N-terminally processed; Thymosin alpha-1]	2	141461
P05362	P05362;E7ESS4	ICAM1_HUMAN	ICAM1	P05362	Intercellular adhesion molecule 1 (ICAM-1) (Major group rhinovirus receptor) (CD antigen CD54)	2	141473
O94760	O94760;B4DYP1;O94760-2	DDAH1_HUMAN	DDAH1	O94760	N(G),N(G)-dimethylarginine dimethylaminohydrolase 1 (DDAH-1) (Dimethylarginine dimethylaminohydrolase 1) (EC 3.5.3.18) (DDAHI) (Dimethylargininase-1)	7	141616
P27105	P27105	STOM_HUMAN	STOM	P27105	Stomatin (Erythrocyte band 7 integral membrane protein) (Erythrocyte membrane protein band 7.2) (Protein 7.2b)	4	141881
A0A0G2JH50;A0A0G2JIF0;A0A0G2JKJ1;A0A140T912;A0A140T930;A0A140T937;A0A140T9M0;A0A140T9M5;A0A140T9Q4;A0A140T9S7;A0A140T9T1;A0A140T9U0;A0A140T9W2;A0A140T9Z4;A0A140TA03;A0A140TA19;A0A1W2PRZ0;A2BF26;O78179;Q53YP1;Q5RIP0	A0A0G2JH50;A0A140T912;A0A140T9M0;A0A140T9W2;A0A1W2PRZ0;O78179;Q53YP1;Q5RIP0;A0A0G2JIF0;A0A0G2JKJ1;A0A140T930;A0A140T937;A0A140T9M5;A0A140T9Q4;A0A140T9S7;A0A140T9T1;A0A140T9U0;A0A140T9Z4;A0A140TA03;A0A140TA19;A2BF26	A0A0G2JH50_HUMAN;A0A0G2JIF0_HUMAN;A0A0G2JKJ1_HUMAN;A0A140T912_HUMAN;A0A140T930_HUMAN;A0A140T937_HUMAN;A0A140T9M0_HUMAN;A0A140T9M5_HUMAN;A0A140T9Q4_HUMAN;A0A140T9S7_HUMAN;A0A140T9T1_HUMAN;A0A140T9U0_HUMAN;A0A140T9W2_HUMAN;A0A140T9Z4_HUMAN;A0A140TA03_HUMAN;A0A140TA19_HUMAN;A0A1W2PRZ0_HUMAN;A2BF26_HUMAN;O78179_HUMAN;Q53YP1_HUMAN;Q5RIP0_HUMAN	HLA-C	A0A0G2JH50	HLA class I histocompatibility antigen, C alpha chain	2	141885
P61962	P61962;P61962-2;A0A087WWI6;A0A8I5KQ63;A0A8I5KRG1;A0A8I5KT41;A0A8I5KTU5;A0A8I5KY66	DCAF7_HUMAN	DCAF7	P61962	DDB1- and CUL4-associated factor 7 (WD repeat-containing protein 68) (WD repeat-containing protein An11 homolog)	10	142112
P54619;P54619-2;P54619-3	P54619;Q9UGJ0;Q9UGJ0-3;A0A494C068;A0A494C1K7;E9PGP6;F8VYY9;H0YHF8;P54619-2;P54619-3;Q9UGJ0-2	AAKG1_HUMAN	PRKAG1	P54619	5'-AMP-activated protein kinase subunit gamma-1 (AMPK gamma1) (AMPK subunit gamma-1) (AMPKg)	16	142130
Q9UNF0;Q9UNF0-2	Q9UNF0;A0A0U1RR22;B0QYG7;B0QYG8;Q9UNF0-2	PACN2_HUMAN	PACSIN2	Q9UNF0	Protein kinase C and casein kinase substrate in neurons protein 2 (Syndapin-2) (Syndapin-II) (SdpII)	8	142242
Q00688	Q00688	FKBP3_HUMAN	FKBP3	Q00688	Peptidyl-prolyl cis-trans isomerase FKBP3 (PPIase FKBP3) (EC 5.2.1.8) (25 kDa FK506-binding protein) (25 kDa FKBP) (FKBP-25) (FK506-binding protein 3) (FKBP-3) (Immunophilin FKBP25) (Rapamycin-selective 25 kDa immunophilin) (Rotamase)	6	142251
Q9Y5X1	Q9Y5X1;A0A7P0T8C7;A0A7P0T8D4;A0A7P0T8S8;A0A7P0T8Z2;A0A7P0T8Z7;A0A7P0TBI9;A0A7P0Z4A2;A0A7P0Z4A5;A0A7P0T8M2	SNX9_HUMAN	SNX9	Q9Y5X1	Sorting nexin-9 (SH3 and PX domain-containing protein 1) (Protein SDP1) (SH3 and PX domain-containing protein 3A)	16	142395
Q08188	Q08188;A0A494C0J7	TGM3_HUMAN	TGM3	Q08188	Protein-glutamine gamma-glutamyltransferase E (EC 2.3.2.13) (Transglutaminase E) (TG(E)) (TGE) (TGase E) (Transglutaminase-3) (TGase-3) [Cleaved into: Protein-glutamine gamma-glutamyltransferase E 50 kDa catalytic chain; Protein-glutamine gamma-glutamyltransferase E 27 kDa non-catalytic chain]	18	142639
P16403	P16403	H12_HUMAN	H1-2	P16403	Histone H1.2 (Histone H1c) (Histone H1d) (Histone H1s-1)	2	142743
Q9Y316;Q9Y316-2;Q9Y316-3	Q9Y316;Q9Y316-2;Q9Y316-3	MEMO1_HUMAN	MEMO1	Q9Y316	Protein MEMO1 (C21orf19-like protein) (Hepatitis C virus NS5A-transactivated protein 7) (HCV NS5A-transactivated protein 7) (Mediator of ErbB2-driven cell motility 1) (Mediator of cell motility 1) (Memo-1)	8	143073
Q9Y3U8	Q9Y3U8;J3QSB5	RL36_HUMAN	RPL36	Q9Y3U8	Large ribosomal subunit protein eL36 (60S ribosomal protein L36)	4	143139
Q92541	Q92541	RTF1_HUMAN	RTF1	Q92541	RNA polymerase-associated protein RTF1 homolog	6	143229
P16435	P16435;A0A8V8NE24;H0Y4R2;E7EMD0	NCPR_HUMAN	POR	P16435	NADPH--cytochrome P450 reductase (CPR) (P450R) (EC 1.6.2.4)	14	143230
Q16854;Q16854-2	Q16854;Q16854-2;Q16854-3;Q16854-4;Q16854-5	DGUOK_HUMAN	DGUOK	Q16854	Deoxyguanosine kinase, mitochondrial (EC 2.7.1.113) (Deoxyadenosine kinase, mitochondrial) (EC 2.7.1.76)	7	143423
Q5JTV8;Q5JTV8-3;Q5JTV8-4	Q5JTV8;J3KN66;Q5JTV8-3;Q5JTV8-4;H0Y4R4	TOIP1_HUMAN	TOR1AIP1	Q5JTV8	Torsin-1A-interacting protein 1 (Lamin-associated protein 1B) (LAP1B)	2	143433
Q9UIG0;Q9UIG0-2	Q9UIG0;Q9UIG0-2	BAZ1B_HUMAN	BAZ1B	Q9UIG0	Tyrosine-protein kinase BAZ1B (EC 2.7.10.2) (Bromodomain adjacent to zinc finger domain protein 1B) (Williams syndrome transcription factor) (Williams-Beuren syndrome chromosomal region 10 protein) (Williams-Beuren syndrome chromosomal region 9 protein) (hWALp2)	18	143601
Q9BRF8;Q9BRF8-2	Q9BRF8;Q9BRF8-2	CPPED_HUMAN	CPPED1	Q9BRF8	Serine/threonine-protein phosphatase CPPED1 (EC 3.1.3.16) (Calcineurin-like phosphoesterase domain-containing protein 1) (Complete S-transactivated protein 1)	6	143754
Q14498;Q14498-2;Q14498-3	Q14498;Q14498-3;Q14498-2;A0A0U1RQH7;G3XAC6;H0Y4X3;Q5QP23	RBM39_HUMAN	RBM39	Q14498	RNA-binding protein 39 (CAPER alpha) (CAPERalpha) (Hepatocellular carcinoma protein 1) (RNA-binding motif protein 39) (RNA-binding region-containing protein 2) (Splicing factor HCC1)	13	143812
P49593	P49593;P49593-2;A8MX49;B5MCT7;C9J2F3	PPM1F_HUMAN	PPM1F	P49593	Protein phosphatase 1F (EC 3.1.3.16) (Ca(2+)/calmodulin-dependent protein kinase phosphatase) (CaM-kinase phosphatase) (CaMKPase) (Partner of PIX 2) (Protein fem-2 homolog) (hFem-2)	19	144316
Q9H0R4	Q9H0R4;K7ER15;Q9H0R4-2	HDHD2_HUMAN	HDHD2	Q9H0R4	Haloacid dehalogenase-like hydrolase domain-containing protein 2	11	144319
Q5JRX3;Q5JRX3-2	Q5JRX3;A0A0A0MRX9;Q5JRX3-2;Q5JRX3-3;A0A7I2V397;A0A7I2V3B6;A0A7I2V3X0;A0A7I2V5C6;A0A7I2V5H2;A0A7I2V5R2;A0A7I2YQT2;A0A7I2YQX5;H0Y4F7	PREP_HUMAN	PITRM1	Q5JRX3	Presequence protease, mitochondrial (hPreP) (EC 3.4.24.-) (Pitrilysin metalloproteinase 1) (Metalloprotease 1) (hMP1)	25	144319
Q9UK45	Q9UK45	LSM7_HUMAN	LSM7	Q9UK45	U6 snRNA-associated Sm-like protein LSm7	3	144538
P26440;P26440-2	P26440;A0A0A0MT83;A0A0S2Z4K7;H0YN10;P26440-2;H0YKV0;H0YLC3;H7C4G6	IVD_HUMAN	IVD	P26440	Isovaleryl-CoA dehydrogenase, mitochondrial (IVD) (EC 1.3.8.4) (Butyryl-CoA dehydrogenase) (EC 1.3.8.1)	9	144844
Q9UNX4	Q9UNX4;Q6PDA5	WDR3_HUMAN	WDR3	Q9UNX4	WD repeat-containing protein 3	15	144929
Q96H20;Q96H20-2	Q96H20;D6RBI1;D6RFY6;D6RJ86;H0Y8S5;Q96H20-2	SNF8_HUMAN	SNF8	Q96H20	Vacuolar-sorting protein SNF8 (ELL-associated protein of 30 kDa) (ESCRT-II complex subunit VPS22) (hVps22)	4	145118
Q9UHG3;Q9UHG3-2	Q9UHG3;Q9UHG3-2;C9JGT6;C9JM55;C9K055;F8W8W4	PCYOX_HUMAN	PCYOX1	Q9UHG3	Prenylcysteine oxidase 1 (EC 1.8.3.5) (Prenylcysteine lyase)	6	145121
Q9BVJ7	Q9BVJ7	DUS23_HUMAN	DUSP23	Q9BVJ7	Dual specificity protein phosphatase 23 (EC 3.1.3.16) (EC 3.1.3.48) (Low molecular mass dual specificity phosphatase 3) (LDP-3) (VH1-like phosphatase Z)	12	145208
Q9BRT9	Q9BRT9;E5RFF9	SLD5_HUMAN	GINS4	Q9BRT9	DNA replication complex GINS protein SLD5 (GINS complex subunit 4) [Cleaved into: DNA replication complex GINS protein SLD5, N-terminally processed]	2	145402
Q13103	Q13103	SPP24_HUMAN	SPP2	Q13103	Secreted phosphoprotein 24 (Spp-24) (Secreted phosphoprotein 2)	2	145425
Q96ST3	Q96ST3;A0A994J7C5;A0A994J7C7	SIN3A_HUMAN	SIN3A	Q96ST3	Paired amphipathic helix protein Sin3a (Histone deacetylase complex subunit Sin3a) (Transcriptional corepressor Sin3a)	26	145481
O95757	O95757;D6RJ96;E9PDE8	HS74L_HUMAN	HSPA4L	O95757	Heat shock 70 kDa protein 4L (Heat shock 70-related protein APG-1) (Heat-shock protein family A member 4-like protein) (HSPA4-like protein) (Osmotic stress protein 94)	15	145551
P35914	P35914	HMGCL_HUMAN	HMGCL	P35914	Hydroxymethylglutaryl-CoA lyase, mitochondrial (HL) (HMG-CoA lyase) (EC 4.1.3.4) (3-hydroxy-3-methylglutarate-CoA lyase)	8	145578
P21589;P21589-2	P21589;P21589-2;H0Y7R7	5NTD_HUMAN	NT5E	P21589	5'-nucleotidase (5'-NT) (EC 3.1.3.35) (EC 3.1.3.5) (EC 3.1.3.89) (EC 3.1.3.91) (EC 3.1.3.99) (5'-deoxynucleotidase) (Ecto-5'-nucleotidase) (IMP-specific 5'-nucleotidase) (Thymidylate 5'-phosphatase) (CD antigen CD73)	9	145608
O00159;O00159-2;O00159-3	O00159;F5H6E2;O00159-3;O00159-2	MYO1C_HUMAN	MYO1C	O00159	Unconventional myosin-Ic (Myosin I beta) (MMI-beta) (MMIb)	10	145656
P05387	P05387;H0YDD8	RLA2_HUMAN	RPLP2	P05387	Large ribosomal subunit protein P2 (60S acidic ribosomal protein P2) (Renal carcinoma antigen NY-REN-44)	6	145761
O43583	O43583	DENR_HUMAN	DENR	O43583	Density-regulated protein (DRP) (Protein DRP1) (Smooth muscle cell-associated protein 3) (SMAP-3)	6	145868
Q9Y312	Q9Y312;A0A7P0T8J7;A0A7P0TA70;A2A2Q9	AAR2_HUMAN	AAR2	Q9Y312	Protein AAR2 homolog (AAR2 splicing factor homolog)	9	145887
Q9Y287	Q9Y287;Q9Y287-2;A0A3B3ITP9;A0A3B3IU60	ITM2B_HUMAN	ITM2B	Q9Y287	Integral membrane protein 2B (Immature BRI2) (imBRI2) (Protein E25B) (Transmembrane protein BRI) (Bri) [Cleaved into: BRI2, membrane form (Mature BRI2) (mBRI2); BRI2 intracellular domain (BRI2 ICD); BRI2C, soluble form; Bri23 peptide (Bri2-23) (ABri23) (C-terminal peptide) (P23 peptide)]	6	145892
O14802	O14802;A0A8V8TM36;A0A8V8TM70;A0A8V8TNL6;A0A8V8TNX3	RPC1_HUMAN	POLR3A	O14802	DNA-directed RNA polymerase III subunit RPC1 (RNA polymerase III subunit C1) (EC 2.7.7.6) (DNA-directed RNA polymerase III largest subunit) (DNA-directed RNA polymerase III subunit A) (RNA polymerase III 155 kDa subunit) (RPC155) (RNA polymerase III subunit C160)	26	146174
Q9Y2E4	Q9Y2E4;A0A0U1RQW6;E7EPU2	DIP2C_HUMAN	DIP2C	Q9Y2E4	Disco-interacting protein 2 homolog C (DIP2 homolog C)	13	146328
Q03154;Q03154-2	Q03154;A0A1B0GU86;A0A1B0GV31;A0A1B0GVA5;A0A1B0GW23;C9JMV9;Q03154-2;Q03154-4	ACY1_HUMAN	ACY1	Q03154	Aminoacylase-1 (ACY-1) (EC 3.5.1.14) (N-acyl-L-amino-acid amidohydrolase)	16	146527
Q13619	Q13619;A0A087WWN2	CUL4A_HUMAN	CUL4A	Q13619	Cullin-4A (CUL-4A)	42	146545
A8MXV4	A8MXV4	NUD19_HUMAN	NUDT19	A8MXV4	Acyl-coenzyme A diphosphatase NUDT19 (EC 3.6.1.-) (Nucleoside diphosphate-linked moiety X motif 19) (Nudix motif 19)	6	146618
P09603	P09603;P09603-2;P09603-3;E9PJA2;E9PKP4	CSF1_HUMAN	CSF1	P09603	Macrophage colony-stimulating factor 1 (CSF-1) (M-CSF) (MCSF) (Lanimostim) (Proteoglycan macrophage colony-stimulating factor) (PG-M-CSF) [Cleaved into: Processed macrophage colony-stimulating factor 1; Macrophage colony-stimulating factor 1 43 kDa subunit]	4	146692
O75094	O75094;A0A0A0MSC8;O75094-2;O75094-4	SLIT3_HUMAN	SLIT3	O75094	Slit homolog 3 protein (Slit-3) (Multiple epidermal growth factor-like domains protein 5) (Multiple EGF-like domains protein 5)	32	146945
O00712;O00712-4;O00712-5	O00712;A0A0A0MRX8;A0A1B0GU97;A0A1B0GW37;A0A1B0GWI9;A0A1B0GWJ4;A0A2R8Y7V8;Q5VW26;Q5VW27;Q5VW30;U3KQE8;O00712-2;O00712-4;O00712-5;Q5W0Y9	NFIB_HUMAN	NFIB	O00712	Nuclear factor 1 B-type (NF1-B) (Nuclear factor 1/B) (CCAAT-box-binding transcription factor) (CTF) (Nuclear factor I/B) (NF-I/B) (NFI-B) (TGGCA-binding protein)	9	146968
O60512	O60512	B4GT3_HUMAN	B4GALT3	O60512	Beta-1,4-galactosyltransferase 3 (Beta-1,4-GalTase 3) (Beta4Gal-T3) (b4Gal-T3) (EC 2.4.1.-) (Beta-N-acetylglucosaminyl-glycolipid beta-1,4-galactosyltransferase) (Beta-N-acetylglucosaminylglycopeptide beta-1,4-galactosyltransferase) (EC 2.4.1.38) (N-acetyllactosamine synthase) (EC 2.4.1.90) (Nal synthase) (Neolactotriaosylceramide beta-1,4-galactosyltransferase) (EC 2.4.1.275) (UDP-Gal:beta-GlcNA…	11	146992
Q14258	Q14258;A0A3B3IUA7	TRI25_HUMAN	TRIM25	Q14258	E3 ubiquitin/ISG15 ligase TRIM25 (EC 6.3.2.n3) (Estrogen-responsive finger protein) (RING finger protein 147) (RING-type E3 ubiquitin transferase) (EC 2.3.2.27) (RING-type E3 ubiquitin transferase TRIM25) (Tripartite motif-containing protein 25) (Ubiquitin/ISG15-conjugating enzyme TRIM25) (Zinc finger protein 147)	13	147138
P46108	P46108	CRK_HUMAN	CRK	P46108	Adapter molecule crk (Proto-oncogene c-Crk) (p38)	10	147768
Q13825;Q13825-2	Q13825;Q13825-2	AUHM_HUMAN	AUH	Q13825	Methylglutaconyl-CoA hydratase, mitochondrial (3-MG-CoA hydratase) (EC 4.2.1.18) (AU-specific RNA-binding enoyl-CoA hydratase) (AU-binding protein/enoyl-CoA hydratase) (Itaconyl-CoA hydratase) (EC 4.2.1.56)	6	147909
O14787-2	O14787;O14787-2;A0A075B780	TNPO2_HUMAN	TNPO2	O14787-2	Transportin-2 (Karyopherin beta-2b)	13	148314
Q96IU4	Q96IU4;F8W9U3;Q96IU4-2;B4DQI4	ABHEB_HUMAN	ABHD14B	Q96IU4	Putative protein-lysine deacylase ABHD14B (EC 2.3.1.-) (Alpha/beta hydrolase domain-containing protein 14B) (Abhydrolase domain-containing protein 14B) (CCG1-interacting factor B)	5	148455
P21980;P21980-2	P21980;P21980-2;P21980-3;A2A299	TGM2_HUMAN	TGM2	P21980	Protein-glutamine gamma-glutamyltransferase 2 (EC 2.3.2.13) (Erythrocyte transglutaminase) (Heart G alpha(h)) (hhG alpha(h)) (Isopeptidase TGM2) (EC 3.4.-.-) (Protein G alpha(h)) (G(h)) (Protein-glutamine deamidase TGM2) (EC 3.5.1.44) (Protein-glutamine dopaminyltransferase TGM2) (EC 2.3.1.-) (Protein-glutamine histaminyltransferase TGM2) (EC 2.3.1.-) (Protein-glutamine noradrenalinyltransferase …	8	148466
Q9Y223;Q9Y223-2;Q9Y223-3	Q9Y223;Q9Y223-2;Q9Y223-3;Q9Y223-4;A0A7I2SU25	GLCNE_HUMAN	GNE	Q9Y223	Bifunctional UDP-N-acetylglucosamine 2-epimerase/N-acetylmannosamine kinase (UDP-GlcNAc-2-epimerase/ManAc kinase) [Includes: UDP-N-acetylglucosamine 2-epimerase (hydrolyzing) (EC 3.2.1.183) (UDP-GlcNAc-2-epimerase) (Uridine diphosphate-N-acetylglucosamine-2-epimerase); N-acetylmannosamine kinase (EC 2.7.1.60) (ManAc kinase)]	8	148532
P23919;P23919-2	P23919;P23919-2	KTHY_HUMAN	DTYMK	P23919	Thymidylate kinase (EC 2.7.4.9) (dTMP kinase)	10	148746
Q15814	Q15814	TBCC_HUMAN	TBCC	Q15814	Tubulin-specific chaperone C (Tubulin-folding cofactor C) (CFC)	2	148798
Q92979	Q92979;A0A087WVM7	NEP1_HUMAN	EMG1	Q92979	Ribosomal RNA small subunit methyltransferase NEP1 (EC 2.1.1.-) (18S rRNA (pseudouridine(1248)-N1)-methyltransferase) (18S rRNA Psi1248 methyltransferase) (Nucleolar protein EMG1 homolog) (Protein C2f) (Ribosome biogenesis protein NEP1)	13	149003
Q99459	Q99459	CDC5L_HUMAN	CDC5L	Q99459	Cell division cycle 5-like protein (Cdc5-like protein) (Pombe cdc5-related protein)	11	149032
O15213	O15213	WDR46_HUMAN	WDR46	O15213	WD repeat-containing protein 46 (WD repeat-containing protein BING4)	15	149251
Q96L58	Q96L58	B3GT6_HUMAN	B3GALT6	Q96L58	Beta-1,3-galactosyltransferase 6 (Beta-1,3-GalTase 6) (Beta3Gal-T6) (Beta3GalT6) (EC 2.4.1.134) (GAG GalTII) (Galactosyltransferase II) (Galactosylxylosylprotein 3-beta-galactosyltransferase) (UDP-Gal:betaGal beta 1,3-galactosyltransferase polypeptide 6)	10	149414
O94813;O94813-2;O94813-3	O94813;A0A087WYV5;X6R3P0;O94813-2;O94813-3	SLIT2_HUMAN	SLIT2	O94813	Slit homolog 2 protein (Slit-2) [Cleaved into: Slit homolog 2 protein N-product; Slit homolog 2 protein C-product]	16	149451
O15305	O15305;H3BV55;A0A804HKA7;H3BPH4;O15305-2	PMM2_HUMAN	PMM2	O15305	Phosphomannomutase 2 (PMM 2) (EC 5.4.2.8)	11	149706
O00170	O00170;A0A804HKH9;E9PMH2;A0A804HJ46;A0A804HKK3;A0A804HKL7	AIP_HUMAN	AIP	O00170	AH receptor-interacting protein (AIP) (Aryl-hydrocarbon receptor-interacting protein) (HBV X-associated protein 2) (XAP-2) (Immunophilin homolog ARA9)	8	149852
Q08752	Q08752	PPID_HUMAN	PPID	Q08752	Peptidyl-prolyl cis-trans isomerase D (PPIase D) (EC 5.2.1.8) (40 kDa peptidyl-prolyl cis-trans isomerase) (Cyclophilin-40) (CYP-40) (Cyclophilin-related protein) (Rotamase D)	10	149930
Q13283	Q13283;A0A7I2V2V1;A0A7I2V5M7;A0A7I2V651;A0A7I2YQN9;A0A7I2YQU8;A0A7P0P2U7	G3BP1_HUMAN	G3BP1	Q13283	Ras GTPase-activating protein-binding protein 1 (G3BP-1) (EC 3.6.4.12) (EC 3.6.4.13) (ATP-dependent DNA helicase VIII) (hDH VIII) (GAP SH3 domain-binding protein 1)	13	149937
Q13907;Q13907-2	Q13907;A0A8Q3WKR8;Q13907-2	IDI1_HUMAN	IDI1	Q13907	Isopentenyl-diphosphate Delta-isomerase 1 (EC 5.3.3.2) (Isopentenyl pyrophosphate isomerase 1) (IPP isomerase 1) (IPPI1)	8	149941
P16930;P16930-2	P16930;P16930-2	FAAA_HUMAN	FAH	P16930	Fumarylacetoacetase (FAA) (EC 3.7.1.2) (Beta-diketonase) (Fumarylacetoacetate hydrolase)	8	150008
Q13952;Q13952-2;Q13952-3;Q13952-5;Q13952-6;Q13952-7	Q13952;Q13952-2;Q13952-3;Q13952-4;Q13952-5;Q13952-6;Q13952-7;A0A0A0MT00;E9PI99;E9PJA8;E9PQR2;Q5T6K5;Q5T6K7	NFYC_HUMAN	NFYC	Q13952	Nuclear transcription factor Y subunit gamma (CAAT box DNA-binding protein subunit C) (Nuclear transcription factor Y subunit C) (NF-YC) (Transactivator HSM-1/2)	7	150126
A0A075B6P5;A0A075B6S2;A0A075B6S6;A0A087WW87;A0A0A0MRZ7;A2NJV5;P01614;P01615;P06310	P01615;P01614;P06310;A0A075B6P5;A0A075B6S2;A0A075B6S6;A0A087WW87;A0A0A0MRZ7;A2NJV5	KV228_HUMAN;KV229_HUMAN;KV230_HUMAN;KV240_HUMAN;KVD26_HUMAN;KVD28_HUMAN;KVD29_HUMAN;KVD30_HUMAN;KVD40_HUMAN	IGKV2-28;IGKV2-29;IGKV2-30;IGKV2-40;IGKV2D-26;IGKV2D-28;IGKV2D-29;IGKV2D-30;IGKV2D-40	A0A075B6P5	Immunoglobulin kappa variable 2-28	2	150450
P50552	P50552;K7ENL7;K7ENR7	VASP_HUMAN	VASP	P50552	Vasodilator-stimulated phosphoprotein (VASP)	4	150485
P62875	P62875	RPAB5_HUMAN	POLR2L	P62875	DNA-directed RNA polymerases I, II, and III subunit RPABC5 (RNA polymerases I, II, and III subunit ABC5) (DNA-directed RNA polymerase III subunit L) (RNA polymerase II 7.6 kDa subunit) (RPB7.6) (RPB10 homolog)	2	150518
O43598;O43598-2	O43598;O43598-2;H0Y8X4	DNPH1_HUMAN	DNPH1	O43598	2'-deoxynucleoside 5'-phosphate N-hydrolase 1 (EC 3.2.2.-) (c-Myc-responsive protein RCL)	4	150655
Q9NP55;Q9NP55-2	Q9NP55;Q9NP55-2	BPIA1_HUMAN	BPIFA1	Q9NP55	BPI fold-containing family A member 1 (Lung-specific protein X) (Nasopharyngeal carcinoma-related protein) (Palate lung and nasal epithelium clone protein) (Secretory protein in upper respiratory tracts) (Short PLUNC1) (SPLUNC1) (Tracheal epithelium-enriched protein) (Von Ebner protein Hl)	4	150769
P22692;P22692-2	P22692;P22692-2	IBP4_HUMAN	IGFBP4	P22692	Insulin-like growth factor-binding protein 4 (IBP-4) (IGF-binding protein 4) (IGFBP-4)	4	150839
O75821	O75821;K7EL20;K7ENA8;K7ER90	EIF3G_HUMAN	EIF3G	O75821	Eukaryotic translation initiation factor 3 subunit G (eIF3g) (Eukaryotic translation initiation factor 3 RNA-binding subunit) (eIF-3 RNA-binding subunit) (Eukaryotic translation initiation factor 3 subunit 4) (eIF-3-delta) (eIF3 p42) (eIF3 p44)	19	150885
Q9NWT1	Q9NWT1	PK1IP_HUMAN	PAK1IP1	Q9NWT1	p21-activated protein kinase-interacting protein 1 (PAK/PLC-interacting protein 1) (hPIP1) (PAK1-interacting protein 1) (WD repeat-containing protein 84)	17	151358
P62714	P62714;E5RJX4	PP2AB_HUMAN	PPP2CB	P62714	Serine/threonine-protein phosphatase 2A catalytic subunit beta isoform (PP2A-beta) (EC 3.1.3.16)	2	151590
O75494;O75494-2;O75494-3;O75494-4;O75494-5;O75494-6	O75494;Q8WXF0;O75494-2;O75494-3;O75494-4;O75494-5;O75494-6;Q5JRI1	SRS10_HUMAN	SRSF10	O75494	Serine/arginine-rich splicing factor 10 (40 kDa SR-repressor protein) (SRrp40) (FUS-interacting serine-arginine-rich protein 1) (Splicing factor SRp38) (Splicing factor, arginine/serine-rich 13A) (TLS-associated protein with Ser-Arg repeats) (TASR) (TLS-associated protein with SR repeats) (TLS-associated serine-arginine protein) (TLS-associated SR protein)	7	151628
Q6ZRP7	Q6ZRP7;H0Y430	QSOX2_HUMAN	QSOX2	Q6ZRP7	Sulfhydryl oxidase 2 (EC 1.8.3.2) (Neuroblastoma-derived sulfhydryl oxidase) (Quiescin Q6-like protein 1)	13	151654
O75146	O75146;O75146-2	HIP1R_HUMAN	HIP1R	O75146	Huntingtin-interacting protein 1-related protein (HIP1-related protein) (Huntingtin-interacting protein 12) (HIP-12)	25	151705
Q9NRY5	Q9NRY5;E5RFK2;E5RGF9;E7ESJ7	F1142_HUMAN	FAM114A2	Q9NRY5	Protein FAM114A2	19	152222
O75175	O75175;A0A0G2JPP0;H7C5J4	CNOT3_HUMAN	CNOT3	O75175	CCR4-NOT transcription complex subunit 3 (CCR4-associated factor 3) (Leukocyte receptor cluster member 2)	2	152409
Q9UI10;Q9UI10-2;Q9UI10-3	Q9UI10;Q9UI10-2;Q9UI10-3;E7ERK9	EI2BD_HUMAN	EIF2B4	Q9UI10	Translation initiation factor eIF-2B subunit delta (eIF-2B GDP-GTP exchange factor subunit delta)	14	152448
P55084;P55084-2	P55084;P55084-2;B5MD38;F5GZQ3	ECHB_HUMAN	HADHB	P55084	Trifunctional enzyme subunit beta, mitochondrial (TP-beta) [Includes: 3-ketoacyl-CoA thiolase (EC 2.3.1.155) (EC 2.3.1.16) (Acetyl-CoA acyltransferase) (Beta-ketothiolase)]	14	152486
Q99447;Q99447-3	Q99447;I3L1L9;I3L1R7;I3L2Q1;Q99447-2;Q99447-3;Q99447-4	PCY2_HUMAN	PCYT2	Q99447	Ethanolamine-phosphate cytidylyltransferase (EC 2.7.7.14) (CTP:phosphoethanolamine cytidylyltransferase) (Phosphorylethanolamine transferase)	8	152528
Q9P2R3;Q9P2R3-2;Q9P2R3-4	Q9P2R3;Q9P2R3-2;Q9P2R3-4	ANFY1_HUMAN	ANKFY1	Q9P2R3	Rabankyrin-5 (Rank-5) (Ankyrin repeat and FYVE domain-containing protein 1) (Ankyrin repeats hooked to a zinc finger motif)	13	152633
O75489	O75489	NDUS3_HUMAN	NDUFS3	O75489	NADH dehydrogenase [ubiquinone] iron-sulfur protein 3, mitochondrial (EC 7.1.1.2) (Complex I-30kD) (CI-30kD) (NADH-ubiquinone oxidoreductase 30 kDa subunit)	18	152666
Q9P016	Q9P016	THYN1_HUMAN	THYN1	Q9P016	Thymocyte nuclear protein 1 (Thymocyte protein Thy28)	8	152790
Q9UJW0;Q9UJW0-3	Q9UJW0;E5RI97;Q9UJW0-3	DCTN4_HUMAN	DCTN4	Q9UJW0	Dynactin subunit 4 (Dyn4) (Dynactin subunit p62)	16	152893
Q8NFD5;Q8NFD5-1;Q8NFD5-2;Q8NFD5-3	Q8NFD5;A0A1B0GTJ8;A0A1B0GV63;A0A1B0GVK1;A0A1B0GWJ2;A0A3F2YNW7;A0A6Q8NVI4;H0Y7H8;Q8NFD5-1;Q8NFD5-2;Q8NFD5-3;A0A1B0GTI6;A0A8J9GB59	ARI1B_HUMAN	ARID1B	Q8NFD5	AT-rich interactive domain-containing protein 1B (ARID domain-containing protein 1B) (BRG1-associated factor 250b) (BAF250B) (BRG1-binding protein hELD/OSA1) (Osa homolog 2) (hOsa2) (p250R)	9	152964
P15151;P15151-2;P15151-3;P15151-4	P15151;P15151-2;P15151-3;P15151-4;A0A0A0MSA9;A0A0C4DG49	PVR_HUMAN	PVR	P15151	Poliovirus receptor (Nectin-like protein 5) (NECL-5) (CD antigen CD155)	6	153134
O14776;O14776-2	O14776;O14776-2;A0A7P0T8N8	TCRG1_HUMAN	TCERG1	O14776	Transcription elongation regulator 1 (TATA box-binding protein-associated factor 2S) (Transcription factor CA150)	16	153172
P04083	P04083;Q5T3N1	ANXA1_HUMAN	ANXA1	P04083	Annexin A1 (Annexin I) (Annexin-1) (Calpactin II) (Calpactin-2) (Chromobindin-9) (Lipocortin I) (Phospholipase A2 inhibitory protein) (p35) [Cleaved into: Annexin Ac2-26]	15	153258
P09228	P01036;P01037;P09228	CYTT_HUMAN	CST2	P09228	Cystatin-SA (Cystatin-2) (Cystatin-S5)	7	153263
P84095	P84095	RHOG_HUMAN	RHOG	P84095	Rho-related GTP-binding protein RhoG	5	153511
P16070;P16070-10;P16070-11;P16070-12;P16070-13;P16070-14;P16070-16;P16070-17;P16070-18;P16070-3;P16070-4;P16070-5;P16070-6;P16070-7;P16070-8	P16070;P16070-10;P16070-11;P16070-12;P16070-13;P16070-14;P16070-15;P16070-16;P16070-17;P16070-18;P16070-3;P16070-4;P16070-5;P16070-6;P16070-7;P16070-8;P16070-9;H0Y2P0;H0Y5E4;H0YCV9;H0YD13;H0YD17;H0YDW7;H0YDX6	CD44_HUMAN	CD44	P16070	CD44 antigen (CDw44) (Epican) (Extracellular matrix receptor III) (ECMR-III) (GP90 lymphocyte homing/adhesion receptor) (HUTCH-I) (Heparan sulfate proteoglycan) (Hermes antigen) (Hyaluronate receptor) (Phagocytic glycoprotein 1) (PGP-1) (Phagocytic glycoprotein I) (PGP-I) (CD antigen CD44)	7	153996
Q969Y0	Q969Y0;A0A994J4Q2;A0A994J4Q6;A0A994J548;A0A994J553;A0A994J736;A0A994J739;A0A994J7H7;A0A994J7U7	NXPE3_HUMAN	NXPE3	Q969Y0	NXPE family member 3 (Protein FAM55C)	15	154029
O60220	O60220	TIM8A_HUMAN	TIMM8A	O60220	Mitochondrial import inner membrane translocase subunit Tim8 A (Deafness dystonia protein 1) (X-linked deafness dystonia protein)	2	154062
Q9UL25	Q9UL25	RAB21_HUMAN	RAB21	Q9UL25	Ras-related protein Rab-21	8	154150
Q9Y243;Q9Y243-2	Q9Y243;A0A5F9ZGY0;A0A5F9ZHU3;A0A5K1VW74;A0A7P0T8T9;Q9Y243-2	AKT3_HUMAN	AKT3	Q9Y243	RAC-gamma serine/threonine-protein kinase (EC 2.7.11.1) (Protein kinase Akt-3) (Protein kinase B gamma) (PKB gamma) (RAC-PK-gamma) (STK-2)	11	154253
Q9UL18	Q9UL18;A0A6I8PTZ8;Q5TA58;A0A8V8TNY0;A0A8V8TQA7	AGO1_HUMAN	AGO1	Q9UL18	Protein argonaute-1 (Argonaute1) (hAgo1) (Argonaute RISC catalytic component 1) (Eukaryotic translation initiation factor 2C 1) (eIF-2C 1) (eIF2C 1) (Putative RNA-binding protein Q99)	26	154599
Q13813-3	A0A0D9SF54;Q13813-3;A0A994J4G5	SPTN1_HUMAN	SPTAN1	Q13813-3	Spectrin alpha chain, non-erythrocytic 1 (Alpha-II spectrin) (Fodrin alpha chain) (Spectrin, non-erythroid alpha subunit)	5	154664
Q9UKL0	Q9UKL0;H0YNY4	RCOR1_HUMAN	RCOR1	Q9UKL0	REST corepressor 1 (Protein CoREST)	4	154705
Q8IXB1	Q8IXB1;A0A7P0Z431;A0A7P0TAQ9	DJC10_HUMAN	DNAJC10	Q8IXB1	DnaJ homolog subfamily C member 10 (EC 1.8.4.-) (Endoplasmic reticulum DNA J domain-containing protein 5) (ER-resident protein ERdj5) (ERdj5) (Macrothioredoxin) (MTHr)	22	154912
O60264	O60264	SMCA5_HUMAN	SMARCA5	O60264	SWI/SNF-related matrix-associated actin-dependent regulator of chromatin subfamily A member 5 (SWI/SNF-related matrix-associated actin-dependent regulator of chromatin A5) (EC 3.6.4.-) (Sucrose nonfermenting protein 2 homolog) (hSNF2H)	23	155580
P01699;P01700	P01699;P01700	LV144_HUMAN;LV147_HUMAN	IGLV1-44;IGLV1-47	P01699	Immunoglobulin lambda variable 1-44 (Ig lambda chain V-I region MEM) (Ig lambda chain V-I region VOR)	2	155673
Q9P0K7-2	Q9P0K7;Q9P0K7-2;Q9P0K7-3;Q9P0K7-4	RAI14_HUMAN	RAI14	Q9P0K7-2	Ankycorbin (Ankyrin repeat and coiled-coil structure-containing protein) (Novel retinal pigment epithelial cell protein) (Retinoic acid-induced protein 14)	5	155981
Q9Y6R7	Q9Y6R7;A0A087WXI2	FCGBP_HUMAN	FCGBP	Q9Y6R7	IgGFc-binding protein (Fcgamma-binding protein antigen) (FcgammaBP)	13	156130
P83881;Q969Q0	P83881;Q969Q0;H0Y5B4;H7BZ11;J3KQN4	RL36A_HUMAN;RL36L_HUMAN	RPL36A;RPL36AL	P83881	Large ribosomal subunit protein eL42 (60S ribosomal protein L36a) (60S ribosomal protein L44) (Cell growth-inhibiting gene 15 protein) (Cell migration-inducing gene 6 protein)	4	156387
Q8WWI5	Q8WWI5;A0A8V8TN05;A0A8V8TN34;Q8WWI5-2;Q8WWI5-3	CTL1_HUMAN	SLC44A1	Q8WWI5	Choline transporter-like protein 1 (CDw92) (Solute carrier family 44 member 1) (CD antigen CD92)	18	156460
Q8TDQ7-2	Q8TDQ7;Q8TDQ7-2;Q8TDQ7-3;Q8TDQ7-4;Q8TDQ7-5	GNPI2_HUMAN	GNPDA2	Q8TDQ7-2	Glucosamine-6-phosphate isomerase 2 (EC 3.5.99.6) (Glucosamine-6-phosphate deaminase 2) (GNPDA 2) (GlcN6P deaminase 2) (Glucosamine-6-phosphate isomerase SB52)	4	156561
Q9NXG2	Q9NXG2	THUM1_HUMAN	THUMPD1	Q9NXG2	THUMP domain-containing protein 1	18	156584
Q99567	Q99567;A0A8V8TQZ0;J3KMX1;A0A8V8TPS0;A0A8V8TPT0;A0A8V8TQA5;A0A8V8TQB1;A0A8V8TQC2;A0A8V8TQC3	NUP88_HUMAN	NUP88	Q99567	Nuclear pore complex protein Nup88 (88 kDa nucleoporin) (Nucleoporin Nup88)	12	156597
Q96AX1	Q96AX1;A0A2R8YF87;H3BMM5;F5H6Y0;F5H7N5	VP33A_HUMAN	VPS33A	Q96AX1	Vacuolar protein sorting-associated protein 33A (hVPS33A)	23	156779
Q9P2K3;Q9P2K3-3	Q9P2K3;Q9P2K3-2;Q9UKL0;Q9P2K3-3;Q9P2K3-4;B4DV59;E9PQE5	RCOR3_HUMAN	RCOR3	Q9P2K3	REST corepressor 3	15	157010
Q08AM6	Q08AM6	VAC14_HUMAN	VAC14	Q08AM6	Protein VAC14 homolog (Tax1-binding protein 2)	22	157018
Q8WUA8	Q8WUA8	TSK_HUMAN	TSKU	Q8WUA8	Tsukushi (E2-induced gene 4 protein) (Leucine-rich repeat-containing protein 54)	6	157137
P21912	P21912	SDHB_HUMAN	SDHB	P21912	Succinate dehydrogenase [ubiquinone] iron-sulfur subunit, mitochondrial (EC 1.3.5.1) (Iron-sulfur subunit of complex II) (Ip)	8	157138
Q9Y2S7	Q9Y2S7	PDIP2_HUMAN	POLDIP2	Q9Y2S7	Polymerase delta-interacting protein 2 (38 kDa DNA polymerase delta interaction protein) (p38)	17	157162
Q16537;Q16537-2	Q16537;Q16537-2;Q16537-3	2A5E_HUMAN	PPP2R5E	Q16537	Serine/threonine-protein phosphatase 2A 56 kDa regulatory subunit epsilon isoform (PP2A B subunit isoform B'-epsilon) (PP2A B subunit isoform B56-epsilon) (PP2A B subunit isoform PR61-epsilon) (PP2A B subunit isoform R5-epsilon)	21	157195
Q7LBR1	Q7LBR1	CHM1B_HUMAN	CHMP1B	Q7LBR1	Charged multivesicular body protein 1b (CHMP1.5) (Chromatin-modifying protein 1b) (CHMP1b) (Vacuolar protein sorting-associated protein 46-2) (Vps46-2) (hVps46-2)	4	157387
P05166;P05166-2	P05166;C9JQS9;E7ETT1;E7ETT4;E7EUY3;E7EX59;E9PDR0;E9PEC3;F8WBI9;P05166-2	PCCB_HUMAN	PCCB	P05166	Propionyl-CoA carboxylase beta chain, mitochondrial (PCCase subunit beta) (EC 6.4.1.3) (Propanoyl-CoA:carbon dioxide ligase subunit beta)	18	157501
Q66K74;Q66K74-2	Q66K74;Q66K74-2	MAP1S_HUMAN	MAP1S	Q66K74	Microtubule-associated protein 1S (MAP-1S) (BPY2-interacting protein 1) (Microtubule-associated protein 8) (Variable charge Y chromosome 2-interacting protein 1) (VCY2-interacting protein 1) (VCY2IP-1) [Cleaved into: MAP1S heavy chain; MAP1S light chain]	4	157533
Q9NRW1-2	Q9NRW1;Q9NRW1-2	RAB6B_HUMAN	RAB6B	Q9NRW1-2	Ras-related protein Rab-6B (EC 3.6.5.2)	4	157960
P04275	P04275	VWF_HUMAN	VWF	P04275	von Willebrand factor (vWF) [Cleaved into: von Willebrand antigen 2 (von Willebrand antigen II)]	4	158185
P49756	P49756	RBM25_HUMAN	RBM25	P49756	RNA-binding protein 25 (Arg/Glu/Asp-rich protein of 120 kDa) (RED120) (Protein S164) (RNA-binding motif protein 25) (RNA-binding region-containing protein 7)	10	158233
Q15642;Q15642-2	Q15642;Q15642-2;M0R0F9;Q15642-3;Q15642-4;W4VSQ9	CIP4_HUMAN	TRIP10	Q15642	Cdc42-interacting protein 4 (Protein Felic) (Salt tolerant protein) (hSTP) (Thyroid receptor-interacting protein 10) (TR-interacting protein 10) (TRIP-10)	27	158295
P49821;P49821-2	P49821;G3V0I5;B4DE93;P49821-2;E9PJL9;E9PLC6;E9PMX3;E9PPD6;E9PPR0;E9PQP1	NDUV1_HUMAN	NDUFV1	P49821	NADH dehydrogenase [ubiquinone] flavoprotein 1, mitochondrial (EC 7.1.1.2) (Complex I-51kD) (CI-51kD) (NADH dehydrogenase flavoprotein 1) (NADH-ubiquinone oxidoreductase 51 kDa subunit)	27	158596
P07711;P07711-3	P07711;P07711-3;Q5T8F0;A0A7I2V2H7;A0A7I2V5M3;A0A7I2YQA2;A0A7I2YQB5	CATL1_HUMAN	CTSL	P07711	Procathepsin L (EC 3.4.22.15) (Cathepsin L1) (Major excreted protein) (MEP) [Cleaved into: Cathepsin L; Cathepsin L heavy chain; Cathepsin L light chain]	2	158736
O00291;O00291-3;O00291-4	O00291;O00291-3;O00291-4	HIP1_HUMAN	HIP1	O00291	Huntingtin-interacting protein 1 (HIP-1) (Huntingtin-interacting protein I) (HIP-I)	34	158764
P35658;P35658-2;P35658-3;P35658-4;P35658-5	P35658;P35658-2;P35658-3;P35658-4;P35658-5;A0A494BZU9;A0A494C0J0;A0A494C1F2;A0A8Q3SHZ4;A0A8Q3WLX1	NU214_HUMAN	NUP214	P35658	Nuclear pore complex protein Nup214 (214 kDa nucleoporin) (Nucleoporin Nup214) (Protein CAN)	14	158891
O75063	O75063	XYLK_HUMAN	FAM20B	O75063	Glycosaminoglycan xylosylkinase (EC 2.7.1.-) (Xylose kinase)	5	158915
Q15404;Q15404-2	Q15404;Q15404-2	RSU1_HUMAN	RSU1	Q15404	Ras suppressor protein 1 (RSP-1) (Rsu-1)	8	158922
Q5TFE4	Q5TFE4;Q5QPD0	NT5D1_HUMAN	NT5DC1	Q5TFE4	5'-nucleotidase domain-containing protein 1 (EC 3.1.3.-)	14	158935
O95825	O95825;O95825-2;A6NHJ8;A6NMA8;A6NND8;C9JAL0;C9JQD0;C9JZK8;C9K0F7;F8WF64;H7C3I5;H7C3S0	QORL1_HUMAN	CRYZL1	O95825	Quinone oxidoreductase-like protein 1 (EC 1.-.-.-) (Protein 4P11) (Quinone oxidoreductase homolog 1) (QOH-1) (Zeta-crystallin homolog)	12	158977
Q8WWM9	Q8WWM9;K7EIM9;K7EMC7	CYGB_HUMAN	CYGB	Q8WWM9	Cytoglobin (Histoglobin) (HGb) (Stellate cell activation-associated protein)	5	158989
O43865;O43865-2	O43865;Q96HN2;H0Y8B3;O43865-2;Q96HN2-2;Q96HN2-3;Q96HN2-4	SAHH2_HUMAN	AHCYL1	O43865	S-adenosylhomocysteine hydrolase-like protein 1 (DC-expressed AHCY-like molecule) (IP(3)Rs binding protein released with IP(3)) (IRBIT) (Putative adenosylhomocysteinase 2) (S-adenosyl-L-homocysteine hydrolase 2) (AdoHcyase 2)	8	158990
Q13362;Q13362-3;Q13362-4;Q13362-5	Q13362;Q13362-2;A0A8Q3WKR3;Q13362-3;Q13362-4;Q13362-5;Q96B13;G3V2U3;H0YJU0;H0YJZ3	2A5G_HUMAN	PPP2R5C	Q13362	Serine/threonine-protein phosphatase 2A 56 kDa regulatory subunit gamma isoform (PP2A B subunit isoform B'-gamma) (PP2A B subunit isoform B56-gamma) (PP2A B subunit isoform PR61-gamma) (PP2A B subunit isoform R5-gamma) (Renal carcinoma antigen NY-REN-29)	9	159097
Q8NE71;Q8NE71-2	Q8NE71;Q8NE71-2;A0A0G2JIC2;H0YGW7;Q5STZ8	ABCF1_HUMAN	ABCF1	Q8NE71	ATP-binding cassette sub-family F member 1 (ATP-binding cassette 50) (TNF-alpha-stimulated ABC protein)	21	159165
Q96FX7	Q96FX7;H0Y2Q1	TRM61_HUMAN	TRMT61A	Q96FX7	tRNA (adenine(58)-N(1))-methyltransferase catalytic subunit TRMT61A (EC 2.1.1.220) (mRNA methyladenosine-N(1)-methyltransferase catalytic subunit TRMT61A) (EC 2.1.1.-) (tRNA(m1A58)-methyltransferase subunit TRMT61A) (tRNA(m1A58)MTase subunit TRMT61A)	12	159204
O75822	O75822;O75822-2;O75822-3	EIF3J_HUMAN	EIF3J	O75822	Eukaryotic translation initiation factor 3 subunit J (eIF3j) (Eukaryotic translation initiation factor 3 subunit 1) (eIF-3-alpha) (eIF3 p35)	12	159271
Q8IZ52;Q8IZ52-4	Q8IZ52;Q8IZ52-2;Q8IZ52-4;A0A8I5QJC8	CHSS2_HUMAN	CHPF	Q8IZ52	Chondroitin sulfate synthase 2 (EC 2.4.1.175) (EC 2.4.1.226) (Chondroitin glucuronyltransferase 2) (Chondroitin-polymerizing factor) (ChPF) (Glucuronosyl-N-acetylgalactosaminyl-proteoglycan 4-beta-N-acetylgalactosaminyltransferase II) (N-acetylgalactosaminyl-proteoglycan 3-beta-glucuronosyltransferase II) (N-acetylgalactosaminyltransferase 2)	8	159428
Q13510;Q13510-2	Q13510;Q13510-2;A0A1B0GTM3;A0A1B0GTZ5;A0A1B0GUA4;A0A1B0GUE3;A0A1B0GUG1;A0A1B0GUH5;A0A1B0GW68;E7EMM4;Q13510-3;A0A1B0GTP7;A0A1B0GUW4;A0A1B0GV06	ASAH1_HUMAN	ASAH1	Q13510	Acid ceramidase (AC) (ACDase) (Acid CDase) (EC 3.5.1.23) (Acylsphingosine deacylase) (N-acylethanolamine hydrolase ASAH1) (EC 3.5.1.-) (N-acylsphingosine amidohydrolase) (Putative 32 kDa heart protein) (PHP32) [Cleaved into: Acid ceramidase subunit alpha; Acid ceramidase subunit beta]	6	159605
P56377;P56377-2	P56377;A0A5F9ZHW1;A0A5F9ZHX2;A0A5F9ZI43;A6NH01;H0Y673;H7BZG6;P56377-2	AP1S2_HUMAN	AP1S2	P56377	AP-1 complex subunit sigma-2 (Adaptor protein complex AP-1 subunit sigma-1B) (Adaptor-related protein complex 1 subunit sigma-1B) (Clathrin assembly protein complex 1 sigma-1B small chain) (Golgi adaptor HA1/AP1 adaptin sigma-1B subunit) (Sigma 1B subunit of AP-1 clathrin) (Sigma-adaptin 1B) (Sigma1B-adaptin)	6	159873
Q9H0C8	Q9H0C8;E9PC05	ILKAP_HUMAN	ILKAP	Q9H0C8	Integrin-linked kinase-associated serine/threonine phosphatase 2C (ILKAP) (EC 3.1.3.16)	14	159917
Q13449	Q13449;C9J5G3;F5H5G1;H3BLU2	LSAMP_HUMAN	LSAMP	Q13449	Limbic system-associated membrane protein (LSAMP) (IgLON family member 3)	10	159990
O60232	O60232;E9PK41;H0YEB6;H0YEK1	ZNRD2_HUMAN	ZNRD2	O60232	Protein ZNRD2 (Autoantigen p27) (Sjoegren syndrome/scleroderma autoantigen 1) (Zinc ribbon domain-containing protein 2)	3	160065
P09525;P09525-3	P09525;P09525-2;P09525-3;Q6P452	ANXA4_HUMAN	ANXA4	P09525	Annexin A4 (35-beta calcimedin) (Annexin IV) (Annexin-4) (Carbohydrate-binding protein p33/p41) (Chromobindin-4) (Endonexin I) (Lipocortin IV) (P32.5) (PP4-X) (Placental anticoagulant protein II) (PAP-II) (Protein II)	6	160097
Q86VN1	Q86VN1;A0A3B3ISW7;Q86VN1-2	VPS36_HUMAN	VPS36	Q86VN1	Vacuolar protein-sorting-associated protein 36 (ELL-associated protein of 45 kDa) (ESCRT-II complex subunit VPS36)	12	160168
Q9H479	Q9H479	FN3K_HUMAN	FN3K	Q9H479	Fructosamine-3-kinase (EC 2.7.1.171) (Protein-psicosamine 3-kinase FN3K) (Protein-ribulosamine 3-kinase FN3K) (EC 2.7.1.172)	23	160239
H0YBI8	H0YBI8	H0YBI8_HUMAN	VEGFA	H0YBI8	Vascular permeability factor	3	160250
Q96EK6	Q96EK6;G3V4W4	GNA1_HUMAN	GNPNAT1	Q96EK6	Glucosamine 6-phosphate N-acetyltransferase (EC 2.3.1.4) (Phosphoglucosamine acetylase) (Phosphoglucosamine transacetylase)	6	160346
Q15417;Q15417-3	Q15417;Q99439;A0A087X271;B4DDF4;B4DUT8;H3BVI6;K7ES69;Q15417-3;Q99439-2	CNN3_HUMAN	CNN3	Q15417	Calponin-3 (Calponin, acidic isoform)	8	160600
Q9P218;Q9P218-2;Q9P218-3	Q9P218;Q9P218-2;Q9P218-3	COKA1_HUMAN	COL20A1	Q9P218	Collagen alpha-1(XX) chain	2	160736
Q9BRJ7	Q9BRJ7;K7EIN2	TIRR_HUMAN	NUDT16L1	Q9BRJ7	Tudor-interacting repair regulator protein (NUDT16-like protein 1) (Protein syndesmos)	12	161174
O60513	O60513;C9J3R8;E7ETS9	B4GT4_HUMAN	B4GALT4	O60513	Beta-1,4-galactosyltransferase 4 (Beta-1,4-GalTase 4) (Beta4Gal-T4) (b4Gal-T4) (EC 2.4.1.-) (Beta-N-acetylglucosaminyl-glycolipid beta-1,4-galactosyltransferase) (Lactotriaosylceramide beta-1,4-galactosyltransferase) (EC 2.4.1.275) (N-acetyllactosamine synthase) (EC 2.4.1.90) (Nal synthase) (UDP-Gal:beta-GlcNAc beta-1,4-galactosyltransferase 4) (UDP-galactose:beta-N-acetylglucosamine beta-1,4-gal…	5	161198
Q15370;Q15370-2	Q15370;Q15370-2;A0A0B4J296;A0A8I5KUS5;B8ZZU8;I3L0M9	ELOB_HUMAN	ELOB	Q15370	Elongin-B (EloB) (Elongin 18 kDa subunit) (RNA polymerase II transcription factor SIII subunit B) (SIII p18) (Transcription elongation factor B polypeptide 2)	4	161358
Q99615;Q99615-2	Q99615;A0A6I8PIK4;A0A6I8PLE7;A0A6I8PR89;A0A6I8PRZ0;A0A6I8PS32;A0A6I8PU73;A0A6I8PU89;A0A6I8PUC2;A0A6I8PUD4;K7EIH8;K7EK03;K7EPP7;K7ER44;Q99615-2	DNJC7_HUMAN	DNAJC7	Q99615	DnaJ homolog subfamily C member 7 (Tetratricopeptide repeat protein 2) (TPR repeat protein 2)	9	161482
O14578;O14578-4	O14578;O14578-2;O14578-4	CTRO_HUMAN	CIT	O14578	Citron Rho-interacting kinase (CRIK) (EC 2.7.11.1) (Serine/threonine-protein kinase 21)	4	161525
Q6IA86;Q6IA86-2;Q6IA86-3;Q6IA86-5;Q6IA86-6	Q6IA86;Q6IA86-2;Q6IA86-3;Q6IA86-5;Q6IA86-6;Q6IA86-7	ELP2_HUMAN	ELP2	Q6IA86	Elongator complex protein 2 (ELP2) (SHINC-2) (STAT3-interacting protein 1) (StIP1)	17	161630
Q9H2M9	Q9H2M9;A0A8I5KRK1;A0A8I5KRP1;A0A8I5KSQ5;A0A8I5KWJ9;A0A8I5KY07;A0A8I5KYQ0;A0A8I5KZB3;A0A8I5QJC9	RBGPR_HUMAN	RAB3GAP2	Q9H2M9	Rab3 GTPase-activating protein non-catalytic subunit (RGAP-iso) (Rab3 GTPase-activating protein 150 kDa subunit) (Rab3-GAP p150) (Rab3-GAP150) (Rab3-GAP regulatory subunit)	26	161750
Q96P47;Q96P47-2;Q96P47-4	Q96P47;Q9UPQ3;E7EUN2;H7C0A7;H7C211;Q96P47-2;Q96P47-3;Q96P47-4;Q96P47-6;Q9UPQ3-2;Q9UPQ3-3;C9J8Z2;C9J975;E7ESL9;H7C4F1	AGAP3_HUMAN	AGAP3	Q96P47	Arf-GAP with GTPase, ANK repeat and PH domain-containing protein 3 (AGAP-3) (CRAM-associated GTPase) (CRAG) (Centaurin-gamma-3) (Cnt-g3) (MR1-interacting protein) (MRIP-1)	13	161780
Q96EE3;Q96EE3-1	Q96EE3;Q96EE3-1;K7ELV2;K7ENI5	SEH1_HUMAN	SEH1L	Q96EE3	Nucleoporin SEH1 (GATOR complex protein SEH1) (Nup107-160 subcomplex subunit SEH1) (SEC13-like protein)	14	162052
Q9Y4Z0	Q9Y4Z0;U3KQK1;V9GZ56	LSM4_HUMAN	LSM4	Q9Y4Z0	U6 snRNA-associated Sm-like protein LSm4 (Glycine-rich protein) (GRP)	10	162219
Q92600	Q92600;Q92600-2	CNOT9_HUMAN	CNOT9	Q92600	CCR4-NOT transcription complex subunit 9 (Cell differentiation protein RQCD1 homolog) (Rcd-1)	16	162603
Q14181	Q14181;A0A3B3ITS5	DPOA2_HUMAN	POLA2	Q14181	DNA polymerase alpha subunit B (DNA polymerase alpha 70 kDa subunit)	6	162815
Q9NX24	Q9NX24;D6RC52;D6RCB9	NHP2_HUMAN	NHP2	Q9NX24	H/ACA ribonucleoprotein complex subunit 2 (Nucleolar protein family A member 2) (snoRNP protein NHP2)	2	162853
O00267;O00267-2	O00267;O00267-2	SPT5H_HUMAN	SUPT5H	O00267	Transcription elongation factor SPT5 (hSPT5) (DRB sensitivity-inducing factor 160 kDa subunit) (DSIF p160) (DRB sensitivity-inducing factor large subunit) (DSIF large subunit) (Tat-cotransactivator 1 protein) (Tat-CT1 protein)	24	163090
Q16740	Q16740;M0R208	CLPP_HUMAN	CLPP	Q16740	ATP-dependent Clp protease proteolytic subunit, mitochondrial (EC 3.4.21.92) (Endopeptidase Clp)	6	163193
Q9UHA4;Q9UHA4-2	Q9UHA4;Q9UHA4-2	LTOR3_HUMAN	LAMTOR3	Q9UHA4	Ragulator complex protein LAMTOR3 (Late endosomal/lysosomal adaptor and MAPK and MTOR activator 3) (MEK-binding partner 1) (Mp1) (Mitogen-activated protein kinase kinase 1-interacting protein 1) (Mitogen-activated protein kinase scaffold protein 1)	2	163294
P52848;P52848-3	P52848;P52848-3;P52848-2	NDST1_HUMAN	NDST1	P52848	Bifunctional heparan sulfate N-deacetylase/N-sulfotransferase 1 (Glucosaminyl N-deacetylase/N-sulfotransferase 1) (NDST-1) (N-heparan sulfate sulfotransferase 1) (N-HSST 1) ([Heparan sulfate]-glucosamine N-sulfotransferase 1) (HSNST 1) [Includes: Heparan sulfate N-deacetylase 1 (EC 3.5.1.-); Heparan sulfate N-sulfotransferase 1 (EC 2.8.2.8)]	8	163315
Q9HAV0	Q9HAV0;A0A6Q8PFE0;A0A6Q8PFV8;A0A6Q8PFW8;A0A6Q8PG88;A0A7I2S2S9;H7C5J5	GBB4_HUMAN	GNB4	Q9HAV0	Guanine nucleotide-binding protein subunit beta-4 (Transducin beta chain 4)	4	163363
O60832	O60832;O60832-2;A0A8Q3SIS9;A0A8Q3SIY6;A0A8Q3SJE8;A0A8Q3WLC8;A0A8Q3WLD1;A0A8Q3WLG7;C9IYT0;A0A8Q3SIX2;A0A8Q3WLE4;A0A8V8TKY9	DKC1_HUMAN	DKC1	O60832	H/ACA ribonucleoprotein complex subunit DKC1 (EC 5.4.99.-) (CBF5 homolog) (Dyskerin) (Nopp140-associated protein of 57 kDa) (Nucleolar protein NAP57) (Nucleolar protein family A member 4) (snoRNP protein DKC1)	22	163460
Q9BSJ2;Q9BSJ2-4	Q9BSJ2;A0A804HI27;A0A804HJ08;A0A804HJH7;A0A804HJQ4;A0A804HJS9;A0A804HK74;A0A804HL95;F2Z2B9;Q9BSJ2-3;Q9BSJ2-4	GCP2_HUMAN	TUBGCP2	Q9BSJ2	Gamma-tubulin complex component 2 (GCP-2) (hGCP2) (Gamma-ring complex protein 103 kDa) (h103p) (hGrip103) (Spindle pole body protein Spc97 homolog) (hSpc97)	23	163508
Q9C0C4	Q9C0C4;C9J4M7;C9JV89	SEM4C_HUMAN	SEMA4C	Q9C0C4	Semaphorin-4C	11	164046
P13693	P13693;A0A0B4J2C3;E9PJF7;H0YCX0;J3KPG2;P13693-2;Q56UQ5;Q5W0H4	TCTP_HUMAN	TPT1	P13693	Translationally-controlled tumor protein (TCTP) (Fortilin) (Histamine-releasing factor) (HRF) (p23)	4	164351
P49006	P49006	MRP_HUMAN	MARCKSL1	P49006	MARCKS-related protein (MARCKS-like protein 1) (Macrophage myristoylated alanine-rich C kinase substrate) (Mac-MARCKS) (MacMARCKS)	4	164362
P55036	P55036;A2A3N6;P55036-2;Q5VWC4;A6PVX3	PSMD4_HUMAN	PSMD4	P55036	26S proteasome non-ATPase regulatory subunit 4 (26S proteasome regulatory subunit RPN10) (26S proteasome regulatory subunit S5A) (Antisecretory factor 1) (AF) (ASF) (Multiubiquitin chain-binding protein)	11	164421
Q14558;Q14558-2	Q14558;Q14558-2	KPRA_HUMAN	PRPSAP1	Q14558	Phosphoribosyl pyrophosphate synthase-associated protein 1 (PRPP synthase-associated protein 1) (39 kDa phosphoribosypyrophosphate synthase-associated protein) (PAP39)	15	164603
P63220	P63220;Q8WVC2;Q9BYK1	RS21_HUMAN	RPS21	P63220	Small ribosomal subunit protein eS21 (40S ribosomal protein S21)	4	164651
Q76KP1	Q76KP1	B4GN4_HUMAN	B4GALNT4	Q76KP1	N-acetyl-beta-glucosaminyl-glycoprotein 4-beta-N-acetylgalactosaminyltransferase 1 (NGalNAc-T1) (EC 2.4.1.244) (Beta-1,4-N-acetylgalactosaminyltransferase IV) (Beta4GalNAc-T4) (Beta4GalNAcT4)	9	164948
P11388;P11388-2;P11388-3;P11388-4	P11388;P11388-2;P11388-3;P11388-4	TOP2A_HUMAN	TOP2A	P11388	DNA topoisomerase 2-alpha (EC 5.6.2.2) (DNA topoisomerase II, alpha isozyme)	22	165208
Q69YN4;Q69YN4-3	Q69YN4;Q69YN4-2;Q69YN4-3;Q69YN4-4	VIR_HUMAN	VIRMA	Q69YN4	Protein virilizer homolog	50	165372
Q96MX6;Q96MX6-2	Q96MX6;Q96MX6-2	DAA10_HUMAN	DNAAF10	Q96MX6	Dynein axonemal assembly factor 10 (WD repeat-containing protein 92) (WD repeat-containing protein Monad)	8	165419
P30876	P30876;C9J2Y9;C9J4M6	RPB2_HUMAN	POLR2B	P30876	DNA-directed RNA polymerase II subunit RPB2 (EC 2.7.7.6) (DNA-directed RNA polymerase II 140 kDa polypeptide) (DNA-directed RNA polymerase II subunit B) (RNA polymerase II subunit 2) (RNA polymerase II subunit B2)	38	165627
P50570;P50570-4;P50570-5	P50570;P50570-2;Q9UQ16;A0A8I5KXV5;E5RHK8;H0YBC6;P50570-3;P50570-4;P50570-5;Q9UQ16-2;Q9UQ16-3;Q9UQ16-4	DYN2_HUMAN	DNM2	P50570	Dynamin-2 (EC 3.6.5.5)	29	165751
Q9H5Y7	Q9H5Y7	SLIK6_HUMAN	SLITRK6	Q9H5Y7	SLIT and NTRK-like protein 6	6	165786
Q9NQP4	Q9NQP4;E9PQY2	PFD4_HUMAN	PFDN4	Q9NQP4	Prefoldin subunit 4 (Protein C-1)	6	165789
P49407;P49407-2	P49407;E9PM35;P49407-2	ARRB1_HUMAN	ARRB1	P49407	Beta-arrestin-1 (Arrestin beta-1) (Non-visual arrestin-2)	6	165934
Q8NFW8	Q8NFW8	NEUA_HUMAN	CMAS	Q8NFW8	N-acylneuraminate cytidylyltransferase (EC 2.7.7.43) (CMP-N-acetylneuraminic acid synthase) (CMP-NeuNAc synthase)	18	166064
O75937	O75937;S4R3J5	DNJC8_HUMAN	DNAJC8	O75937	DnaJ homolog subfamily C member 8 (Splicing protein spf31)	11	166143
Q8TB73	Q8TB73	NDNF_HUMAN	NDNF	Q8TB73	Protein NDNF (Neuron-derived neurotrophic factor)	7	166175
Q96QR8	Q96QR8;Q9UJV8;Q9UJV8-2	PURB_HUMAN	PURB	Q96QR8	Transcriptional activator protein Pur-beta (Purine-rich element-binding protein B)	17	166200
Q8NBS9;Q8NBS9-2	Q8NBS9;Q8NBS9-2	TXND5_HUMAN	TXNDC5	Q8NBS9	Thioredoxin domain-containing protein 5 (EC 1.8.4.-) (EC 5.3.4.1) (Endoplasmic reticulum resident protein 46) (ER protein 46) (ERp46) (Thioredoxin-like protein p46)	16	166431
Q92614;Q92614-4	Q92614;A0A994J771;Q92614-3;Q92614-4	MY18A_HUMAN	MYO18A	Q92614	Unconventional myosin-XVIIIa (Molecule associated with JAK3 N-terminus) (MAJN) (Myosin containing a PDZ domain) (Surfactant protein receptor SP-R210) (SP-R210)	55	166466
P36915	P36915;A0A140T8Y2;A0A140T994;A2AB27;P36915-2	GNL1_HUMAN	GNL1	P36915	Guanine nucleotide-binding protein-like 1 (GTP-binding protein HSR1)	8	166501
Q8N5M1	Q8N5M1;C9J2Q2	ATPF2_HUMAN	ATPAF2	Q8N5M1	ATP synthase mitochondrial F1 complex assembly factor 2 (ATP12 homolog)	13	166620
Q8IX12;Q8IX12-2	Q8IX12;Q8IX12-2;A0A0C4DGG8;F5H1H2;F5H2E6;F5H3E1	CCAR1_HUMAN	CCAR1	Q8IX12	Cell division cycle and apoptosis regulator protein 1 (Cell cycle and apoptosis regulatory protein 1) (CARP-1) (Death inducer with SAP domain)	6	166755
Q9H9T3;Q9H9T3-2	Q9H9T3;B4DKA4;Q9H9T3-2;Q9H9T3-4;Q9H9T3-5	ELP3_HUMAN	ELP3	Q9H9T3	Elongator complex protein 3 (hELP3) (EC 2.3.1.-) (tRNA uridine(34) acetyltransferase)	11	166871
Q9NQG5	Q9NQG5	RPR1B_HUMAN	RPRD1B	Q9NQG5	Regulation of nuclear pre-mRNA domain-containing protein 1B (Cell cycle-related and expression-elevated protein in tumor)	14	167077
Q96BJ3	Q96BJ3	AIDA_HUMAN	AIDA	Q96BJ3	Axin interactor, dorsalization-associated protein (Axin interaction partner and dorsalization antagonist)	10	167307
O00462	O00462;E9PFW2;A0A2R8Y524;A0A2R8YEC9;A0A2R8Y4U7;A0A2R8Y7N1;A0A2R8YCE9;A0A2R8YE79	MANBA_HUMAN	MANBA	O00462	Beta-mannosidase (EC 3.2.1.25) (Lysosomal beta A mannosidase) (Mannanase) (Mannase)	15	167443
A0A096LP07;A0A096LPJ3;A8K070	A0A096LP07;A0A096LPJ3;A8K070	A0A096LP07_HUMAN;A0A096LPJ3_HUMAN;A8K070_HUMAN	GPS1	A0A096LP07	G protein pathway suppressor 1	2	167618
P15104	P15104;A0A2R8YDT1	GLNA_HUMAN	GLUL	P15104	Glutamine synthetase (GS) (EC 6.3.1.2) (Glutamate--ammonia ligase) (Palmitoyltransferase GLUL) (EC 2.3.1.225)	18	167750
Q16204	Q16204	CCDC6_HUMAN	CCDC6	Q16204	Coiled-coil domain-containing protein 6 (Papillary thyroid carcinoma-encoded protein) (Protein H4)	12	167754
P54725;P54725-3	P54725;K7EQ16;P54725-3	RD23A_HUMAN	RAD23A	P54725	UV excision repair protein RAD23 homolog A (HR23A) (hHR23A)	5	168023
Q99623	Q99623;F5GY37;F5H3X6;Q99623-2;A0A7I2V5F0;F5GWA7;J3KPX7	PHB2_HUMAN	PHB2	Q99623	Prohibitin-2 (B-cell receptor-associated protein BAP37) (D-prohibitin) (Repressor of estrogen receptor activity)	21	168134
Q9BUL8	Q9BUL8;C9J5C3;C9J6F3;C9J932;C9JND6;C9JSA3;F8WDF3;H7C5M9	PDC10_HUMAN	PDCD10	Q9BUL8	Programmed cell death protein 10 (Cerebral cavernous malformations 3 protein) (TF-1 cell apoptosis-related protein 15)	8	168213
P35475	P35475	IDUA_HUMAN	IDUA	P35475	Alpha-L-iduronidase (EC 3.2.1.76)	9	168264
Q6P1R3;Q6P1R3-3	Q6P1R3;A0A6I8PS01;Q6P1R3-2;Q6P1R3-3	MSD2_HUMAN	MSANTD2	Q6P1R3	Myb/SANT-like DNA-binding domain-containing protein 2	12	168334
K7ENF0	K7ENF0	K7ENF0_HUMAN	NARS1	K7ENF0	Asparaginyl-tRNA synthetase 1	2	168822
P31483-3	P31483;F8W8I6;P31483-2;P31483-3;C9JTN7;H7BY49	TIA1_HUMAN	TIA1	P31483-3	Cytotoxic granule associated RNA binding protein TIA1 (Nucleolysin TIA-1 isoform p40) (RNA-binding protein TIA-1) (T-cell-restricted intracellular antigen-1) (TIA-1) (p40-TIA-1)	6	169034
Q92542;Q92542-2	Q92542;A0A8V8TNC8;A0A8V8TNU8;A0A8V8TNV3;A0A8V8TNV7;A0A8V8TNI9;A0A8V8TPR8;H0Y3Z4;H0Y6T7;Q5T205;Q5T209;Q92542-2	NICA_HUMAN	NCSTN	Q92542	Nicastrin	10	169081
P38571;P38571-2	P38571;A0A0A0MT32;P38571-2	LICH_HUMAN	LIPA	P38571	Lysosomal acid lipase/cholesteryl ester hydrolase (Acid cholesteryl ester hydrolase) (LAL) (EC 3.1.1.13) (Cholesteryl esterase) (Lipase A) (Sterol esterase)	4	169212
Q9UIV1;Q9UIV1-2	Q9UIV1;H0YAV9;Q9UIV1-2	CNOT7_HUMAN	CNOT7	Q9UIV1	CCR4-NOT transcription complex subunit 7 (EC 3.1.13.4) (BTG1-binding factor 1) (CCR4-associated factor 1) (CAF-1) (Caf1a)	11	169578
Q6P1N9	Q6P1N9;A0A0D9SGD3;E5RG17;E5RG62;E5RGF2;E5RK70;G5EA19;H0YBX2;Q6P1N9-2;U3KQS5	TATD1_HUMAN	TATDN1	Q6P1N9	Deoxyribonuclease TATDN1 (EC 3.1.21.-) (Hepatocarcinoma high expression protein)	13	169638
Q9UBK9;Q9UBK9-2	Q9UBK9;Q9UBK9-2;S4R2Z4	UXT_HUMAN	UXT	Q9UBK9	Protein UXT (Androgen receptor trapped clone 27 protein) (ART-27) (Ubiquitously expressed transcript protein)	10	169661
Q6PI48	Q6PI48;A0A3B3IS01;A0A3B3ISK7;A0A3B3IT01	SYDM_HUMAN	DARS2	Q6PI48	Aspartate--tRNA ligase, mitochondrial (EC 6.1.1.12) (Aspartyl-tRNA synthetase) (AspRS)	14	169709
Q13451	Q13451	FKBP5_HUMAN	FKBP5	Q13451	Peptidyl-prolyl cis-trans isomerase FKBP5 (PPIase FKBP5) (EC 5.2.1.8) (51 kDa FK506-binding protein) (51 kDa FKBP) (FKBP-51) (54 kDa progesterone receptor-associated immunophilin) (Androgen-regulated protein 6) (FF1 antigen) (FK506-binding protein 5) (FKBP-5) (FKBP54) (p54) (HSP90-binding immunophilin) (Rotamase)	8	169752
Q9GZS3	Q9GZS3;H0YL19;H0YN81;H3BQA8	SKI8_HUMAN	SKIC8	Q9GZS3	Superkiller complex protein 8 (Ski8) (Meiotic recombination REC14 protein homolog) (WD repeat-containing protein 61) [Cleaved into: Superkiller complex protein 8, N-terminally processed (WD repeat-containing protein 61, N-terminally processed)]	8	169894
O14727;O14727-2;O14727-3;O14727-4;O14727-5;O14727-6	O14727;O14727-2;O14727-3;O14727-4;O14727-5;O14727-6;C9JLV4	APAF_HUMAN	APAF1	O14727	Apoptotic protease-activating factor 1 (APAF-1)	2	169980
Q9H0W9;Q9H0W9-2;Q9H0W9-3	Q9H0W9;Q9H0W9-3;A0A087WT99;A0A1W2PRB8;E9PIP1;E9PLB3;E9PLC5;E9PPB5;E9PQS1;E9PSC3;Q9H0W9-2;E9PR95	CK054_HUMAN	C11orf54	Q9H0W9	Ester hydrolase C11orf54 (EC 3.1.-.-)	8	170144
Q9Y3C6	Q9Y3C6	PPIL1_HUMAN	PPIL1	Q9Y3C6	Peptidyl-prolyl cis-trans isomerase-like 1 (PPIase) (EC 5.2.1.8) (Rotamase PPIL1)	4	170225
P35573	P35573;P35573-2;P35573-3	GDE_HUMAN	AGL	P35573	Glycogen debranching enzyme (Glycogen debrancher) [Includes: 4-alpha-glucanotransferase (EC 2.4.1.25) (Oligo-1,4-1,4-glucantransferase); Amylo-alpha-1,6-glucosidase (Amylo-1,6-glucosidase) (EC 3.2.1.33) (Dextrin 6-alpha-D-glucosidase)]	30	170327
Q13630	Q13630;H0YCP7	FCL_HUMAN	GFUS	Q13630	GDP-L-fucose synthase (EC 1.1.1.271) (GDP-4-keto-6-deoxy-D-mannose-3,5-epimerase-4-reductase) (Protein FX) (Red cell NADP(H)-binding protein) (Short-chain dehydrogenase/reductase family 4E member 1)	10	170333
P36404	P36404	ARL2_HUMAN	ARL2	P36404	ADP-ribosylation factor-like protein 2	8	170693
Q06330;Q06330-4;Q06330-5;Q06330-6;Q06330-7	Q06330;Q06330-2;Q06330-3;Q06330-4;Q06330-5;Q06330-6;Q06330-7;D6RF98;A0A7P0T947;A0A7P0T9Y9;A0A7P0TBJ4;A0A7P0Z4N7;D6R927;H0Y8R3	SUH_HUMAN	RBPJ	Q06330	Recombining binding protein suppressor of hairless (CBF-1) (J kappa-recombination signal-binding protein) (RBP-J kappa) (RBP-J) (RBP-JK) (Renal carcinoma antigen NY-REN-30)	8	170737
P62079	P62079;B7Z317	TSN5_HUMAN	TSPAN5	P62079	Tetraspanin-5 (Tspan-5) (Tetraspan NET-4) (Transmembrane 4 superfamily member 9)	8	170927
P0DTL6	P0DTL6;E9PQ42;P0DTL6-1;P0DTL6-2	ZTRF1_HUMAN	ZFTRAF1	P0DTL6	Zinc finger TRAF-type-containing protein 1 (Cysteine and histidine-rich protein 1)	13	171061
P17612;P17612-2	P17612;A0A7I2V5J4;A0A8V8TL59;P17612-2;A0A7I2YQ82;B7Z708;K7ERP6;Q15136	KAPCA_HUMAN	PRKACA	P17612	cAMP-dependent protein kinase catalytic subunit alpha (PKA C-alpha) (EC 2.7.11.11)	2	171174
P23468	P23468;P23468-2	PTPRD_HUMAN	PTPRD	P23468	Receptor-type tyrosine-protein phosphatase delta (Protein-tyrosine phosphatase delta) (R-PTP-delta) (EC 3.1.3.48)	21	171715
Q04721	Q04721	NOTC2_HUMAN	NOTCH2	Q04721	Neurogenic locus notch homolog protein 2 (Notch 2) (hN2) [Cleaved into: Notch 2 extracellular truncation (N2ECD); Notch 2 intracellular domain (N2ICD)]	13	171749
P60983	P60983;G3V4P8	GMFB_HUMAN	GMFB	P60983	Glia maturation factor beta (GMF-beta)	6	172153
Q86X52	Q86X52	CHSS1_HUMAN	CHSY1	Q86X52	Chondroitin sulfate synthase 1 (EC 2.4.1.175) (EC 2.4.1.226) (Chondroitin glucuronyltransferase 1) (Chondroitin synthase 1) (ChSy-1) (Glucuronosyl-N-acetylgalactosaminyl-proteoglycan 4-beta-N-acetylgalactosaminyltransferase 1) (N-acetylgalactosaminyl-proteoglycan 3-beta-glucuronosyltransferase 1) (N-acetylgalactosaminyltransferase 1)	13	172183
P78347;P78347-2;P78347-3;P78347-4	P78347;P78347-2;A0A494C1K3;P78347-3;P78347-4;A0A8I5KVB5	GTF2I_HUMAN	GTF2I	P78347	General transcription factor II-I (GTFII-I) (TFII-I) (Bruton tyrosine kinase-associated protein 135) (BAP-135) (BTK-associated protein 135) (SRF-Phox1-interacting protein) (SPIN) (Williams-Beuren syndrome chromosomal region 6 protein)	39	172187
Q9NZ94;Q9NZ94-2;Q9NZ94-3	Q9NZ94;Q9NZ94-2;A0A8I5KSB7;A0A8I5KSW0;A0A8I5KVP5;A0A8I5QJH8;Q9NZ94-3;A0A8I5KQ26;A0A8I5KTH4;A0A8I5QJU7;E7EVK0	NLGN3_HUMAN	NLGN3	Q9NZ94	Neuroligin-3 (Gliotactin homolog)	8	172204
Q7Z7E8	Q7Z7E8	UB2Q1_HUMAN	UBE2Q1	Q7Z7E8	Ubiquitin-conjugating enzyme E2 Q1 (EC 2.3.2.23) (E2 ubiquitin-conjugating enzyme Q1) (Protein NICE-5) (Ubiquitin carrier protein Q1) (Ubiquitin-protein ligase Q1)	4	172313
Q9NR09	Q9NR09;A0A3B3IUB9;A0A8V8TQB4;A0A8V8TR92	BIRC6_HUMAN	BIRC6	Q9NR09	Baculoviral IAP repeat-containing protein 6 (EC 2.3.2.27) (BIR repeat-containing ubiquitin-conjugating enzyme) (BRUCE) (RING-type E3 ubiquitin transferase BIRC6) (Ubiquitin-conjugating BIR domain enzyme apollon) (APOLLON)	11	172638
P56199	P56199;A0A494C0F7	ITA1_HUMAN	ITGA1	P56199	Integrin alpha-1 (CD49 antigen-like family member A) (Laminin and collagen receptor) (VLA-1) (CD antigen CD49a)	18	172890
Q9HCD5	Q9HCD5;Q5JY17	NCOA5_HUMAN	NCOA5	Q9HCD5	Nuclear receptor coactivator 5 (NCoA-5) (Coactivator independent of AF-2) (CIA)	14	172993
Q8N5I2	Q8N5I2;F2Z3I4;Q5T370;Q5T371	ARRD1_HUMAN	ARRDC1	Q8N5I2	Arrestin domain-containing protein 1 (Alpha-arrestin 1)	13	173261
O77932	O77932;F8WC68	DXO_HUMAN	DXO	O77932	Decapping and exoribonuclease protein (DXO) (EC 3.6.1.-) (5'-3' exoribonuclease DXO) (EC 3.1.13.-) (Dom-3 homolog Z) (NAD-capped RNA hydrolase DXO) (DeNADding enzyme DXO) (EC 3.6.1.-)	12	173382
Q8IUZ5	Q8IUZ5;D6RAR0;D6RCB8	AT2L2_HUMAN	PHYKPL	Q8IUZ5	5-phosphohydroxy-L-lysine phospho-lyase (EC 4.2.3.134) (Alanine--glyoxylate aminotransferase 2-like 2)	3	173519
Q9NTZ6	Q9NTZ6	RBM12_HUMAN	RBM12	Q9NTZ6	RNA-binding protein 12 (RNA-binding motif protein 12) (SH3/WW domain anchor protein in the nucleus) (SWAN)	16	173533
Q14C86;Q14C86-2;Q14C86-3;Q14C86-4;Q14C86-5;Q14C86-6	Q14C86;C9IZ08;F8W9S7;H0Y4E7;H0Y7I9;Q14C86-2;Q14C86-3;Q14C86-4;Q14C86-5;Q14C86-6;B0QZ65;B4DGD8	GAPD1_HUMAN	GAPVD1	Q14C86	GTPase-activating protein and VPS9 domain-containing protein 1 (GAPex-5) (Rab5-activating protein 6)	20	173545
Q9HAV4	Q9HAV4;H0Y9I3	XPO5_HUMAN	XPO5	Q9HAV4	Exportin-5 (Exp5) (Ran-binding protein 21)	36	173581
Q969T4	P51965;Q969T4;Q96LR5;A0A1B0GX65;C9J2P0;P51965-2;P51965-3;R4GND1;A0A087X283;B7Z306;C9J180;H7C061;R4GN77	UB2E3_HUMAN	UBE2E3	Q969T4	Ubiquitin-conjugating enzyme E2 E3 (EC 2.3.2.23) (E2 ubiquitin-conjugating enzyme E3) (UbcH9) (Ubiquitin carrier protein E3) (Ubiquitin-conjugating enzyme E2-23 kDa) (Ubiquitin-protein ligase E3)	6	173648
Q96DE0	Q96DE0;Q96DE0-3	NUD16_HUMAN	NUDT16	Q96DE0	U8 snoRNA-decapping enzyme (EC 3.6.1.62) (IDP phosphatase) (IDPase) (EC 3.6.1.64) (Inosine diphosphate phosphatase) (Nucleoside diphosphate-linked moiety X motif 16) (Nudix motif 16) (Nudix hydrolase 16) (U8 snoRNA-binding protein H29K) (m7GpppN-mRNA hydrolase)	27	173655
Q9NZN3	Q9H223;Q9NZN3;Q9NZN3-2	EHD3_HUMAN	EHD3	Q9NZN3	EH domain-containing protein 3 (PAST homolog 3)	12	173669
O76021	O76021;J3QSV6;I3L3C4	RL1D1_HUMAN	RSL1D1	O76021	Ribosomal L1 domain-containing protein 1 (CATX-11) (Cellular senescence-inhibited gene protein) (Protein PBK1)	17	173753
P46934-4	P46934-4;H0Y8H4	NEDD4_HUMAN	NEDD4	P46934-4	E3 ubiquitin-protein ligase NEDD4 (EC 2.3.2.26) (Cell proliferation-inducing gene 53 protein) (HECT-type E3 ubiquitin transferase NEDD4) (Neural precursor cell expressed developmentally down-regulated protein 4) (NEDD-4)	17	173812
Q9HD40	Q9HD40;A0A7P0TA23;A0A7P0Z4P3;Q9HD40-3	SPCS_HUMAN	SEPSECS	Q9HD40	O-phosphoseryl-tRNA(Sec) selenium transferase (EC 2.9.1.2) (Liver-pancreas antigen) (LP) (SLA-p35) (SLA/LP autoantigen) (Selenocysteine synthase) (Sec synthase) (Selenocysteinyl-tRNA(Sec) synthase) (Sep-tRNA:Sec-tRNA synthase) (SepSecS) (Soluble liver antigen) (SLA) (UGA suppressor tRNA-associated protein) (tRNA(Ser/Sec)-associated antigenic protein)	17	174353
P20339;P20339-2	P20339;P20339-2	RAB5A_HUMAN	RAB5A	P20339	Ras-related protein Rab-5A (EC 3.6.5.2)	11	174533
P21579	P21579;Q8N9I0;A0A994J7L5;J3KQA0;A0A994J776	SYT1_HUMAN	SYT1	P21579	Synaptotagmin-1 (Synaptotagmin I) (SytI) (p65)	18	174645
Q01995	Q01995;E9PJ32	TAGL_HUMAN	TAGLN	Q01995	Transgelin (22 kDa actin-binding protein) (Protein WS3-10) (Smooth muscle protein 22-alpha) (SM22-alpha)	5	174770
P49641;P49641-1;P49641-2	P49641;A0A0C4DGL1;H0YLB9;H0YNG5;P49641-1;P49641-2;H0YKH9	MA2A2_HUMAN	MAN2A2	P49641	Alpha-mannosidase 2x (EC 3.2.1.114) (Alpha-mannosidase IIx) (Man IIx) (Mannosidase alpha class 2A member 2) (Mannosyl-oligosaccharide 1,3-1,6-alpha-mannosidase)	18	174804
P05141	P05141;P12235;P12236;Q9H0C2;V9GYG0	ADT2_HUMAN	SLC25A5	P05141	ADP/ATP translocase 2 (ADP,ATP carrier protein 2) (ADP,ATP carrier protein, fibroblast isoform) (Adenine nucleotide translocator 2) (ANT 2) (Solute carrier family 25 member 5) [Cleaved into: ADP/ATP translocase 2, N-terminally processed]	13	174869
Q86UY8	Q86UY8;Q86UY8-2	NT5D3_HUMAN	NT5DC3	Q86UY8	5'-nucleotidase domain-containing protein 3 (EC 3.1.3.-) (GRP94-neighboring nucleotidase)	17	174946
P13521	P13521	SCG2_HUMAN	SCG2	P13521	Secretogranin-2 (Chromogranin-C) (Secretogranin II) (SgII) [Cleaved into: Secretoneurin (SN); Manserin]	14	175049
Q9H3G5	Q9H3G5;H7C0X5	CPVL_HUMAN	CPVL	Q9H3G5	Probable serine carboxypeptidase CPVL (EC 3.4.16.-) (Carboxypeptidase, vitellogenic-like) (Vitellogenic carboxypeptidase-like protein) (VCP-like protein) (hVLP)	2	175441
Q9H4F8;Q9H4F8-2	Q9H4F8;Q9H4F8-2	SMOC1_HUMAN	SMOC1	Q9H4F8	SPARC-related modular calcium-binding protein 1 (Secreted modular calcium-binding protein 1) (SMOC-1)	4	175535
O43464;O43464-3	O43464;O43464-2;O43464-3;A0A0C4DG44;A0A8Q3SIX7	HTRA2_HUMAN	HTRA2	O43464	Serine protease HTRA2, mitochondrial (EC 3.4.21.108) (High temperature requirement protein A2) (HtrA2) (Omi stress-regulated endoprotease) (Serine protease 25) (Serine proteinase OMI)	13	175664
P27816;P27816-6	P27816;A0A804HKE7;E7EVA0;F8W9U4;H0Y2V1;H7C4C5;P27816-2;P27816-4;P27816-5;P27816-6	MAP4_HUMAN	MAP4	P27816	Microtubule-associated protein 4 (MAP-4)	15	175685
Q96I15	Q96I15;A0A0A0MQU4;H7C277;H7C3V9;Q96I15-2	SCLY_HUMAN	SCLY	Q96I15	Selenocysteine lyase (hSCL) (EC 4.4.1.16)	20	176073
Q9BXJ3	Q9BXJ3;E9PPZ5	C1QT4_HUMAN	C1QTNF4	Q9BXJ3	Complement C1q tumor necrosis factor-related protein 4 (C1q/TNF-related protein 4)	10	176193
Q12888;Q12888-2;Q12888-3	Q12888;A6NNK5;Q12888-2;Q12888-3	TP53B_HUMAN	TP53BP1	Q12888	TP53-binding protein 1 (53BP1) (p53-binding protein 1) (p53BP1)	23	176318
P23921	P23921;E9PL69	RIR1_HUMAN	RRM1	P23921	Ribonucleoside-diphosphate reductase large subunit (EC 1.17.4.1) (Ribonucleoside-diphosphate reductase subunit M1) (Ribonucleotide reductase large subunit)	25	176360
Q9UJ70;Q9UJ70-2	Q9UJ70;Q9UJ70-2;C9JEV6;H7C1L7;H0YE82;H0YEB7;H7C3G9	NAGK_HUMAN	NAGK	Q9UJ70	N-acetyl-D-glucosamine kinase (N-acetylglucosamine kinase) (EC 2.7.1.59) (GlcNAc kinase) (Muramyl dipeptide kinase) (EC 2.7.1.-) (N-acetyl-D-mannosamine kinase) (EC 2.7.1.60)	17	176370
Q9P2R7;Q9P2R7-2	Q9P2R7;A0A2R8Y6Y7;A0A2R8YDQ9;Q9P2R7-2;A0A0U1RQF8;A0A0U1RQU7;A0A2R8Y5P4;A0A2R8Y5P6;A0A2R8Y6E6	SUCB1_HUMAN	SUCLA2	Q9P2R7	Succinate--CoA ligase [ADP-forming] subunit beta, mitochondrial (EC 6.2.1.5) (ATP-specific succinyl-CoA synthetase subunit beta) (A-SCS) (Succinyl-CoA synthetase beta-A chain) (SCS-betaA)	17	176501
P55209-3	P55209-3;B7Z9C2;F8VRJ2;F8VV59;F8W118	NP1L1_HUMAN	NAP1L1	P55209-3	Nucleosome assembly protein 1-like 1 (NAP-1-related protein) (hNRP)	2	176502
Q9NZL4;Q9NZL4-3	Q9NZL4;Q9NZL4-2;Q9NZL4-3;K7EL16;K7EMM7;K7EN20	HPBP1_HUMAN	HSPBP1	Q9NZL4	Hsp70-binding protein 1 (HspBP1) (Heat shock protein-binding protein 1) (Hsp70-binding protein 2) (HspBP2) (Hsp70-interacting protein 1) (Hsp70-interacting protein 2)	24	176625
P60891	P60891;A0A2R8Y7H4;P60891-2;A0A6Q8PG13;A0A6Q8PGP2;A0A6Q8PGX9;A0A6Q8PHI4;B1ALA9	PRPS1_HUMAN	PRPS1	P60891	Ribose-phosphate pyrophosphokinase 1 (EC 2.7.6.1) (PPRibP) (Phosphoribosyl pyrophosphate synthase I) (PRS-I)	5	176722
Q96ME1	Q96ME1;Q96ME1-1;Q96ME1-2;Q96ME1-3;Q96ME1-5;A0A994ENR3	FXL18_HUMAN	FBXL18	Q96ME1	F-box/LRR-repeat protein 18 (F-box and leucine-rich repeat protein 18)	23	176745
P08559;P08559-2;P08559-3;P08559-4	P08559;P29803;P08559-2;P08559-3;P08559-4;Q5JPU2	ODPA_HUMAN	PDHA1	P08559	Pyruvate dehydrogenase E1 component subunit alpha, somatic form, mitochondrial (EC 1.2.4.1) (PDHE1-A type I)	10	176784
Q9Y2Z0;Q9Y2Z0-2	Q9Y2Z0;Q9Y2Z0-2	SGT1_HUMAN	SUGT1	Q9Y2Z0	Protein SGT1 homolog (Protein 40-6-3) (Sgt1) (Suppressor of G2 allele of SKP1 homolog)	14	176806
P06702	P06702	S10A9_HUMAN	S100A9	P06702	Protein S100-A9 (Calgranulin-B) (Calprotectin L1H subunit) (Leukocyte L1 complex heavy chain) (Migration inhibitory factor-related protein 14) (MRP-14) (p14) (S100 calcium-binding protein A9)	8	176998
Q9NVA1;Q9NVA1-2	Q9NVA1;Q9NVA1-2;Q9NVA1-5;B1AKV2;B1AKV3;B1AKV6	UQCC1_HUMAN	UQCC1	Q9NVA1	Ubiquinol-cytochrome-c reductase complex assembly factor 1 (Basic FGF-repressed Zic-binding protein) (bFGF-repressed Zic-binding protein) (bFZb) (Ubiquinol-cytochrome c reductase complex chaperone CBP3 homolog)	7	177067
Q8IYS1	Q8IYS1	P20D2_HUMAN	PM20D2	Q8IYS1	Xaa-Arg dipeptidase (EC 3.4.13.4) (Beta-Ala-Lys dipeptidase)	21	177173
A6NGN9	A6NGN9	IGLO5_HUMAN	IGLON5	A6NGN9	IgLON family member 5	4	177858
Q16775;Q16775-2	Q16775;Q16775-2;H3BPK3;H3BV79	GLO2_HUMAN	HAGH	Q16775	Hydroxyacylglutathione hydrolase, mitochondrial (EC 3.1.2.6) (Glyoxalase II) (Glx II)	11	177942
O43427;O43427-2	O43427;E9PJW6;E9PSD3;O43427-2	FIBP_HUMAN	FIBP	O43427	Acidic fibroblast growth factor intracellular-binding protein (aFGF intracellular-binding protein) (FGF-1 intracellular-binding protein)	11	177964
Q4J6C6;Q4J6C6-4	Q4J6C6;Q4J6C6-3;Q4J6C6-4	PPCEL_HUMAN	PREPL	Q4J6C6	Prolyl endopeptidase-like (EC 3.4.21.-) (Prolylendopeptidase-like)	10	178074
P78539;P78539-2;P78539-3;P78539-5	P78539;P78539-2;P78539-3;P78539-4;P78539-5	SRPX_HUMAN	SRPX	P78539	Sushi repeat-containing protein SRPX	8	178180
Q68CQ4	Q68CQ4;H7C2R4	UTP25_HUMAN	UTP25	Q68CQ4	U3 small nucleolar RNA-associated protein 25 homolog (Digestive organ expansion factor homolog) (UTP25 small subunit processor component)	31	178256
P12931;P12931-2;P12931-3	P06241;P06241-3;P07947;P12931;J3QRU1;P06241-2;P12931-2;P12931-3	SRC_HUMAN	SRC	P12931	Proto-oncogene tyrosine-protein kinase Src (EC 2.7.10.2) (Proto-oncogene c-Src) (pp60c-src) (p60-Src)	14	178455
Q9NVD7	Q9HBI1;Q9NVD7;A0A087WZB5;Q9HBI1-2;Q9HBI1-3	PARVA_HUMAN	PARVA	Q9NVD7	Alpha-parvin (Actopaxin) (CH-ILKBP) (Calponin-like integrin-linked kinase-binding protein) (Matrix-remodeling-associated protein 2)	6	178465
Q9Y3A3;Q9Y3A3-2;Q9Y3A3-3	Q9Y3A3;Q9Y3A3-2;Q9Y3A3-3;S4R3N1;B4DM50	PHOCN_HUMAN	MOB4	Q9Y3A3	MOB-like protein phocein (2C4D) (Class II mMOB1) (Mob1 homolog 3) (Mob3) (Mps one binder kinase activator-like 3) (Preimplantation protein 3)	10	178562
Q92556	Q92556;H7C0N5;H7C0S6;H7C3P3	ELMO1_HUMAN	ELMO1	Q92556	Engulfment and cell motility protein 1 (Protein ced-12 homolog)	6	178584
Q9H6Z4;Q9H6Z4-2;Q9H6Z4-3	Q9H6Z4;B7Z7F3;K7EIJ4;Q9H6Z4-2;Q9H6Z4-3	RANB3_HUMAN	RANBP3	Q9H6Z4	Ran-binding protein 3 (RanBP3)	15	178721
Q5TB21	Q5TB21	Q5TB21_HUMAN	APH1A	Q5TB21	Gamma-secretase subunit APH-1 (APH-1)	2	178860
P48739;P48739-2;P48739-3	P48739;P48739-2;P48739-3	PIPNB_HUMAN	PITPNB	P48739	Phosphatidylinositol transfer protein beta isoform (PI-TP-beta) (PtdIns transfer protein beta) (PtdInsTP beta)	24	179007
P49770	P49770;G3V5E5;H0YJJ8	EI2BB_HUMAN	EIF2B2	P49770	Translation initiation factor eIF-2B subunit beta (S20I15) (S20III15) (eIF-2B GDP-GTP exchange factor subunit beta)	14	179016
O43324;O43324-2	O43324;D6RBD7;O43324-2;C9J1V9;H0YAL7	MCA3_HUMAN	EEF1E1	O43324	Eukaryotic translation elongation factor 1 epsilon-1 (Aminoacyl tRNA synthetase complex-interacting multifunctional protein 3) (Elongation factor p18) (Multisynthase complex auxiliary component p18)	9	179030
P54727	P54725;P54727;A0A494C0B4;K7ELW1;K7ENJ0;P54725-2;P54725-3;Q5W0S5	RD23B_HUMAN	RAD23B	P54727	UV excision repair protein RAD23 homolog B (HR23B) (hHR23B) (XP-C repair-complementing complex 58 kDa protein) (p58)	15	179092
O75396	O75396	SC22B_HUMAN	SEC22B	O75396	Vesicle-trafficking protein SEC22b (ER-Golgi SNARE of 24 kDa) (ERS-24) (ERS24) (SEC22 vesicle-trafficking protein homolog B) (SEC22 vesicle-trafficking protein-like 1)	14	179314
Q9BRG1	Q9BRG1;K7ENE3	VPS25_HUMAN	VPS25	Q9BRG1	Vacuolar protein-sorting-associated protein 25 (hVps25) (Dermal papilla-derived protein 9) (ELL-associated protein of 20 kDa) (ESCRT-II complex subunit VPS25)	6	179388
Q9UKD2	Q9UKD2	MRT4_HUMAN	MRTO4	Q9UKD2	mRNA turnover protein 4 homolog (Ribosome assembly factor MRTO4)	7	179576
Q9BQI4	Q9BQI4;Q9BQI4-2	CCDC3_HUMAN	CCDC3	Q9BQI4	Coiled-coil domain-containing protein 3 (Fat/vessel-derived secretory protein) (Favine)	7	179584
Q676U5;Q676U5-2;Q676U5-5	Q676U5;E7EVC7;Q676U5-2;Q676U5-4;Q676U5-5	A16L1_HUMAN	ATG16L1	Q676U5	Autophagy-related protein 16-1 (APG16-like 1)	8	179612
Q15424;Q15424-2;Q15424-3;Q15424-4	Q14151;Q15424;Q15424-2;Q15424-3;Q15424-4	SAFB1_HUMAN	SAFB	Q15424	Scaffold attachment factor B1 (SAF-B) (SAF-B1) (HSP27 estrogen response element-TATA box-binding protein) (HSP27 ERE-TATA-binding protein)	12	179658
Q8TDZ2;Q8TDZ2-4	Q8TDZ2;Q8TDZ2-2;Q8TDZ2-4;Q5TED7	MICA1_HUMAN	MICAL1	Q8TDZ2	[F-actin]-monooxygenase MICAL1 (EC 1.14.13.225) (EC 1.6.3.1) (Molecule interacting with CasL protein 1) (MICAL-1) (NEDD9-interacting protein with calponin homology and LIM domains)	12	179674
Q8IWY4	Q8IWY4	SCUB1_HUMAN	SCUBE1	Q8IWY4	Signal peptide, CUB and EGF-like domain-containing protein 1	12	179740
Q9HCC0	Q9HCC0;A0A0D9SFE9;A0A0G2JM88;A0A0S2Z5R4;A0A804HHS4;A0A804HIH3;A0A804HJ24;A0A804HJ31;A0A804HJ84;A0A804HJW2;A0A804HJW5;A0A804HKE8;A0A804HL02;A0A804HLJ9;D6R9R1;D6RDF7;Q9HCC0-2;A0A804HK37	MCCB_HUMAN	MCCC2	Q9HCC0	Methylcrotonoyl-CoA carboxylase beta chain, mitochondrial (MCCase subunit beta) (EC 6.4.1.4) (3-methylcrotonyl-CoA carboxylase 2) (3-methylcrotonyl-CoA carboxylase non-biotin-containing subunit) (3-methylcrotonyl-CoA:carbon dioxide ligase subunit beta)	31	179764
Q9Y5S2	Q9Y5S2;H0YLY0	MRCKB_HUMAN	CDC42BPB	Q9Y5S2	Serine/threonine-protein kinase MRCK beta (EC 2.7.11.1) (CDC42-binding protein kinase beta) (CDC42BP-beta) (DMPK-like beta) (Myotonic dystrophy kinase-related CDC42-binding kinase beta) (MRCK beta) (Myotonic dystrophy protein kinase-like beta)	13	180284
Q4G0N4;Q4G0N4-2	Q4G0N4;Q4G0N4-2	NAKD2_HUMAN	NADK2	Q4G0N4	NAD kinase 2, mitochondrial (EC 2.7.1.23) (Mitochondrial NAD kinase) (NAD kinase domain-containing protein 1, mitochondrial)	11	180365
P46060	P46060	RAGP1_HUMAN	RANGAP1	P46060	Ran GTPase-activating protein 1 (RanGAP1)	22	180631
Q9BQ52;Q9BQ52-4	Q9BQ52;Q9BQ52-4;V9GZ72	RNZ2_HUMAN	ELAC2	Q9BQ52	Zinc phosphodiesterase ELAC protein 2 (EC 3.1.26.11) (ElaC homolog protein 2) (Heredity prostate cancer protein 2) (Ribonuclease Z 2) (RNase Z 2) (tRNA 3 endonuclease 2) (tRNase Z 2)	23	180631
Q96FV2;Q96FV2-2	Q96FV2;J3KT79;J3QL71;J3QR84;J3QRJ1;Q96FV2-2	SCRN2_HUMAN	SCRN2	Q96FV2	Secernin-2	4	180646
Q05086;Q05086-2;Q05086-3	Q05086;Q05086-2;Q05086-3;A0A1B0GVL3;A0A6Q8PHE5;S4R306;A0A0D9SG77	UBE3A_HUMAN	UBE3A	Q05086	Ubiquitin-protein ligase E3A (EC 2.3.2.26) (E6AP ubiquitin-protein ligase) (HECT-type ubiquitin transferase E3A) (Human papillomavirus E6-associated protein) (Oncogenic protein-associated protein E6-AP) (Renal carcinoma antigen NY-REN-54)	39	180785
Q9BQ16;Q9BQ16-2	Q9BQ16;Q9BQ16-2;B4DG04;E7EMP8	TICN3_HUMAN	SPOCK3	Q9BQ16	Testican-3 (SPARC/osteonectin, CWCV, and Kazal-like domains proteoglycan 3)	2	180918
O60701;O60701-2	O60701;D6RHF4;E7ER83;E7ER95;E7ETF4;E7EV97;E9PBD2;O60701-2	UGDH_HUMAN	UGDH	O60701	UDP-glucose 6-dehydrogenase (UDP-Glc dehydrogenase) (UDP-GlcDH) (UDPGDH) (EC 1.1.1.22)	21	180927
P34741	P34741;E5RHU3;E5RJB8;E7ESK6;E9PBI9	SDC2_HUMAN	SDC2	P34741	Syndecan-2 (SYND2) (Fibroglycan) (Heparan sulfate proteoglycan core protein) (HSPG) (CD antigen CD362)	14	180927
Q9BYH1;Q9BYH1-2;Q9BYH1-3;Q9BYH1-5;Q9BYH1-6;Q9BYH1-7	Q9BYH1;B7ZLJ8;Q9BYH1-2;Q9BYH1-3;Q9BYH1-4;Q9BYH1-5;Q9BYH1-6;Q9BYH1-7;B0QYH4;B0QYH5	SE6L1_HUMAN	SEZ6L	Q9BYH1	Seizure 6-like protein	7	180984
Q8TEX9;Q8TEX9-2	Q8TEX9;Q8TEX9-2;H0YL92;H0YLV0;H0YN14	IPO4_HUMAN	IPO4	Q8TEX9	Importin-4 (Imp4) (Importin-4b) (Imp4b) (Ran-binding protein 4) (RanBP4)	22	181090
O75116	O75116;A0A8V8TL82;A0A8V8TL90;E9PF63	ROCK2_HUMAN	ROCK2	O75116	Rho-associated protein kinase 2 (EC 2.7.11.1) (Rho kinase 2) (Rho-associated, coiled-coil-containing protein kinase 2) (Rho-associated, coiled-coil-containing protein kinase II) (ROCK-II) (p164 ROCK-2)	61	181134
P10301	P10301;P62070;P62070-4;E9PQC5;E9PQK5	RRAS_HUMAN	RRAS	P10301	Ras-related protein R-Ras (EC 3.6.5.-) (p23)	3	181179
Q9H773	Q9H773	DCTP1_HUMAN	DCTPP1	Q9H773	dCTP pyrophosphatase 1 (EC 3.6.1.12) (Deoxycytidine-triphosphatase 1) (dCTPase 1) (RS21C6) (XTP3-transactivated gene A protein)	6	181463
Q92481;Q92481-2	Q92481;Q6VUC0;Q92481-2	AP2B_HUMAN	TFAP2B	Q92481	Transcription factor AP-2-beta (AP2-beta) (Activating enhancer-binding protein 2-beta)	9	181529
Q9BTT0;Q9BTT0-3	Q9BTT0;E9PLC4;Q5TB19;Q9BTT0-3	AN32E_HUMAN	ANP32E	Q9BTT0	Acidic leucine-rich nuclear phosphoprotein 32 family member E (LANP-like protein) (LANP-L)	8	181916
P27824;P27824-2	P27824;A0A7P0T840;A0A7P0T8G1;A0A7P0T937;A0A7P0T9L0;A0A7P0TAE9;A0A7P0TAR9;A0A7P0TB65;A0A7P0Z484;A0A7P0Z4D6;D6RGY2;P27824-2;P27824-3;A0A7P0Z4H2;D6RFL1	CALX_HUMAN	CANX	P27824	Calnexin (IP90) (Major histocompatibility complex class I antigen-binding protein p88) (p90)	15	182384
Q9NVX2	Q9NVX2	NLE1_HUMAN	NLE1	Q9NVX2	Notchless protein homolog 1	18	182415
Q99961	Q99961;Q99962;Q99961-3;M0QYE0;M0R0I3	SH3G1_HUMAN	SH3GL1	Q99961	Endophilin-A2 (EEN fusion partner of MLL) (Endophilin-2) (Extra eleven-nineteen leukemia fusion gene protein) (EEN) (SH3 domain protein 2B) (SH3 domain-containing GRB2-like protein 1)	9	182613
Q9NYB9;Q9NYB9-2;Q9NYB9-4	Q9NYB9;Q9NYB9-2;A0A0C4DG21;A0A7D9NKC8;E7EP65;E7EW77;E9PEZ7;F8WAL6;Q9NYB9-3;Q9NYB9-4	ABI2_HUMAN	ABI2	Q9NYB9	Abl interactor 2 (Abelson interactor 2) (Abi-2) (Abl-binding protein 3) (AblBP3) (Arg-binding protein 1) (ArgBP1)	10	182856
Q92572	Q92572	AP3S1_HUMAN	AP3S1	Q92572	AP-3 complex subunit sigma-1 (AP-3 complex subunit sigma-3A) (Adaptor-related protein complex 3 subunit sigma-1) (Clathrin-associated/assembly/adaptor protein, small 3) (Sigma-3A-adaptin) (Sigma3A-adaptin) (Sigma-adaptin 3a)	6	183100
P43146	P43146;E7EQM8;H0Y2Q5	DCC_HUMAN	DCC	P43146	Netrin receptor DCC (Colorectal cancer suppressor) (Immunoglobulin superfamily DCC subclass member 1) (Tumor suppressor protein DCC)	29	183249
Q9BQ67	Q9BQ67	GRWD1_HUMAN	GRWD1	Q9BQ67	Glutamate-rich WD repeat-containing protein 1	15	183262
Q92890;Q92890-1	Q92890;Q92890-1;Q92890-3	UFD1_HUMAN	UFD1	Q92890	Ubiquitin recognition factor in ER-associated degradation protein 1 (Ubiquitin fusion degradation protein 1) (UB fusion protein 1)	6	183405
O00423;O00423-3	O00423;A0A3B3IU69;F8W717;O00423-3	EMAL1_HUMAN	EML1	O00423	Echinoderm microtubule-associated protein-like 1 (EMAP-1) (HuEMAP-1)	15	184106
P06280	P06280;A0A3B3IUC4;A0A6Q8PFA9;A0A6Q8PGG0	AGAL_HUMAN	GLA	P06280	Alpha-galactosidase A (EC 3.2.1.22) (Alpha-D-galactosidase A) (Alpha-D-galactoside galactohydrolase) (Galactosylgalactosylglucosylceramidase GLA) (Melibiase) (Agalsidase)	8	184161
P54920	P54920;M0R0I4;M0R0Y2;M0R213;M0R2M1	SNAA_HUMAN	NAPA	P54920	Alpha-soluble NSF attachment protein (SNAP-alpha) (N-ethylmaleimide-sensitive factor attachment protein alpha)	18	184472
P05062	P05062;A0A3B3IS80	ALDOB_HUMAN	ALDOB	P05062	Fructose-bisphosphate aldolase B (EC 4.1.2.13) (Liver-type aldolase)	8	184624
P29323;P29323-2;P29323-3	P29317;P29320;P29322;P29323;P54753;P54756;P54760;P54762;Q06187;Q15375;Q9UF33;C9JXA2;P29323-3;A0A0B4J1T8;A0A3B3IRY8;B1AKC9;P29323-2;Q5JY90;Q96L35;A0A7P0TA58;A0A7P0TBL4;A0A8Q3SHZ6;A0A8Q3SI35;A0A8Q3WKN1;A0A8Q3WL62;A0A8Q3WLZ5;B7ZKJ3;B7ZKW7;F8VP57;F8W9W0;P54756-2;P54756-3;P54762-5;Q06187-2;Q15375-2;Q15375-4;Q9UF33-2;Q9UF33-3;J3KR66	EPHB2_HUMAN	EPHB2	P29323	Ephrin type-B receptor 2 (EC 2.7.10.1) (Developmentally-regulated Eph-related tyrosine kinase) (ELK-related tyrosine kinase) (EPH tyrosine kinase 3) (EPH-like kinase 5) (EK5) (hEK5) (Renal carcinoma antigen NY-REN-47) (Tyrosine-protein kinase TYRO5) (Tyrosine-protein kinase receptor EPH-3) [Cleaved into: EphB2/CTF1; EphB2/CTF2]	11	184722
Q9NX46	Q9NX46	ADPRS_HUMAN	ADPRS	Q9NX46	ADP-ribosylhydrolase ARH3 (ADP-ribose glycohydrolase ARH3) (ADP-ribosylhydrolase 3) (O-acetyl-ADP-ribose deacetylase ARH3) (EC 3.5.1.-) (Poly(ADP-ribose) glycohydrolase ARH3) (EC 3.2.1.143) ([Protein ADP-ribosylarginine] hydrolase-like protein 2) ([Protein ADP-ribosylserine] hydrolase) (EC 3.2.2.-)	6	185017
P62330	P62330	ARF6_HUMAN	ARF6	P62330	ADP-ribosylation factor 6 (EC 3.6.5.2)	9	185049
Q2M2H8	Q2M2H8;Q2M2H8-3	MGAL_HUMAN	MGAM2	Q2M2H8	Probable maltase-glucoamylase 2 (Maltase-glucoamylase (alpha-glucosidase) pseudogene) [Includes: Glucoamylase (EC 3.2.1.3) (Glucan 1,4-alpha-glucosidase)]	3	185090
P29992	P29992;K7EL62	GNA11_HUMAN	GNA11	P29992	Guanine nucleotide-binding protein subunit alpha-11 (G alpha-11) (G-protein subunit alpha-11) (Guanine nucleotide-binding protein G(y) subunit alpha)	14	185151
Q13523	Q13523;H0YDJ3	PRP4B_HUMAN	PRPF4B	Q13523	Serine/threonine-protein kinase PRP4 homolog (EC 2.7.11.1) (PRP4 kinase) (PRP4 pre-mRNA-processing factor 4 homolog)	21	185241
P47914	P47914;A0A3B3ITT5	RL29_HUMAN	RPL29	P47914	Large ribosomal subunit protein eL29 (60S ribosomal protein L29) (Cell surface heparin-binding protein HIP)	4	185477
P78406	P78406;B0QZ36;E9PPG9;E9PQ57	RAE1L_HUMAN	RAE1	P78406	mRNA export factor RAE1 (Rae1 protein homolog) (mRNA-associated protein mrnp 41)	15	185493
Q969U7;Q969U7-2	Q969U7;Q969U7-2;A0A8V8TMU0;A0A8V8TMV1;A0A8V8TNA9;A0A8V8TP80;K7ENR6	PSMG2_HUMAN	PSMG2	Q969U7	Proteasome assembly chaperone 2 (PAC-2) (Hepatocellular carcinoma-susceptibility protein 3) (Tumor necrosis factor superfamily member 5-induced protein 1)	13	185647
Q4LDE5	Q4LDE5;Q4LDE5-2;Q4LDE5-4	SVEP1_HUMAN	SVEP1	Q4LDE5	Sushi, von Willebrand factor type A, EGF and pentraxin domain-containing protein 1 (CCP module-containing protein 22) (Polydom) (Selectin-like osteoblast-derived protein) (SEL-OB) (Serologically defined breast cancer antigen NY-BR-38)	32	185860
Q8NFH3	Q8NFH3	NUP43_HUMAN	NUP43	Q8NFH3	Nucleoporin Nup43 (Nup107-160 subcomplex subunit Nup43) (p42)	18	186126
P30825	P30825	CTR1_HUMAN	SLC7A1	P30825	High affinity cationic amino acid transporter 1 (CAT-1) (CAT1) (Ecotropic retroviral leukemia receptor homolog) (Ecotropic retrovirus receptor homolog) (Solute carrier family 7 member 1) (System Y+ basic amino acid transporter)	6	186188
Q9H0U4	Q9H0U4;E9PLD0	RAB1B_HUMAN	RAB1B	Q9H0U4	Ras-related protein Rab-1B (EC 3.6.5.2)	6	186245
P26232-2;P26232-5	P26232;P26232-2;P26232-3;P26232-5	CTNA2_HUMAN	CTNNA2	P26232-2	Catenin alpha-2 (Alpha N-catenin) (Alpha-catenin-related protein)	29	186323
P30405	P30405	PPIF_HUMAN	PPIF	P30405	Peptidyl-prolyl cis-trans isomerase F, mitochondrial (PPIase F) (EC 5.2.1.8) (Cyclophilin D) (CyP-D) (CypD) (Cyclophilin F) (Mitochondrial cyclophilin) (CyP-M) (Rotamase F)	4	186401
Q9NR28;Q9NR28-2	Q9NR28;A0A024RBT2;Q9NR28-2;Q9NR28-3;A0A2U3TZH2;H7BZK7;H7BZQ7	DBLOH_HUMAN	DIABLO	Q9NR28	Diablo IAP-binding mitochondrial protein (Diablo homolog, mitochondrial) (Direct IAP-binding protein with low pI) (Second mitochondria-derived activator of caspase) (Smac) [Cleaved into: Diablo IAP-binding mitochondrial protein, cleaved form]	12	187182
P07305;P07305-2	P07305;P07305-2	H10_HUMAN	H1-0	P07305	Histone H1.0 (Histone H1') (Histone H1(0)) [Cleaved into: Histone H1.0, N-terminally processed]	6	187260
P0CG29;P0CG30	P0CG30;P0CG29;Q6ICJ4	GST2_HUMAN;GSTT2_HUMAN	GSTT2;GSTT2B	P0CG29	Glutathione S-transferase theta-2 (EC 2.5.1.18) (GST class-theta-2)	12	187292
Q9Y547	Q9Y547;A6NIR2;X6R7Y7	IFT25_HUMAN	IFT25	Q9Y547	Intraflagellar transport protein 25 homolog (Heat shock protein beta-11) (Hspb11) (Placental protein 25) (PP25)	4	187442
Q86TX2	P49753;Q86TX2;A0A087WT95;G3V4F2	ACOT1_HUMAN	ACOT1	Q86TX2	Acyl-coenzyme A thioesterase 1 (Acyl-CoA thioesterase 1) (EC 3.1.2.-) (CTE-I) (CTE-Ib) (Inducible cytosolic acyl-coenzyme A thioester hydrolase) (Long chain acyl-CoA thioester hydrolase) (Long chain acyl-CoA hydrolase) (Palmitoyl-coenzyme A thioesterase) (EC 3.1.2.2)	22	187483
Q9NS15	Q9NS15;A0A8I5KYV1;E9PKW1;H0YC99;Q9NS15-2	LTBP3_HUMAN	LTBP3	Q9NS15	Latent-transforming growth factor beta-binding protein 3 (LTBP-3)	26	187489
P01834	P01834;A0A5H1ZRQ3	IGKC_HUMAN	IGKC	P01834	Immunoglobulin kappa constant (Ig kappa chain C region) (Ig kappa chain C region AG) (Ig kappa chain C region CUM) (Ig kappa chain C region EU) (Ig kappa chain C region OU) (Ig kappa chain C region ROY) (Ig kappa chain C region TI)	12	187625
O15160	O15160;A0A2R8Y5D3;A0A2R8YEZ4;E7EQB9;O15160-2;A0A2R8Y8D6;H0Y723	RPAC1_HUMAN	POLR1C	O15160	DNA-directed RNA polymerases I and III subunit RPAC1 (DNA-directed RNA polymerase I subunit C) (RNA polymerases I and III subunit AC1) (AC40) (DNA-directed RNA polymerases I and III 40 kDa polypeptide) (RPA40) (RPA39) (RPC40)	15	187666
Q7Z460;Q7Z460-2;Q7Z460-3;Q7Z460-4;Q7Z460-5	O75122;Q7Z460;A0A0U1RQI6;E3W994;E7ERI8;E7EW49;F8WA11;J3KR49;O75122-3;Q7Z460-2;Q7Z460-3;Q7Z460-4;Q7Z460-5;A0A804HJG7;A0A8V8TLP7;A0A8V8TQK9;A0A8V8TRF6;H0Y5T1	CLAP1_HUMAN	CLASP1	Q7Z460	CLIP-associating protein 1 (Cytoplasmic linker-associated protein 1) (Multiple asters homolog 1) (Protein Orbit homolog 1) (hOrbit1)	31	187935
Q00535	Q00535;Q00535-2	CDK5_HUMAN	CDK5	Q00535	Cyclin-dependent kinase 5 (EC 2.7.11.1) (Cell division protein kinase 5) (Cyclin-dependent-like kinase 5) (Serine/threonine-protein kinase PSSALRE) (Tau protein kinase II catalytic subunit) (TPKII catalytic subunit)	11	188005
Q96CW5	Q96CW5;A0A3B3ITE3;Q96CW5-2	GCP3_HUMAN	TUBGCP3	Q96CW5	Gamma-tubulin complex component 3 (GCP-3) (hGCP3) (Gamma-ring complex protein 104 kDa) (h104p) (hGrip104) (Spindle pole body protein Spc98 homolog) (hSpc98)	31	188317
Q8WVM7;Q8WVM7-2	Q8WVM7;Q68DW7;Q8WVM7-2	STAG1_HUMAN	STAG1	Q8WVM7	Cohesin subunit SA-1 (SCC3 homolog 1) (Stromal antigen 1)	43	188503
Q15643	Q15643;Q15643-2;H0YJ97	TRIPB_HUMAN	TRIP11	Q15643	Thyroid receptor-interacting protein 11 (TR-interacting protein 11) (TRIP-11) (Clonal evolution-related gene on chromosome 14 protein) (Golgi-associated microtubule-binding protein 210) (GMAP-210) (Trip230)	8	188651
Q92520	Q92520;C9JMN4;C9JP35	FAM3C_HUMAN	FAM3C	Q92520	Protein FAM3C (Interleukin-like EMT inducer)	11	188779
O75179;O75179-2;O75179-6;O75179-7	O75179;H0YM23;O75179-2;O75179-6;O75179-7;H0YLQ3	ANR17_HUMAN	ANKRD17	O75179	Ankyrin repeat domain-containing protein 17 (Gene trap ankyrin repeat protein) (Serologically defined breast cancer antigen NY-BR-16)	6	188827
P62273	P62273;A0A2R8Y851;P62273-2	RS29_HUMAN	RPS29	P62273	Small ribosomal subunit protein uS14 (40S ribosomal protein S29)	4	189045
P27361	P27361;E9PBK7;E9PJF0;E9PQW4;E9PRH7;F6SU90;P27361-3;H0YEX6	MK03_HUMAN	MAPK3	P27361	Mitogen-activated protein kinase 3 (MAP kinase 3) (MAPK 3) (EC 2.7.11.24) (ERT2) (Extracellular signal-regulated kinase 1) (ERK-1) (Insulin-stimulated MAP2 kinase) (MAP kinase isoform p44) (p44-MAPK) (Microtubule-associated protein 2 kinase) (p44-ERK1)	14	189150
Q8WTT2	Q8WTT2	NOC3L_HUMAN	NOC3L	Q8WTT2	Nucleolar complex protein 3 homolog (NOC3 protein homolog) (Factor for adipocyte differentiation 24) (NOC3-like protein) (Nucleolar complex-associated protein 3-like protein)	2	189278
P36776;P36776-2	K7EJE8;K7EKE6;P36776;K7ER27;P36776-2;P36776-3	LONM_HUMAN	LONP1	P36776	Lon protease homolog, mitochondrial (EC 3.4.21.53) (LONHs) (Lon protease-like protein) (LONP) (Mitochondrial ATP-dependent protease Lon) (Serine protease 15)	41	189457
P31944	P31944	CASPE_HUMAN	CASP14	P31944	Caspase-14 (CASP-14) (EC 3.4.22.-) [Cleaved into: Caspase-14 subunit p17, mature form; Caspase-14 subunit p10, mature form; Caspase-14 subunit p20, intermediate form; Caspase-14 subunit p8, intermediate form]	12	189795
P62487	P62487	RPB7_HUMAN	POLR2G	P62487	DNA-directed RNA polymerase II subunit RPB7 (RNA polymerase II subunit B7) (DNA-directed RNA polymerase II subunit G) (RNA polymerase II 19 kDa subunit) (RPB19)	9	189862
P55212	P55212;P55212-2	CASP6_HUMAN	CASP6	P55212	Caspase-6 (CASP-6) (CSP-6) (EC 3.4.22.59) (Apoptotic protease Mch-2) [Cleaved into: Caspase-6 subunit p18 (Caspase-6 subunit p20); Caspase-6 subunit p11 (Caspase-6 subunit p10)]	6	190128
Q9BWJ5	Q9BWJ5	SF3B5_HUMAN	SF3B5	Q9BWJ5	Splicing factor 3B subunit 5 (SF3b5) (Pre-mRNA-splicing factor SF3b 10 kDa subunit)	8	190239
Q14019	Q14019	COTL1_HUMAN	COTL1	Q14019	Coactosin-like protein	6	190403
O94855;O94855-2	O94855;E9PDM8;O94855-2;E9PC44	SC24D_HUMAN	SEC24D	O94855	Protein transport protein Sec24D (SEC24-related protein D)	16	190478
Q9UHV9	Q9UHV9	PFD2_HUMAN	PFDN2	Q9UHV9	Prefoldin subunit 2	4	190782
Q96SZ5	Q96SZ5	AEDO_HUMAN	ADO	Q96SZ5	2-aminoethanethiol dioxygenase (EC 1.13.11.19) (Cysteamine dioxygenase)	3	190812
Q92785;Q92785-2	Q92785;J3KMZ8;Q92785-2;A0A994J414;A0A994J426;A0A994J6A8;A0A994J6N1	REQU_HUMAN	DPF2	Q92785	Zinc finger protein ubi-d4 (Apoptosis response zinc finger protein) (BRG1-associated factor 45D) (BAF45D) (D4, zinc and double PHD fingers family 2) (Protein requiem)	10	190867
Q5VSL9;Q5VSL9-2	Q5VSL9;Q5VSL9-2;Q5VSL9-4	STRP1_HUMAN	STRIP1	Q5VSL9	Striatin-interacting protein 1 (Protein FAM40A)	2	191251
Q9UI26;Q9UI26-2	Q9UI26;Q9UI26-2;E7EMB7	IPO11_HUMAN	IPO11	Q9UI26	Importin-11 (Imp11) (Ran-binding protein 11) (RanBP11)	20	192246
O00743;O00743-2;O00743-3	O00743;O00743-2;O00743-3	PPP6_HUMAN	PPP6C	O00743	Serine/threonine-protein phosphatase 6 catalytic subunit (PP6C) (EC 3.1.3.16) [Cleaved into: Serine/threonine-protein phosphatase 6 catalytic subunit, N-terminally processed]	12	192510
P54886;P54886-2	P54886;P54886-2	P5CS_HUMAN	ALDH18A1	P54886	Delta-1-pyrroline-5-carboxylate synthase (P5CS) (Aldehyde dehydrogenase family 18 member A1) [Includes: Glutamate 5-kinase (GK) (EC 2.7.2.11) (Gamma-glutamyl kinase); Gamma-glutamyl phosphate reductase (GPR) (EC 1.2.1.41) (Glutamate-5-semialdehyde dehydrogenase) (Glutamyl-gamma-semialdehyde dehydrogenase)]	36	192599
Q9NQT4	Q9NQT4;M0R102;M0R050	EXOS5_HUMAN	EXOSC5	Q9NQT4	Exosome complex component RRP46 (Chronic myelogenous leukemia tumor antigen 28) (Exosome component 5) (Ribosomal RNA-processing protein 46) (p12B)	7	192638
Q96QG7	Q96QG7;Q96QG7-2	MTMR9_HUMAN	MTMR9	Q96QG7	Myotubularin-related protein 9 (Inactive phosphatidylinositol 3-phosphatase 9)	11	192952
Q8WVM8	Q8WVM8;Q8WVM8-2;Q8WVM8-3;A0A7I2V2U5;A0A7I2V320;A0A7I2V3B4;A0A7I2V3G4;A0A7I2V448;A0A7I2V4R0;A0A7I2V4U2;A0A7I2V5I2;A0A7I2V5Z4;B7Z5N7;G3V2M8	SCFD1_HUMAN	SCFD1	Q8WVM8	Sec1 family domain-containing protein 1 (SLY1 homolog) (Sly1p) (Syntaxin-binding protein 1-like 2)	13	193319
Q92506	Q92506	DHB8_HUMAN	HSD17B8	Q92506	(3R)-3-hydroxyacyl-CoA dehydrogenase (EC 1.1.1.n12) (17-beta-hydroxysteroid dehydrogenase 8) (17-beta-HSD 8) (HSD17B8) (3-ketoacyl-[acyl-carrier-protein] reductase alpha subunit) (KAR alpha subunit) (3-oxoacyl-[acyl-carrier-protein] reductase) (Estradiol 17-beta-dehydrogenase 8) (EC 1.1.1.62) (Protein Ke6) (Ke6) (Short chain dehydrogenase/reductase family 30C member 1) (Testosterone 17-beta-dehyd…	8	193502
Q8N0W4;Q8N0W4-2;Q8NFZ3;Q8NFZ3-2	Q8N0W4;Q8NFZ3;A6NMU8;B4DHI3;Q8NFZ3-2;Q8N0W4-2	NLGNX_HUMAN;NLGNY_HUMAN	NLGN4X;NLGN4Y	Q8N0W4	Neuroligin-4, X-linked (Neuroligin X) (HNLX)	5	193554
P46459-2	P46459;I3L0N3;A0A994J5K9;A0A994J5X2;A0A994J5X9;B4DH19;K7EQD6;P46459-2	NSF_HUMAN	NSF	P46459-2	Vesicle-fusing ATPase (EC 3.6.4.6) (N-ethylmaleimide-sensitive fusion protein) (NEM-sensitive fusion protein) (Vesicular-fusion protein NSF)	11	193583
Q9NPH3;Q9NPH3-2;Q9NPH3-3;Q9NPH3-5	Q9NPH3;Q9NPH3-2;Q9NPH3-3;Q9NPH3-5;C9J1D9	IL1AP_HUMAN	IL1RAP	Q9NPH3	Interleukin-1 receptor accessory protein (IL-1 receptor accessory protein) (IL-1RAcP) (EC 3.2.2.6) (Interleukin-1 receptor 3) (IL-1R-3) (IL-1R3)	4	193924
P51649;P51649-2	P51649;C9J8Q5;P51649-2;A0A5F9ZI23	SSDH_HUMAN	ALDH5A1	P51649	Succinate-semialdehyde dehydrogenase, mitochondrial (EC 1.2.1.24) (Aldehyde dehydrogenase family 5 member A1) (NAD(+)-dependent succinic semialdehyde dehydrogenase)	12	194156
Q9Y5K8	Q9Y5K8;G3V2S6;G3V2V6;H0YJH8	VATD_HUMAN	ATP6V1D	Q9Y5K8	V-type proton ATPase subunit D (V-ATPase subunit D) (V-ATPase 28 kDa accessory protein) (Vacuolar proton pump subunit D)	14	194260
Q9UHY7	Q9UHY7;Q9UHY7-2;D6RA00	ENOPH_HUMAN	ENOPH1	Q9UHY7	Enolase-phosphatase E1 (EC 3.1.3.77) (2,3-diketo-5-methylthio-1-phosphopentane phosphatase) (MASA homolog)	10	194283
P08779	P08779;K7ENW6	K1C16_HUMAN	KRT16	P08779	Keratin, type I cytoskeletal 16 (Cytokeratin-16) (CK-16) (Keratin-16) (K16)	33	194457
P22694;P22694-2;P22694-3;P22694-4;P22694-5;P22694-6;P22694-7;P22694-9	P17612;P22694;P22694-10;P22694-2;P22694-3;P22694-4;P22694-5;P22694-6;P22694-7;P22694-9;A0A087WVC4;A0A7I2V5J4;A0A8V8TL59;P17612-2	KAPCB_HUMAN	PRKACB	P22694	cAMP-dependent protein kinase catalytic subunit beta (PKA C-beta) (EC 2.7.11.11)	12	194547
P52895	P42330;P52895;Q04828;P42330-2;A0A0A0MSS8;B4DK69;S4R3Z2;H0Y804	AK1C2_HUMAN	AKR1C2	P52895	Aldo-keto reductase family 1 member C2 (EC 1.-.-.-) (EC 1.1.1.112) (EC 1.1.1.209) (EC 1.1.1.53) (EC 1.1.1.62) (EC 1.3.1.20) (3-alpha-HSD3) (Chlordecone reductase homolog HAKRD) (Dihydrodiol dehydrogenase 2) (DD-2) (DD2) (Dihydrodiol dehydrogenase/bile acid-binding protein) (DD/BABP) (Type III 3-alpha-hydroxysteroid dehydrogenase) (EC 1.1.1.357)	4	194603
O94766;O94766-2	O94766;E9PNA1;G3V150;O94766-2	B3GA3_HUMAN	B3GAT3	O94766	Galactosylgalactosylxylosylprotein 3-beta-glucuronosyltransferase 3 (EC 2.4.1.135) (Beta-1,3-glucuronyltransferase 3) (Glucuronosyltransferase I) (GlcAT-I) (UDP-GlcUA:Gal beta-1,3-Gal-R glucuronyltransferase) (GlcUAT-I)	6	194897
O75674;O75674-2	O75674;O75674-2;O75674-3;I3L1Q1;I3L367;I3L3T4;I3L4G0;I3L4I4;I3L4N3;I3NI44;J3KQU4	TM1L1_HUMAN	TOM1L1	O75674	TOM1-like protein 1 (Src-activating and signaling molecule protein) (Target of Myb-like protein 1)	6	195142
Q96PZ0;Q96PZ0-2	Q96PZ0;Q96PZ0-2	PUS7_HUMAN	PUS7	Q96PZ0	Pseudouridylate synthase 7 homolog (EC 5.4.99.-)	19	195271
P49959;P49959-2;P49959-3	P49959;F8W7U8;P49959-2;P49959-3	MRE11_HUMAN	MRE11	P49959	Double-strand break repair protein MRE11 (EC 3.1.-.-) (Double-strand break repair protein MRE11A) (Meiotic recombination 11 homolog 1) (MRE11 homolog 1) (Meiotic recombination 11 homolog A) (MRE11 homolog A)	15	195287
Q9H0H5	Q9H0H5;F8VRD2;F8W1E5	RGAP1_HUMAN	RACGAP1	Q9H0H5	Rac GTPase-activating protein 1 (Male germ cell RacGap) (MgcRacGAP) (Protein CYK4 homolog) (CYK4) (HsCYK-4)	8	195481
Q7L014	Q7L014;A0A0C4DG89	DDX46_HUMAN	DDX46	Q7L014	Probable ATP-dependent RNA helicase DDX46 (EC 3.6.4.13) (DEAD box protein 46) (PRP5 homolog)	9	195507
P15291;P15291-2	P15291;P15291-2;Q86XA6	B4GT1_HUMAN	B4GALT1	P15291	Beta-1,4-galactosyltransferase 1 (Beta-1,4-GalTase 1) (Beta4Gal-T1) (b4Gal-T1) (EC 2.4.1.-) (Beta-N-acetylglucosaminyl-glycolipid beta-1,4-galactosyltransferase) (Beta-N-acetylglucosaminylglycopeptide beta-1,4-galactosyltransferase) (EC 2.4.1.38) (Lactose synthase A protein) (EC 2.4.1.22) (N-acetyllactosamine synthase) (EC 2.4.1.90) (Nal synthase) (Neolactotriaosylceramide beta-1,4-galactosyltran…	6	195750
Q9UBC2;Q9UBC2-2;Q9UBC2-3	Q9UBC2;Q9UBC2-2;Q9UBC2-3;Q9UBC2-4;M0R165;M0R2S2	EP15R_HUMAN	EPS15L1	Q9UBC2	Epidermal growth factor receptor substrate 15-like 1 (Eps15-related protein) (Eps15R)	33	195770
P35232	P35232;C9JW96;C9JZ20;E9PCW0;E7ESE2;P35232-2	PHB1_HUMAN	PHB1	P35232	Prohibitin 1	15	195774
P02675	P02675;D6REL8	FIBB_HUMAN	FGB	P02675	Fibrinogen beta chain [Cleaved into: Fibrinopeptide B; Fibrinogen beta chain]	2	195790
Q14767	Q14767;G3V3X5;G3V511	LTBP2_HUMAN	LTBP2	Q14767	Latent-transforming growth factor beta-binding protein 2 (LTBP-2)	29	195805
Q9P244	Q9P244	LRFN1_HUMAN	LRFN1	Q9P244	Leucine-rich repeat and fibronectin type III domain-containing protein 1 (Synaptic adhesion-like molecule 2)	9	196028
Q8TD19	Q8TD19;A0A7I2V454;A0A7I2V5R1;G3V5V0;A0A7I2V4E9	NEK9_HUMAN	NEK9	Q8TD19	Serine/threonine-protein kinase Nek9 (EC 2.7.11.1) (Nercc1 kinase) (Never in mitosis A-related kinase 9) (NimA-related protein kinase 9) (NimA-related kinase 8) (Nek8)	29	196226
A6NDG6	A6NDG6;H3BV17	PGP_HUMAN	PGP	A6NDG6	Glycerol-3-phosphate phosphatase (G3PP) (EC 3.1.3.21) (Aspartate-based ubiquitous Mg(2+)-dependent phosphatase) (AUM) (EC 3.1.3.48) (Phosphoglycolate phosphatase) (PGP)	12	196274
Q9UKG1	Q9UKG1	DP13A_HUMAN	APPL1	Q9UKG1	DCC-interacting protein 13-alpha (Dip13-alpha) (Adapter protein containing PH domain, PTB domain and leucine zipper motif 1)	24	196318
Q15007	Q15007;Q15007-2;A0A087X1R4	FL2D_HUMAN	WTAP	Q15007	Pre-mRNA-splicing regulator WTAP (Female-lethal(2)D homolog) (hFL(2)D) (WT1-associated protein) (Wilms tumor 1-associating protein)	25	196409
Q9UNH7	Q9UNH7;A0A0A0MRI2;G3V5X9;Q9UNH7-2	SNX6_HUMAN	SNX6	Q9UNH7	Sorting nexin-6 (TRAF4-associated factor 2) [Cleaved into: Sorting nexin-6, N-terminally processed]	16	196480
Q14166	Q14166	TTL12_HUMAN	TTLL12	Q14166	Tubulin--tyrosine ligase-like protein 12 (Inactive tubulin--tyrosine ligase-like protein 12)	9	196519
P36543	P36543;Q96A05;P36543-2;P36543-3;C9J8H1	VATE1_HUMAN	ATP6V1E1	P36543	V-type proton ATPase subunit E 1 (V-ATPase subunit E 1) (V-ATPase 31 kDa subunit) (p31) (Vacuolar proton pump subunit E 1)	15	196551
Q05048	Q05048	CSTF1_HUMAN	CSTF1	Q05048	Cleavage stimulation factor subunit 1 (CF-1 50 kDa subunit) (Cleavage stimulation factor 50 kDa subunit) (CSTF 50 kDa subunit) (CstF-50)	20	197404
Q13596;Q13596-2	Q13596;H0YK42;Q13596-2;Q13596-3	SNX1_HUMAN	SNX1	Q13596	Sorting nexin-1	10	197846
Q9Y2X3	Q9Y2X3	NOP58_HUMAN	NOP58	Q9Y2X3	Nucleolar protein 58 (Nucleolar protein 5)	24	198205
P63172	P63172	DYLT1_HUMAN	DYNLT1	P63172	Dynein light chain Tctex-type 1 (Protein CW-1) (T-complex testis-specific protein 1 homolog)	6	198264
P43251;P43251-2;P43251-3;P43251-4	P43251;P43251-2;P43251-3;P43251-4;A0A5F9ZH15;A0A5F9ZH80;C9JSN9	BTD_HUMAN	BTD	P43251	Biotinidase (Biotinase) (EC 3.5.1.12)	5	198330
P48723	P48723	HSP13_HUMAN	HSPA13	P48723	Heat shock 70 kDa protein 13 (Microsomal stress-70 protein ATPase core) (Stress-70 protein chaperone microsome-associated 60 kDa protein)	14	198674
Q9UGM3;Q9UGM3-2;Q9UGM3-3;Q9UGM3-4;Q9UGM3-5;Q9UGM3-6;Q9UGM3-7;Q9UGM3-8;Q9UGM3-9	Q9UGM3;A0A590UJ76;Q9UGM3-2;Q9UGM3-3;Q9UGM3-4;Q9UGM3-5;Q9UGM3-6;Q9UGM3-7;Q9UGM3-8;Q9UGM3-9;A0A590UJZ9	DMBT1_HUMAN	DMBT1	Q9UGM3	Deleted in malignant brain tumors 1 protein (Glycoprotein 340) (Gp-340) (Hensin) (Salivary agglutinin) (SAG) (Surfactant pulmonary-associated D-binding protein)	8	198727
Q9NTX5;Q9NTX5-2;Q9NTX5-3;Q9NTX5-6	Q9NTX5;Q9NTX5-2;Q9NTX5-3;Q9NTX5-4;Q9NTX5-5;Q9NTX5-6;E9PJS8;E9PLY6;E9PPG7;E9PRU6;F2Z2D6;H0Y525;H0Y5L2;J3KP84	ECHD1_HUMAN	ECHDC1	Q9NTX5	Ethylmalonyl-CoA decarboxylase (EC 4.1.1.94) (Enoyl-CoA hydratase domain-containing protein 1) (Methylmalonyl-CoA decarboxylase) (MMCD)	12	198779
Q9UN86;Q9UN86-2	Q9UN86;Q9UN86-2;A0A7I2V3E2;A0A7I2V572;A0A7I2YQG8;A0A7I2YQS2;D6RAC7;D6RB17;D6RBR0;D6RBW8	G3BP2_HUMAN	G3BP2	Q9UN86	Ras GTPase-activating protein-binding protein 2 (G3BP-2) (GAP SH3 domain-binding protein 2)	21	199098
Q8N0X4	Q8N0X4;Q8N0X4-2;Q5JVC0	CLYBL_HUMAN	CLYBL	Q8N0X4	Citramalyl-CoA lyase, mitochondrial (EC 4.1.3.25) ((3S)-malyl-CoA thioesterase) (EC 3.1.2.30) (Beta-methylmalate synthase) (EC 2.3.3.-) (Citrate lyase subunit beta-like protein) (Citrate lyase beta-like) (Malate synthase) (EC 2.3.3.9)	17	199214
Q9H9S4	Q9H9S4;B7ZBJ4;Q5TAW7	CB39L_HUMAN	CAB39L	Q9H9S4	Calcium-binding protein 39-like (Antigen MLAA-34) (MO25beta) (Mo25-like protein)	2	199492
P06681;P06681-2;P06681-3	P06681;A0A0G2JIE7;A0A0G2JL69;A0A8Q3WKM6;A0A8Q3WKM9;A0A8Q3WKN5;A0A8Q3WL70;B4E1Z4;F2Z3N2;H0Y3H6;A0A0G2JHM4;A0A0G2JJ82;A0A0G2JK28;E7ETN3;P06681-2;P06681-3;B4DQI1;E9PDZ0;H0Y868	CO2_HUMAN	C2	P06681	Complement C2 (EC 3.4.21.43) (C3/C5 convertase) [Cleaved into: Complement C2b fragment; Complement C2a fragment]	6	199818
O76003	O76003	GLRX3_HUMAN	GLRX3	O76003	Glutaredoxin-3 (PKC-interacting cousin of thioredoxin) (PICOT) (PKC-theta-interacting protein) (PKCq-interacting protein) (Thioredoxin-like protein 2)	17	199945
Q8N9N7	Q8N9N7;A0A3B3ISV5;H3BSW0	LRC57_HUMAN	LRRC57	Q8N9N7	Leucine-rich repeat-containing protein 57	7	200238
P06493	P06493;A0A024QZP7;E5RIU6	CDK1_HUMAN	CDK1	P06493	Cyclin-dependent kinase 1 (CDK1) (EC 2.7.11.22) (EC 2.7.11.23) (Cell division control protein 2 homolog) (Cell division protein kinase 1) (p34 protein kinase)	13	200356
P20827;P20827-2	P20827;P20827-2	EFNA1_HUMAN	EFNA1	P20827	Ephrin-A1 (EPH-related receptor tyrosine kinase ligand 1) (LERK-1) (Immediate early response protein B61) (Tumor necrosis factor alpha-induced protein 4) (TNF alpha-induced protein 4) [Cleaved into: Ephrin-A1, secreted form]	4	200576
P11166	P11166;A0A6Q8PFI8	GTR1_HUMAN	SLC2A1	P11166	Solute carrier family 2, facilitated glucose transporter member 1 (Glucose transporter type 1, erythrocyte/brain) (GLUT-1) (HepG2 glucose transporter)	2	200663
Q92522	Q92522;A0A994J4R3	H1X_HUMAN	H1-10	Q92522	Histone H1.10 (Histone H1x)	6	200676
Q9UKU9	O95841;Q9UKU9	ANGL2_HUMAN	ANGPTL2	Q9UKU9	Angiopoietin-related protein 2 (Angiopoietin-like protein 2)	13	200782
Q5VWZ2	Q5VWZ2;Q5VWZ2-2	LYPL1_HUMAN	LYPLAL1	Q5VWZ2	Lysophospholipase-like protein 1 (EC 3.1.2.22)	13	200835
Q92930	Q92930;H0YNE9	RAB8B_HUMAN	RAB8B	Q92930	Ras-related protein Rab-8B	5	200965
P63096-2	P63096;A0A3B3ITM0;P63096-2	GNAI1_HUMAN	GNAI1	P63096-2	Guanine nucleotide-binding protein G(i) subunit alpha-1 (Adenylate cyclase-inhibiting G alpha protein)	9	201318
Q969X6	Q969X6;Q969X6-2;Q969X6-3;A0A0J9YWK2;A0A0J9YWM9;A0A0J9YX18;A0A0J9YXV4;H3BSH7;J3KSI1	UTP4_HUMAN	UTP4	Q969X6	U3 small nucleolar RNA-associated protein 4 homolog (Cirhin) (UTP4 small subunit processome component)	24	201696
Q9C0C9	Q9C0C9;K7EQ12	UBE2O_HUMAN	UBE2O	Q9C0C9	(E3-independent) E2 ubiquitin-conjugating enzyme (EC 2.3.2.24) (E2/E3 hybrid ubiquitin-protein ligase UBE2O) (Ubiquitin carrier protein O) (Ubiquitin-conjugating enzyme E2 O) (Ubiquitin-conjugating enzyme E2 of 230 kDa) (Ubiquitin-conjugating enzyme E2-230K) (Ubiquitin-protein ligase O)	35	201732
Q92925;Q92925-2;Q92925-3	Q92925;Q92925-2;Q92925-3;A0A8V8TLF4;A0A8V8TLV3;J3KMX2	SMRD2_HUMAN	SMARCD2	Q92925	SWI/SNF-related matrix-associated actin-dependent regulator of chromatin subfamily D member 2 (60 kDa BRG-1/Brm-associated factor subunit B) (BRG1-associated factor 60B) (BAF60B)	20	201769
O43414;O43414-2;O43414-3	O43414;O43414-2;O43414-3;A0A3B3ISV9;F6QUN3;F6UGJ8;H0Y4B0	ERI3_HUMAN	ERI3	O43414	ERI1 exoribonuclease 3 (EC 3.1.-.-) (Prion interactor 1) (Prion protein-interacting protein)	4	201897
Q01581	Q01581;D6RIW1	HMCS1_HUMAN	HMGCS1	Q01581	Hydroxymethylglutaryl-CoA synthase, cytoplasmic (HMG-CoA synthase) (EC 2.3.3.10) (3-hydroxy-3-methylglutaryl coenzyme A synthase)	20	201915
O75531	O75531	BAF_HUMAN	BANF1	O75531	Barrier-to-autointegration factor (Breakpoint cluster region protein 1) [Cleaved into: Barrier-to-autointegration factor, N-terminally processed]	7	202400
O14617;O14617-5	O14617;A0A8V8TQW4;O14617-2;O14617-3;O14617-4;O14617-5;A0A2R8Y4J3	AP3D1_HUMAN	AP3D1	O14617	AP-3 complex subunit delta-1 (AP-3 complex subunit delta) (Adaptor-related protein complex 3 subunit delta-1) (Delta-adaptin)	33	202422
Q9BUJ2;Q9BUJ2-2;Q9BUJ2-4	Q9BUJ2;Q9BUJ2-2;Q9BUJ2-3;Q9BUJ2-4;A0A0A0MRA5;B7Z4B8;M0QYZ0;M0R3F1	HNRL1_HUMAN	HNRNPUL1	Q9BUJ2	Heterogeneous nuclear ribonucleoprotein U-like protein 1 (Adenovirus early region 1B-associated protein 5) (E1B-55 kDa-associated protein 5) (E1B-AP5)	24	202495
P61020	P61020;P61020-2	RAB5B_HUMAN	RAB5B	P61020	Ras-related protein Rab-5B (EC 3.6.5.2)	10	202520
O43236;O43236-2;O43236-3;O43236-4;O43236-5;O43236-7	O43236;O43236-2;O43236-3;O43236-4;O43236-5;O43236-7;J3KSZ7;J3QLR2;J3QRT6	SEPT4_HUMAN	SEPTIN4	O43236	Septin-4 (Bradeion beta) (Brain protein H5) (CE5B3 beta) (Cell division control-related protein 2) (hCDCREL-2) (Peanut-like protein 2)	2	202805
Q9UJA5	Q9UJA5;Q9UJA5-2;Q9UJA5-3	TRM6_HUMAN	TRMT6	Q9UJA5	tRNA (adenine(58)-N(1))-methyltransferase non-catalytic subunit TRM6 (mRNA methyladenosine-N(1)-methyltransferase non-catalytic subunit TRM6) (tRNA(m1A58)-methyltransferase subunit TRM6) (tRNA(m1A58)MTase subunit TRM6)	26	203167
Q9UHB9	Q9UHB9;Q9UHB9-2;Q9UHB9-4	SRP68_HUMAN	SRP68	Q9UHB9	Signal recognition particle subunit SRP68 (SRP68) (Signal recognition particle 68 kDa protein)	41	203202
O00468-5	O00468-5	AGRIN_HUMAN	AGRN	O00468-5	Agrin [Cleaved into: Agrin N-terminal 110 kDa subunit; Agrin C-terminal 110 kDa subunit; Agrin C-terminal 90 kDa fragment (C90); Agrin C-terminal 22 kDa fragment (C22)]	1	203998
Q96BP3	Q96BP3;D6RA12;D6RB19;D6RDA4;D6RHV0	PPWD1_HUMAN	PPWD1	Q96BP3	Peptidylprolyl isomerase domain and WD repeat-containing protein 1 (EC 5.2.1.8) (Spliceosome-associated cyclophilin)	26	204106
Q86UN3	Q86UN3	R4RL2_HUMAN	RTN4RL2	Q86UN3	Reticulon-4 receptor-like 2 (Nogo receptor-like 3) (Nogo-66 receptor homolog 1) (Nogo-66 receptor-related protein 2) (NgR2)	7	204630
P31323	P31323	KAP3_HUMAN	PRKAR2B	P31323	cAMP-dependent protein kinase type II-beta regulatory subunit	14	204663
Q9Y3E1	Q7Z4V5;Q9Y3E1;Q7Z4V5-2;Q7Z4V5-3;Q7Z4V5-4;M0R0J3	HDGR3_HUMAN	HDGFL3	Q9Y3E1	Hepatoma-derived growth factor-related protein 3 (HRP-3) (Hepatoma-derived growth factor 2) (HDGF-2)	9	204769
P53675	P53675;A0A087WX41;P53675-2	CLH2_HUMAN	CLTCL1	P53675	Clathrin heavy chain 2 (Clathrin heavy chain on chromosome 22) (CLH-22)	2	205017
Q16222;Q16222-2;Q16222-3	Q16222;Q16222-2;Q16222-3	UAP1_HUMAN	UAP1	Q16222	UDP-N-acetylhexosamine pyrophosphorylase (Antigen X) (AGX) (Sperm-associated antigen 2) [Includes: UDP-N-acetylgalactosamine pyrophosphorylase (EC 2.7.7.83) (AGX-1); UDP-N-acetylglucosamine pyrophosphorylase (EC 2.7.7.23) (AGX-2)]	6	205021
P32969	P32969;A0A2R8Y5Y7;D6RAN4;H0Y9V9	RL9_HUMAN	RPL9	P32969	Large ribosomal subunit protein uL6 (60S ribosomal protein L9)	8	205132
P46778	P46778;G3V1B3;M0R181	RL21_HUMAN	RPL21	P46778	Large ribosomal subunit protein eL21 (60S ribosomal protein L21)	8	205448
Q9P273	Q9P273	TEN3_HUMAN	TENM3	Q9P273	Teneurin-3 (Ten-3) (Protein Odd Oz/ten-m homolog 3) (Tenascin-M3) (Ten-m3) (Teneurin transmembrane protein 3)	39	205519
P53985	P53985	MOT1_HUMAN	SLC16A1	P53985	Monocarboxylate transporter 1 (MCT 1) (Solute carrier family 16 member 1)	8	205737
Q9UEY8;Q9UEY8-2	Q9UEY8;Q9UEY8-2	ADDG_HUMAN	ADD3	Q9UEY8	Gamma-adducin (Adducin-like protein 70)	12	205788
[truncated: 1,940 more rows]
